# Supplementary material for: Respiratory Pathways Reconstructed by Multi-Omics Analysis in Melioribacter roseus, Residing in a Deep Thermal Aquifer of the West-Siberian Megabasin
Source: Front Microbiol. 2017 Jun 30;8:1228. doi: 10.3389/fmicb.2017.01228 (PMC5492636; doi:10.3389/fmicb.2017.01228)
Supplement: Supplementary file 1 [file Table_2.XLS]

## Sheet: prots.emPAI.ptt
Respiratory pathways reconstructed by multi-omics analysis in Melioribacter roseus, residing in a deep thermal aquifer of the West-Siberian megabasin
Sergey Gavrilov, Olga Podosokorskaya, Dmitry Alexeev, Alexander Merkel, Maria Khomyakova, Maria Muntyan, Ilya Altukhov, Ivan Butenko, Elizaveta Bonch-Osmolovskaya, Vadim Govorun and Ilya Kublanov
Supplementary Table S2 Label-free protein quantification.
PID	Synonym (locus tag)	Product	Protein accession number	emPAIs Maltose fermentation (3 biological replicas)			emPAIs Aerobic respiration with acetate (3 biological replicas)			pvalue	pvalue_adjusted	log_fold	fold change
397689004	MROS_0001	glucose-6-phosphate 1-dehydrogenase	gi|397689004|ref|YP_006526258.1|	0	0	0	0.134011	0	0	0.373901	0.455072	Inf (infinite↓)	Inf (infinite↓)
397689006	MROS_0003	histidine kinase	gi|397689006|ref|YP_006526260.1|	0.0663447	0.0855337	0.0652195	0	0	0	0.0003912	0.00521179	-Inf	0
397689008	MROS_0005	TonB-dependent receptor	gi|397689008|ref|YP_006526262.1|	0.0552458	0	0	0	0	0	0.373901	0.455072	-Inf	0
397689010	MROS_0007	Adenylate kinase	gi|397689010|ref|YP_006526264.1|	0.20415	0.365283	0.36258	0	0	0	0.00430633	0.0250495	-Inf	0
397689011	MROS_0008	Cell division transport system ATP-binding protein	gi|397689011|ref|YP_006526265.1|	0.130815	0	0	0	0.150627	0.165914	0.417762	0.499621	1.27487	2.41976
397689013	MROS_0010	4-hydroxythreonine-4-phosphate dehydrogenase	gi|397689013|ref|YP_006526267.1|	0.152783	0	0	0	0	0.125336	0.896246	0.927694	-0.285688	0.82035
397689015	MROS_0012	transcription termination factor Rho	gi|397689015|ref|YP_006526269.1|	0.179961	0.181717	0.216868	0.228567	0.119187	0.0857111	0.340921	0.455072	-0.416518	0.749231
397689017	MROS_0014	dihydroorotate dehydrogenase, catalytic subunit	gi|397689017|ref|YP_006526271.1|	0.130815	0	0	0	0	0	0.373901	0.455072	-Inf	0
397689019	MROS_0016	ribose-5-phosphate isomerase B	gi|397689019|ref|YP_006526273.1|	0.272772	0.253726	0	0.249959	0.22661	0.34596	0.358526	0.455072	0.643638	1.56226
397689020	MROS_0017	Mannose-1-phosphate guanylyltransferase	gi|397689020|ref|YP_006526274.1|	0.0937247	0.120833	0	0	0	0	0.122427	0.24324	-Inf	0
397689021	MROS_0018	hypothetical protein	gi|397689021|ref|YP_006526275.1|	0	0	0	0	0.0978281	0	0.373901	0.455072	Inf	Inf
397689031	MROS_0028	L-arabinose isomerase	gi|397689031|ref|YP_006526285.1|	0	0	0.0780457	0	0	0	0.373901	0.455072	-Inf	0
397689033	MROS_0030	L-ribulokinase	gi|397689033|ref|YP_006526287.1|	0	0	0.0652195	0	0	0	0.373901	0.455072	-Inf	0
397689034	MROS_0031	Na+/glucose cotransporter	gi|397689034|ref|YP_006526288.1|	0.345695	0.202642	0.339832	0.199633	0.249003	0.274275	0.34605	0.455072	-0.297017	0.813934
397689035	MROS_0032	Aldose 1-epimerase	gi|397689035|ref|YP_006526289.1|	0.461159	0.723061	0.551334	0.712325	0.645787	0.711328	0.236109	0.388678	0.253844	1.19238
397689036	MROS_0033	cytochrome c class I	gi|397689036|ref|YP_006526290.1|	0	0	0	0.199633	0.180985	0.199354	6.18262e-06	0.000306411	Inf	Inf
397689038	MROS_0035	cytochrome c oxidase subunit II	gi|397689038|ref|YP_006526292.1|	0	0	0	0.439064	0.398051	0.43845	6.18262e-06	0.000306411	Inf	Inf
397689041	MROS_0038	cytochrome c oxidase subunit I	gi|397689041|ref|YP_006526295.1|	0	0	0	0.346445	0.314084	0.34596	6.18262e-06	0.000306411	Inf	Inf
397689042	MROS_0039	SCO1/SenC family protein	gi|397689042|ref|YP_006526296.1|	0.122038	0.157335	0.119968	0.333989	0.302791	0.333521	0.000280818	0.00521179	1.28081	2.42976
397689043	MROS_0040	Cytochrome c subfamily	gi|397689043|ref|YP_006526297.1|	0.17203	0	0	0.301447	0.439388	0.301025	0.0169261	0.0633577	2.59843	6.05627
397689045	MROS_0042	hypothetical protein	gi|397689045|ref|YP_006526299.1|	0	0	0	0.199633	0.180985	0.274275	0.00156176	0.012325	Inf	Inf
397689046	MROS_0043	Molybdopterin oxidoreductase membrane subunit	gi|397689046|ref|YP_006526300.1|	0	0	0	0	0.353607	0.389495	0.117043	0.24324	Inf	Inf
397689047	MROS_0044	molybdopterin oxidoreductase, iron-sulfur binding subunit	gi|397689047|ref|YP_006526301.1|	0.13321	0.171738	0.113442	0.449457	0.486772	0.477378	8.46295e-05	0.00275937	1.75646	3.37868
397689049	MROS_0046	polyprenyl synthetase	gi|397689049|ref|YP_006526303.1|	0	0.157335	0	0	0	0	0.373901	0.455072	-Inf	0
397689051	MROS_0048	serine hydroxymethyltransferase	gi|397689051|ref|YP_006526305.1|	0	0	0.125586	0	0	0	0.373901	0.455072	-Inf	0
397689052	MROS_0049	Tetratricopeptide TPR_2 repeat protein	gi|397689052|ref|YP_006526306.1|	0.584057	0.608338	0.694264	0.237968	0.264686	0.185971	0.000601527	0.00704947	-1.45404	0.364997
397689053	MROS_0050	hypothetical protein	gi|397689053|ref|YP_006526307.1|	0.910213	0.67912	0.791315	0.77937	0.706569	0.668101	0.366644	0.455072	-0.14431	0.904812
397689054	MROS_0051	hypothetical protein	gi|397689054|ref|YP_006526308.1|	0.5087	0.46012	0.423136	0.283046	0.410946	0.452654	0.222871	0.370654	-0.279693	0.823766
397689056	MROS_0053	glycogen synthase	gi|397689056|ref|YP_006526310.1|	0.229872	0.215017	0.194466	0.25125	0.192038	0.173396	0.782667	0.837413	-0.0520861	0.964541
397689059	MROS_0056	glutamate formimidoyltransferase	gi|397689059|ref|YP_006526313.1|	0	0	0.156771	0	0	0	0.373901	0.455072	-Inf	0
397689061	MROS_0058	hypothetical protein	gi|397689061|ref|YP_006526315.1|	0.160884	0.162797	0.124133	0.16038	0.107	0.160155	0.771596	0.829148	-0.0668585	0.954715
397689062	MROS_0059	aminodeoxychorismate lyase	gi|397689062|ref|YP_006526316.1|	0.0830199	0.107032	0.125586	0.162257	0.147101	0.105295	0.191499	0.330456	0.393635	1.3137
397689063	MROS_0060	O-sialoglycoprotein endopeptidase	gi|397689063|ref|YP_006526317.1|	0.107595	0	0	0	0	0	0.373901	0.455072	-Inf	0
397689064	MROS_0061	L-proline dehydrogenase	gi|397689064|ref|YP_006526318.1|	0.461159	0.452787	0.511231	0.318703	0.345336	0.44544	0.0692635	0.177739	-0.361259	0.778485
397689065	MROS_0062	dephospho-CoA kinase	gi|397689065|ref|YP_006526319.1|	0	0.157335	0	0.241275	0.14052	0.240938	0.067324	0.174873	1.98478	3.95801
397689066	MROS_0063	2',3'-cyclic-nucleotide 2'-phosphodiesterase	gi|397689066|ref|YP_006526320.1|	0.139153	0.14744	0.161833	0.145251	0.131683	0.0846612	0.212219	0.35736	-0.310496	0.806364
397689067	MROS_0064	hypothetical protein	gi|397689067|ref|YP_006526321.1|	0.283334	0	0	0	0	0	0.373901	0.455072	-Inf	0
397689068	MROS_0065	hypothetical protein	gi|397689068|ref|YP_006526322.1|	0.245313	0	0	0	0	0	0.373901	0.455072	-Inf	0
397689069	MROS_0066	Phenylalanyl-tRNA synthetase subunit beta	gi|397689069|ref|YP_006526323.1|	0.237343	0.142944	0.169112	0.116046	0.0407037	0.0680004	0.0388339	0.117261	-1.28953	0.409084
397689070	MROS_0067	Phenylalanyl-tRNA synthetase subunit alpha	gi|397689070|ref|YP_006526324.1|	0	0	0.16395	0	0.0914162	0	0.71887	0.778566	-0.842736	0.557585
397689071	MROS_0068	50S ribosomal protein L20	gi|397689071|ref|YP_006526325.1|	0	0	0	0	0	0.185971	0.373901	0.455072	Inf	Inf
397689073	MROS_0070	translation initiation factor IF-3	gi|397689073|ref|YP_006526327.1|	0	0	0	0.225595	0.204523	0.145048	0.00135605	0.0113523	Inf	Inf
397689074	MROS_0071	threonyl-tRNA synthetase	gi|397689074|ref|YP_006526328.1|	0.20415	0.191611	0.173003	0.188766	0.110776	0.154782	0.191857	0.330614	-0.324108	0.798792
397689087	MROS_0084	glycosyl hydrolases family 2, sugar binding domain protein	gi|397689087|ref|YP_006526341.1|	0.0340251	0	0	0	0	0	0.373901	0.455072	-Inf	0
397689089	MROS_0086	glycoside hydrolase family 31	gi|397689089|ref|YP_006526343.1|	0.0444323	0	0	0	0	0	0.373901	0.455072	-Inf	0
397689092	MROS_0089	TonB-dependent receptor	gi|397689092|ref|YP_006526346.1|	0.0793922	0.0758384	0.0780457	0	0.0677335	0	0.071096	0.181625	-1.7841	0.290357
397689094	MROS_0091	transcriptional regulator, LacI family	gi|397689094|ref|YP_006526348.1|	0.137402	0	0	0	0	0	0.373901	0.455072	-Inf	0
397689098	MROS_0095	class II aldolase/adducin family protein	gi|397689098|ref|YP_006526352.1|	0.146629	0	0	0	0.168836	0.185971	0.417762	0.499621	1.27487	2.41976
397689114	MROS_0111	hypothetical protein	gi|397689114|ref|YP_006526368.1|	0.216252	0.130963	0.274281	0	0	0.128838	0.0515915	0.146076	-2.27019	0.207303
397689115	MROS_0112	TonB-dependent receptor	gi|397689115|ref|YP_006526369.1|	0.311109	0.199363	0.422308	0.0798869	0.0978281	0.0525003	0.0234844	0.0808253	-2.01855	0.246806
397689121	MROS_0118	Histidine kinase-like ATPase	gi|397689121|ref|YP_006526375.1|	0.10976	0.108448	0.0952036	0.106837	0.14147	0.106688	0.328569	0.455072	0.179742	1.13268
397689122	MROS_0119	hypothetical protein	gi|397689122|ref|YP_006526376.1|	0.0663447	0	0	0	0	0	0.373901	0.455072	-Inf	0
397689123	MROS_0120	DEAD/DEAH box helicase	gi|397689123|ref|YP_006526377.1|	0	0	0.0271	0	0	0	0.373901	0.455072	-Inf	0
397689125	MROS_0122	N-6 DNA methylase	gi|397689125|ref|YP_006526379.1|	0.048378	0.0839997	0	0	0	0	0.144082	0.268044	-Inf	0
397689132	MROS_0129	TonB protein	gi|397689132|ref|YP_006526386.1|	0.229872	0.296358	0.225973	0.291958	0.264686	0.29155	0.262542	0.417037	0.17327	1.12761
397689134	MROS_0131	Carbohydrate kinase family protein	gi|397689134|ref|YP_006526388.1|	0.41925	0.540511	0.36258	0.599305	0.315765	0.740767	0.458135	0.540085	0.324467	1.2522
397689136	MROS_0133	hypothetical protein	gi|397689136|ref|YP_006526390.1|	0.502947	0.39592	0.301889	0	0.579118	0.637894	0.980802	0.985575	0.0194009	1.01354
397689137	MROS_0134	Citrate transporter	gi|397689137|ref|YP_006526391.1|	0	0	0	0.166147	0	0	0.373901	0.455072	Inf	Inf
397689139	MROS_0136	NADH dehydrogenase subunit L	gi|397689139|ref|YP_006526393.1|	0.14095	0.249241	0.089819	0.179019	0.105206	0.178769	0.919969	0.94124	-0.0520714	0.96455
397689142	MROS_0139	asparaginyl-tRNA synthetase	gi|397689142|ref|YP_006526396.1|	0.176475	0.130963	0.212584	0.175618	0.116967	0.223825	0.976783	0.982481	-0.010056	0.993054
397689143	MROS_0140	exopolyphosphatase	gi|397689143|ref|YP_006526397.1|	0	0	0	0.057132	0	0.0867874	0.132723	0.253772	Inf	Inf
397689144	MROS_0141	Lipopolysaccharide heptosyltransferase	gi|397689144|ref|YP_006526398.1|	0.0811656	0.160935	0	0	0	0	0.157382	0.289312	-Inf	0
397689153	MROS_0150	Ornithine carbamoyltransferase	gi|397689153|ref|YP_006526407.1|	0.161838	0.134727	0.159093	0.132727	0.186348	0.132541	0.949196	0.961622	-0.012854	0.99113
397689154	MROS_0151	Carbamate kinase	gi|397689154|ref|YP_006526408.1|	0.161838	0.134727	0.159093	0	0	0	6.08154e-05	0.00215286	-Inf	0
397689155	MROS_0152	GTPase-like protein	gi|397689155|ref|YP_006526409.1|	0.520051	0.522032	0.511231	0.318703	0.183628	0.148154	0.00444911	0.0256393	-1.25576	0.418772
397689156	MROS_0153	glucosamine/fructose-6-phosphate aminotransferase	gi|397689156|ref|YP_006526410.1|	0.341408	0.388679	0.418485	0.197361	0.14052	0.197085	0.00222601	0.0159423	-1.10232	0.465767
397689158	MROS_0155	NADH dehydrogenase subunit F	gi|397689158|ref|YP_006526412.1|	0.166779	0.102355	0.119968	0.333989	0.424696	0.271062	0.0117118	0.0486271	1.40407	2.64647
397689159	MROS_0156	NADH dehydrogenase subunit E	gi|397689159|ref|YP_006526413.1|	0	0	0.278529	0	0	0.359356	0.867539	0.909374	0.367588	1.29019
397689160	MROS_0157	NADH dehydrogenase subunit D	gi|397689160|ref|YP_006526414.1|	0.130815	0	0.392062	0.35986	0.459229	0.29155	0.192403	0.331094	1.08684	2.12409
397689161	MROS_0158	NADH dehydrogenase subunit C	gi|397689161|ref|YP_006526415.1|	0.733808	0.559596	0.721362	0.932001	0.662916	0.930698	0.182198	0.318053	0.326022	1.25355
397689164	MROS_0161	acetylornithine aminotransferase apoenzyme	gi|397689164|ref|YP_006526418.1|	0.256807	0.100166	0.117343	0	0	0	0.0332904	0.104954	-Inf	0
397689165	MROS_0162	acetylglutamate kinase	gi|397689165|ref|YP_006526419.1|	0.177622	0.316266	0.174609	0.145251	0.282466	0.22528	0.936955	0.950768	-0.0338446	0.976814
397689167	MROS_0164	N-acetyl-gamma-glutamyl-phosphate reductase	gi|397689167|ref|YP_006526421.1|	0.130815	0.109534	0.128596	0.166147	0.206198	0.29155	0.0590845	0.159139	0.847545	1.79944
397689168	MROS_0165	lysine biosynthesis enzyme LysX	gi|397689168|ref|YP_006526422.1|	0.381595	0.30599	0.233318	0.218494	0.198084	0.218188	0.0925581	0.225597	-0.536825	0.689286
397689169	MROS_0166	2-isopropylmalate synthase	gi|397689169|ref|YP_006526423.1|	0	0	0.0945737	0	0	0	0.373901	0.455072	-Inf	0
397689172	MROS_0169	ATPase	gi|397689172|ref|YP_006526426.1|	0.368836	0.296358	0.36258	0.211824	0.342134	0.29155	0.243507	0.399081	-0.281635	0.822658
397689173	MROS_0170	Parvulin-like peptidyl-prolyl isomerase	gi|397689173|ref|YP_006526427.1|	0.130815	0.0810909	0.16395	0.0798869	0.192038	0.0797752	0.865154	0.909183	-0.0958374	0.935729
397689174	MROS_0171	hypothetical protein	gi|397689174|ref|YP_006526428.1|	0.526763	0.67912	0.632928	0.532485	0.606542	0.29155	0.265641	0.420344	-0.362176	0.77799
397689175	MROS_0172	Parvulin-like peptidyl-prolyl isomerase	gi|397689175|ref|YP_006526429.1|	0.425705	0.440155	0.390197	0.366406	0.393115	0.365893	0.0660857	0.172379	-0.158446	0.895989
397689177	MROS_0174	methionyl-tRNA synthetase	gi|397689177|ref|YP_006526431.1|	0.0558117	0	0.0548652	0	0	0	0.116146	0.24324	-Inf	0
397689178	MROS_0175	Long-chain acyl-CoA synthetase	gi|397689178|ref|YP_006526432.1|	0.302866	0.21224	0.269058	0.209088	0.250654	0.208796	0.266532	0.421216	-0.230145	0.852549
397689181	MROS_0178	fumarate hydratase	gi|397689181|ref|YP_006526435.1|	0.0793922	0.102355	0.210094	0	0	0	0.0316168	0.100187	-Inf	0
397689182	MROS_0179	spr gene product	gi|397689182|ref|YP_006526436.1|	0.130815	0.168651	0.200687	0.166147	0	0	0.131952	0.253772	-1.58991	0.332192
397689183	MROS_0180	RNA polymerase, sigma 70 subunit, rpod subfamily	gi|397689183|ref|YP_006526437.1|	0	0.112156	0.0855192	0.110491	0.10017	0.110336	0.293264	0.455072	0.699428	1.62386
397689189	MROS_0186	diguanylate cyclase	gi|397689189|ref|YP_006526443.1|	0.216252	0.402046	0.274281	0.274659	0.249003	0.236247	0.474097	0.555204	-0.232153	0.851364
397689191	MROS_0188	50S ribosomal protein L17	gi|397689191|ref|YP_006526445.1|	0	0	0.089819	0.179019	0.286311	0.115884	0.0477709	0.138614	2.69398	6.47095
397689192	MROS_0189	DNA-directed RNA polymerase, alpha subunit	gi|397689192|ref|YP_006526446.1|	0.488213	0.543602	0.479933	0.620074	0.562153	0.534781	0.100183	0.239015	0.18368	1.13578
397689193	MROS_0190	30S ribosomal protein S4	gi|397689193|ref|YP_006526447.1|	0.17203	0.30599	0.233318	0.390041	0.439388	0.483982	0.0132103	0.0524601	0.884711	1.84639
397689194	MROS_0191	30S ribosomal protein S11	gi|397689194|ref|YP_006526448.1|	0.193325	0.249241	0.190047	0.551287	0.662916	0.930698	0.0115644	0.0484062	1.76151	3.39054
397689195	MROS_0192	30S ribosomal protein S13	gi|397689195|ref|YP_006526449.1|	0.118076	0	0	0.233173	0.211392	0.232847	0.0095922	0.0429052	2.52032	5.73709
397689197	MROS_0194	Translation initiation factor IF-1	gi|397689197|ref|YP_006526451.1|	0	0	0.36258	0	0.424696	0	0.916788	0.940435	0.22813	1.17132
397689199	MROS_0196	preprotein translocase, SecY subunit	gi|397689199|ref|YP_006526453.1|	0.245313	0.228996	0.241153	0.31157	0.282466	0.311134	0.00424886	0.0248318	0.339314	1.26515
397689200	MROS_0197	50S ribosomal protein L15	gi|397689200|ref|YP_006526454.1|	0	0.181717	0.138559	0.280194	0.254021	0.279802	0.0413185	0.123358	1.34574	2.54161
397689202	MROS_0199	30S ribosomal protein S5	gi|397689202|ref|YP_006526456.1|	0.250929	0.323506	0.246674	0.318703	0.288933	0.318257	0.262542	0.417037	0.17327	1.12761
397689203	MROS_0200	50S ribosomal protein L18	gi|397689203|ref|YP_006526457.1|	0.152783	0	0.150192	0.194048	0.175922	0.193777	0.162591	0.293232	0.895849	1.8607
397689204	MROS_0201	50S ribosomal protein L6	gi|397689204|ref|YP_006526458.1|	0.229872	0.296358	0.31509	0.669036	0.36907	0.668101	0.0490343	0.141165	1.02007	2.02801
397689205	MROS_0202	30S ribosomal protein S8	gi|397689205|ref|YP_006526459.1|	0.434054	0.249241	0.301889	0.932001	0.662916	0.730196	0.0102732	0.0445371	1.23884	2.36008
397689206	MROS_0203	30S ribosomal protein S14	gi|397689206|ref|YP_006526460.1|	0	0	0	0.211824	0.192038	0.211528	6.18262e-06	0.000306411	Inf	Inf
397689207	MROS_0204	50S ribosomal protein L5	gi|397689207|ref|YP_006526461.1|	0.242062	0.114907	0.185137	0.379437	0.412856	0.378907	0.00549262	0.0298481	1.11134	2.16046
397689208	MROS_0205	50S ribosomal protein L24	gi|397689208|ref|YP_006526462.1|	0.166779	0.215017	0.258505	0.468455	0.424696	0.467799	0.00135126	0.0113523	1.08779	2.12549
397689209	MROS_0206	50S ribosomal protein L14	gi|397689209|ref|YP_006526463.1|	0.276205	0.500619	0.27152	0.493185	0.447117	0.649648	0.13719	0.257494	0.60087	1.51663
397689212	MROS_0209	50S ribosomal protein L16	gi|397689212|ref|YP_006526466.1|	0.20415	0.168651	0.36258	0.468455	0.424696	0.467799	0.0273007	0.0885959	0.88805	1.85067
397689213	MROS_0210	30S ribosomal protein S3	gi|397689213|ref|YP_006526467.1|	0.297133	0.215017	0.292093	0.377385	0.424696	0.29155	0.110293	0.24324	0.443423	1.35983
397689214	MROS_0211	50S ribosomal protein L22	gi|397689214|ref|YP_006526468.1|	0.307097	0.39592	0.301889	0.731219	0.353607	0.730196	0.10511	0.24324	0.852926	1.80616
397689216	MROS_0213	50S ribosomal protein L2	gi|397689216|ref|YP_006526470.1|	0.116812	0.150597	0.11483	0.259288	0.183628	0.148154	0.115833	0.24324	0.628852	1.54633
397689217	MROS_0214	50S ribosomal protein L23	gi|397689217|ref|YP_006526471.1|	0.193325	0.249241	0.190047	0.245541	0.222605	0.245197	0.262542	0.417037	0.17327	1.12761
397689218	MROS_0215	50S ribosomal protein L4	gi|397689218|ref|YP_006526472.1|	0.161838	0.208646	0.159093	0.365519	0.331376	0.365008	0.000833302	0.00897792	1.00374	2.00519
397689219	MROS_0216	50S ribosomal protein L3	gi|397689219|ref|YP_006526473.1|	0.183588	0	0.116073	0.418059	0.379008	0.321941	0.0106687	0.0455918	1.90082	3.73425
397689220	MROS_0217	30S ribosomal protein S10	gi|397689220|ref|YP_006526474.1|	0	0.263196	0.200687	0.259288	0.235068	0.258925	0.293264	0.455072	0.699428	1.62386
397689221	MROS_0218	Elongation factor EF-Tu	gi|397689221|ref|YP_006526475.1|	0.971949	1.25307	1.05066	0.902646	0.81833	1.11632	0.297011	0.455072	-0.207275	0.866172
397689222	MROS_0219	Elongation factor EF-G	gi|397689222|ref|YP_006526476.1|	0.214837	0.0850162	0.185137	0.206422	0.18714	0.206133	0.390962	0.473048	0.306275	1.23651
397689223	MROS_0220	30S ribosomal protein S7	gi|397689223|ref|YP_006526477.1|	0	0	0.241153	0.225595	0.204523	0.22528	0.162185	0.293232	1.44242	2.71777
397689225	MROS_0222	DNA-directed RNA polymerase, beta' subunit	gi|397689225|ref|YP_006526479.1|	0.295656	0.266335	0.303775	0.216787	0.237871	0.309246	0.323769	0.455072	-0.180585	0.882345
397689226	MROS_0223	DNA-directed RNA polymerase, beta subunit	gi|397689226|ref|YP_006526480.1|	0.298396	0.308629	0.308349	0.233173	0.180586	0.321941	0.221409	0.368717	-0.315245	0.803714
397689227	MROS_0224	50S ribosomal protein L7/L12	gi|397689227|ref|YP_006526481.1|	0.76355	0.730932	0.557336	0.969776	0.879189	1.25393	0.0540983	0.149246	0.596714	1.51227
397689228	MROS_0225	50S ribosomal protein L10	gi|397689228|ref|YP_006526482.1|	0.166779	0.215017	0	0.333989	0.424696	0.467799	0.0208771	0.0732767	1.68366	3.21241
397689229	MROS_0226	50S ribosomal protein L1	gi|397689229|ref|YP_006526483.1|	0	0	0.0998593	0.354372	0.32127	0.43845	0.0021778	0.0157501	3.47983	11.1566
397689230	MROS_0227	50S ribosomal protein L11	gi|397689230|ref|YP_006526484.1|	0	0.263196	0.200687	0.413115	0.374526	0.258925	0.102139	0.242899	1.17383	2.2561
397689231	MROS_0228	Transcriptional antiterminator NusG	gi|397689231|ref|YP_006526485.1|	0.20415	0	0.128596	0.35986	0.326245	0.359356	0.0172629	0.0640382	1.65165	3.14192
397689234	MROS_0231	pyrroline-5-carboxylate reductase	gi|397689234|ref|YP_006526488.1|	0.146629	0.189038	0.41214	0	0	0	0.0388978	0.117261	-Inf	0
397689235	MROS_0232	alpha-isopropylmalate/homocitrate synthase family transferase	gi|397689235|ref|YP_006526489.1|	0	0	0.0855192	0	0	0	0.373901	0.455072	-Inf	0
397689237	MROS_0234	3-isopropylmalate dehydratase large subunit	gi|397689237|ref|YP_006526491.1|	0.0849608	0.168651	0.128596	0	0	0	0.00620437	0.0317653	-Inf	0
397689238	MROS_0235	2-isopropylmalate synthase	gi|397689238|ref|YP_006526492.1|	0.126274	0.162797	0.193466	0	0.0700006	0	0.0105804	0.0455178	-2.7852	0.145068
397689240	MROS_0237	ketol-acid reductoisomerase	gi|397689240|ref|YP_006526494.1|	0.15718	0	0.0998593	0	0	0	0.135509	0.256722	-Inf	0
397689241	MROS_0238	acetolactate synthase 3 regulatory subunit	gi|397689241|ref|YP_006526495.1|	0.229872	0.296358	0.225973	0.532485	0.36907	0.53174	0.0182855	0.0672278	0.93014	1.90546
397689242	MROS_0239	acetolactate synthase, large subunit, biosynthetic type	gi|397689242|ref|YP_006526496.1|	0.187363	0.241554	0.10577	0.0891477	0.12389	0.136464	0.214888	0.360767	-0.613398	0.653655
397689243	MROS_0240	dihydroxy-acid dehydratase	gi|397689243|ref|YP_006526497.1|	0.0640069	0.0825197	0.204503	0.0812945	0	0	0.157225	0.289312	-2.11036	0.231589
397689244	MROS_0241	homoserine dehydrogenase	gi|397689244|ref|YP_006526498.1|	0.245313	0.316266	0.241153	0.435645	0.337439	0.371687	0.0390424	0.117411	0.51207	1.42609
397689245	MROS_0242	outer membrane protein	gi|397689245|ref|YP_006526499.1|	0	0.221787	0.108995	0	0	0	0.160159	0.291294	-Inf	0
397689246	MROS_0243	methyl-accepting chemotaxis protein	gi|397689246|ref|YP_006526500.1|	0.0513413	0.100885	0.0504706	0	0	0	0.0154102	0.0598644	-Inf	0
397689247	MROS_0244	multi-sensor hybrid histidine kinase	gi|397689247|ref|YP_006526501.1|	0.0369067	0	0.0240023	0	0.0281143	0	0.487471	0.568716	-1.11535	0.461578
397689253	MROS_0250	hypothetical protein	gi|397689253|ref|YP_006526507.1|	0	0.130963	0.0998593	0	0.116967	0.128838	0.934409	0.94974	0.0907304	1.06491
397689254	MROS_0251	peptidase M20	gi|397689254|ref|YP_006526508.1|	0.376388	0.427772	0.326176	0.478046	0.382056	0.536175	0.173877	0.307323	0.304833	1.23528
397689255	MROS_0252	permease YjgP/YjgQ family protein	gi|397689255|ref|YP_006526509.1|	0	0	0.0732446	0	0	0	0.373901	0.455072	-Inf	0
397689258	MROS_0255	hypothetical protein	gi|397689258|ref|YP_006526512.1|	0	0	0	0.100835	0.227781	0.100694	0.0277865	0.089889	Inf	Inf
397689259	MROS_0256	hypothetical protein	gi|397689259|ref|YP_006526513.1|	0	0	0	0.179019	0	0.178769	0.116117	0.24324	Inf	Inf
397689261	MROS_0258	hypothetical protein	gi|397689261|ref|YP_006526515.1|	0.307097	0	0	0	0	0	0.373901	0.455072	-Inf	0
397689262	MROS_0259	tetratricopeptide domain-containing protein	gi|397689262|ref|YP_006526516.1|	0.733808	0.559596	0.565958	0.638787	0.579118	0.637894	0.985246	0.989238	-0.00276675	0.998084
397689263	MROS_0260	adenosine deaminase	gi|397689263|ref|YP_006526517.1|	0.276205	0.107032	0.125586	0.105443	0.147101	0.16203	0.605844	0.676253	-0.295535	0.81477
397689266	MROS_0263	phosphoglycerate dehydrogenase-like protein	gi|397689266|ref|YP_006526520.1|	0.472958	0.5351	0.587129	0.326168	0.240451	0.389495	0.0172577	0.0640382	-0.738471	0.599374
397689268	MROS_0265	50S ribosomal protein L19	gi|397689268|ref|YP_006526522.1|	0	0	0	0	0	0.185971	0.373901	0.455072	Inf	Inf
397689271	MROS_0268	nucleic acid binding protein	gi|397689271|ref|YP_006526525.1|	0.368836	0.791116	0.603227	0.468455	0.424696	0.467799	0.336968	0.455072	-0.373564	0.771873
397689272	MROS_0269	30S ribosomal protein S16	gi|397689272|ref|YP_006526526.1|	0.196804	0.253726	0.124133	0.249959	0.22661	0.249609	0.257604	0.416673	0.337607	1.26366
397689273	MROS_0270	signal recognition particle protein	gi|397689273|ref|YP_006526527.1|	0.0782524	0.0661909	0.0769253	0.0652081	0.0901038	0.170828	0.337853	0.455072	0.559041	1.47329
397689274	MROS_0271	F0F1 ATP synthase subunit gamma	gi|397689274|ref|YP_006526528.1|	0.502947	0.475515	0.565958	0.638787	0.424696	0.467799	0.953548	0.963316	-0.0123241	0.991494
397689275	MROS_0272	F0F1 ATP synthase subunit alpha	gi|397689275|ref|YP_006526529.1|	0.368836	0.419342	0.407088	0.468455	0.587293	0.525223	0.0266543	0.0883014	0.403479	1.32269
397689276	MROS_0273	F0F1 ATP synthase subunit delta	gi|397689276|ref|YP_006526530.1|	0.341408	0.440155	0.335618	0.77937	0.490178	0.539927	0.0730413	0.185298	0.695707	1.61968
397689277	MROS_0274	F0F1 ATP synthase subunit B	gi|397689277|ref|YP_006526531.1|	0.196804	0.253726	0.124133	0.249959	0.22661	0.249609	0.257604	0.416673	0.337607	1.26366
397689282	MROS_0279	hypothetical protein	gi|397689282|ref|YP_006526536.1|	0.245313	0.316266	0	0	0	0	0.122427	0.24324	-Inf	0
397689283	MROS_0280	membrane peptidase	gi|397689283|ref|YP_006526537.1|	0	0	0	0	0.135958	0.149757	0.117043	0.24324	Inf	Inf
397689285	MROS_0282	lipid A biosynthesis acyltransferase	gi|397689285|ref|YP_006526539.1|	0	0	0	0.119039	0	0	0.373901	0.455072	Inf	Inf
397689286	MROS_0283	hypothetical protein	gi|397689286|ref|YP_006526540.1|	0.0745083	0.0960584	0.196292	0.253609	0.282466	0.145048	0.135757	0.256798	0.892692	1.85664
397689287	MROS_0284	hypothetical protein	gi|397689287|ref|YP_006526541.1|	1.05315	1.08677	1.03529	1.33759	1.21265	1.33572	0.00575544	0.0305068	0.291421	1.22385
397689288	MROS_0285	hypothetical protein	gi|397689288|ref|YP_006526542.1|	0.910213	1.17348	0.894776	1.21601	1.27473	1.27585	0.0469679	0.136925	0.338687	1.2646
397689289	MROS_0286	TonB-dependent receptor	gi|397689289|ref|YP_006526543.1|	1.44592	1.71045	1.48244	1.75971	1.6649	1.83388	0.0981182	0.236055	0.180896	1.13359
397689290	MROS_0287	thioredoxin	gi|397689290|ref|YP_006526544.1|	0.688961	0	0.402971	0.875041	0.793304	0	0.605487	0.676253	0.611535	1.52788
397689292	MROS_0289	Short-chain dehydrogenase/reductase SDR precursor	gi|397689292|ref|YP_006526546.1|	0.20415	0	0.200687	0.468455	0.424696	0.467799	0.00989712	0.0433305	1.7492	3.36173
397689293	MROS_0290	DNA polymerase III, alpha subunit	gi|397689293|ref|YP_006526547.1|	0.194801	0.155023	0.118205	0.0485184	0.0901038	0.0651169	0.025	0.0844005	-1.19988	0.435312
397689296	MROS_0293	thioesterase family protein	gi|397689296|ref|YP_006526550.1|	0	0	0.212584	0	0	0	0.373901	0.455072	-Inf	0
397689297	MROS_0294	Acetyl-CoA carboxylase, alpha subunit	gi|397689297|ref|YP_006526551.1|	0.290839	0.374959	0.231811	0.2995	0.271524	0.299081	0.839965	0.887226	-0.0448955	0.96936
397689298	MROS_0295	glycosyl transferase family 2	gi|397689298|ref|YP_006526552.1|	0.100182	0.163935	0.0984833	0.127241	0.0852101	0.0938582	0.495681	0.576665	-0.243394	0.844756
397689299	MROS_0296	glycosyl transferase, group 2 family protein	gi|397689299|ref|YP_006526553.1|	0.368836	0.383073	0.36258	0.377385	0.342134	0.29155	0.24992	0.406634	-0.140502	0.907203
397689300	MROS_0297	exopolysaccharide biosynthesis polyprenyl glycosylphosphotransferase	gi|397689300|ref|YP_006526554.1|	0.056979	0	0	0	0.10017	0.0722672	0.337815	0.455072	1.59757	3.02633
397689301	MROS_0298	fad dependent oxidoreductase	gi|397689301|ref|YP_006526555.1|	0.152783	0.144412	0.150192	0	0.276281	0.304321	0.671295	0.7367	0.376028	1.29776
397689302	MROS_0299	glycosyl transferase group 1	gi|397689302|ref|YP_006526556.1|	0.146629	0.296358	0.10577	0.136655	0.12389	0.136464	0.432999	0.515869	-0.466998	0.723469
397689303	MROS_0300	glycosyl transferase group 1	gi|397689303|ref|YP_006526557.1|	0.208031	0.2682	0.284026	0.314587	0.285202	0.314147	0.110913	0.24324	0.265608	1.20214
397689307	MROS_0304	lipopolysaccharide biosynthesis protein	gi|397689307|ref|YP_006526561.1|	0.280234	0.246625	0.230817	0.298216	0.377315	0.242624	0.268918	0.424445	0.277154	1.2118
397689308	MROS_0305	Periplasmic polysaccharide export protein	gi|397689308|ref|YP_006526562.1|	0.23845	0.307417	0.273239	0.405129	0.520179	0.514704	0.0081743	0.0379324	0.813958	1.75803
397689310	MROS_0307	dTDP-glucose 4,6-dehydratase	gi|397689310|ref|YP_006526564.1|	0.177622	0.228996	0.241153	0	0	0	0.00037602	0.00521179	-Inf	0
397689311	MROS_0308	hypothetical protein	gi|397689311|ref|YP_006526565.1|	0.566952	0.730932	0.557336	0.720079	0.652817	0.719072	0.262542	0.417037	0.17327	1.12761
397689312	MROS_0309	cell division protein FtsZ	gi|397689312|ref|YP_006526566.1|	0.122038	0	0.0780457	0	0.0914162	0.100694	0.958515	0.967101	-0.0586665	0.960151
397689313	MROS_0310	cell division protein FtsA	gi|397689313|ref|YP_006526567.1|	0.485368	0.405632	0.538669	0.333989	0.192038	0.333521	0.0357548	0.110199	-0.734032	0.601221
397689314	MROS_0311	hypothetical protein	gi|397689314|ref|YP_006526568.1|	0.126274	0.162797	0	0	0	0	0.122427	0.24324	-Inf	0
397689315	MROS_0312	UDP-N-acetylmuramate/alanine ligase	gi|397689315|ref|YP_006526569.1|	0.10351	0.133449	0.0664327	0	0	0	0.00643783	0.032825	-Inf	0
397689316	MROS_0313	N-acetylglucosaminyl transferase	gi|397689316|ref|YP_006526570.1|	0.485368	0.339022	0.36258	0.211824	0.246086	0.211528	0.0210838	0.0735854	-0.826262	0.563988
397689320	MROS_0317	UDP-N-acetylmuramyl pentapeptide synthase	gi|397689320|ref|YP_006526574.1|	0.186269	0.0967196	0.0998593	0.199633	0.148491	0.163562	0.2634	0.417866	0.418489	1.33653
397689321	MROS_0318	UDP-N-acetylmuramyl tripeptide synthase	gi|397689321|ref|YP_006526575.1|	0.15809	0.203815	0	0	0	0	0.122427	0.24324	-Inf	0
397689325	MROS_0322	protein MraZ	gi|397689325|ref|YP_006526579.1|	0	0	0	0.493185	0	0.350314	0.127401	0.248191	Inf	Inf
397689326	MROS_0323	TPR repeat-containing protein	gi|397689326|ref|YP_006526580.1|	0.189967	0.157335	0.119968	0.154999	0.302791	0.240938	0.178807	0.313799	0.580473	1.49534
397689330	MROS_0327	copper-transporting P-type ATPase	gi|397689330|ref|YP_006526584.1|	0	0	0.0543088	0.0701671	0.0636128	0.106924	0.0512204	0.145845	2.148	4.43212
397689332	MROS_0329	cell wall hydrolase/autolysin	gi|397689332|ref|YP_006526586.1|	0.130815	0.109534	0.17604	0.166147	0.150627	0	0.588294	0.662633	-0.394478	0.760765
397689333	MROS_0330	hypothetical protein	gi|397689333|ref|YP_006526587.1|	0.0849608	0	0	0	0	0	0.373901	0.455072	-Inf	0
397689334	MROS_0331	DNA helicase, UvrD/REP type	gi|397689334|ref|YP_006526588.1|	0.288926	0.345651	0.204503	0	0	0	0.00241567	0.0168147	-Inf	0
397689335	MROS_0332	integral membrane sensor signal transduction histidine kinase	gi|397689335|ref|YP_006526589.1|	0.157593	0.163427	0.124613	0	0.0305819	0	0.000939653	0.00956474	-3.86511	0.0686256
397689336	MROS_0333	hypothetical protein	gi|397689336|ref|YP_006526590.1|	0.335172	0	0.329487	0	0	0	0.116146	0.24324	-Inf	0
397689337	MROS_0334	hypothetical protein	gi|397689337|ref|YP_006526591.1|	0.276205	0.500619	0	0	0	0	0.148193	0.274868	-Inf	0
397689338	MROS_0335	dihydroorotase	gi|397689338|ref|YP_006526592.1|	0	0.0941282	0	0	0	0	0.373901	0.455072	-Inf	0
397689339	MROS_0336	aspartate/ornithine carbamoyltransferase, carbamoyl-P binding domain protein	gi|397689339|ref|YP_006526593.1|	0.110876	0	0.233318	0.140822	0	0	0.455469	0.537454	-1.28935	0.409136
397689342	MROS_0339	hypothetical protein	gi|397689342|ref|YP_006526596.1|	0	0	0	0.291958	0.264686	0.29155	6.18262e-06	0.000306411	Inf	Inf
397689345	MROS_0342	Fe-S cluster assembly protein SufD	gi|397689345|ref|YP_006526599.1|	0.0760682	0	0	0.0966133	0.0875887	0.0964782	0.0557251	0.152414	1.88356	3.68985
397689346	MROS_0343	Fe-S cluster assembly ATP-binding protein SufC	gi|397689346|ref|YP_006526600.1|	0.135694	0	0	0.74437	0.805628	1.04336	0.00129385	0.011286	4.25639	19.1118
397689347	MROS_0344	Fe-S cluster assembly protein SufB	gi|397689347|ref|YP_006526601.1|	0	0	0	0	0	0.136464	0.373901	0.455072	Inf	Inf
397689350	MROS_0347	Three-deoxy-D-manno-octulosonic-acid transferase domain protein	gi|397689350|ref|YP_006526604.1|	0.0849608	0	0	0	0	0	0.373901	0.455072	-Inf	0
397689352	MROS_0349	enolase	gi|397689352|ref|YP_006526606.1|	1.44592	0.946048	1.30422	1.04096	1.15829	0.930698	0.310303	0.455072	-0.2399	0.846804
397689359	MROS_0356	magnesium transporter	gi|397689359|ref|YP_006526613.1|	0.0988207	0.127403	0	0.266753	0.311759	0.125336	0.0797049	0.197509	1.63751	3.11129
397689360	MROS_0357	acetaldehyde dehydrogenase (acetylating)	gi|397689360|ref|YP_006526614.1|	0.247689	0.2682	0.370004	0.169188	0.239537	0.215474	0.11291	0.24324	-0.505125	0.704599
397689364	MROS_0361	transmembrane protein	gi|397689364|ref|YP_006526618.1|	0	0	0	0.259288	0.531001	0.258925	0.0181642	0.0669806	Inf	Inf
397689365	MROS_0362	hypothetical protein	gi|397689365|ref|YP_006526619.1|	0.177622	0.228996	0.112423	0.225595	0.131683	0.22528	0.669114	0.73561	0.166556	1.12238
397689367	MROS_0364	UDP-glucose 4-epimerase	gi|397689367|ref|YP_006526621.1|	0.279013	0.130963	0.0998593	0	0	0	0.037115	0.113468	-Inf	0
397689369	MROS_0366	nucleotide sugar dehydrogenase	gi|397689369|ref|YP_006526623.1|	0.143733	0.185306	0.180474	0	0	0	0.000205829	0.00500044	-Inf	0
397689372	MROS_0369	hypothetical protein	gi|397689372|ref|YP_006526626.1|	0	0	0.0543088	0	0	0	0.373901	0.455072	-Inf	0
397689373	MROS_0370	PTS IIA-like nitrogen-regulatory protein PtsN	gi|397689373|ref|YP_006526627.1|	0	0	0.180474	0	0.211392	0	0.916788	0.940435	0.22813	1.17132
397689380	MROS_0377	hypothetical protein	gi|397689380|ref|YP_006526634.1|	0.110876	0.181717	0.138559	0.103861	0	0	0.0536659	0.148752	-2.05355	0.240891
397689381	MROS_0378	ABC transporter, ATP-binding protein	gi|397689381|ref|YP_006526635.1|	0	0	0	0	0	0.136464	0.373901	0.455072	Inf	Inf
397689382	MROS_0379	OstA family protein	gi|397689382|ref|YP_006526636.1|	0.0760682	0.0980695	0.074778	0.0966133	0.0875887	0.0964782	0.262542	0.417037	0.17327	1.12761
397689383	MROS_0381	KpsF/GutQ	gi|397689383|ref|YP_006526637.1|	0.0988207	0	0.0971447	0	0	0	0.116146	0.24324	-Inf	0
397689384	MROS_0382	hypothetical protein	gi|397689384|ref|YP_006526638.1|	0.107595	0.138714	0	0	0	0	0.122427	0.24324	-Inf	0
397689389	MROS_0387	methylmalonyl-CoA mutase	gi|397689389|ref|YP_006526643.1|	0.245313	0.316266	0	0	0	0.311134	0.586146	0.660814	-0.851953	0.554034
397689390	MROS_0388	3-deoxy-D-manno-octulosonate cytidylyltransferase	gi|397689390|ref|YP_006526644.1|	0.101582	0	0	0	0	0.128838	0.876117	0.911427	0.34291	1.26831
397689392	MROS_0390	lipoprotein	gi|397689392|ref|YP_006526646.1|	0.317748	0.228996	0.312359	0.403568	0.45512	0.403004	0.01609	0.0615293	0.554458	1.46862
397689395	MROS_0393	hypothetical protein	gi|397689395|ref|YP_006526649.1|	0.335172	0.196973	0.235873	0	0	0	0.0033971	0.0212576	-Inf	0
397689396	MROS_0394	BatD	gi|397689396|ref|YP_006526650.1|	0.385402	0.496873	0.481593	0.220477	0.231824	0.255352	0.00384902	0.0231502	-0.946593	0.518856
397689397	MROS_0395	Tetratricopeptide repeat protein	gi|397689397|ref|YP_006526651.1|	0.130815	0.168651	0.128596	0	0	0	0.0003912	0.00521179	-Inf	0
397689398	MROS_0396	von Willebrand factor type A	gi|397689398|ref|YP_006526652.1|	0.356895	0.554932	0.282909	0.283046	0.256606	0.28265	0.203135	0.343626	-0.538951	0.688271
397689399	MROS_0397	von Willebrand factor type A	gi|397689399|ref|YP_006526653.1|	0.161838	0.134727	0.219075	0	0	0	0.0022966	0.0161676	-Inf	0
397689400	MROS_0398	hypothetical protein	gi|397689400|ref|YP_006526654.1|	0.248652	0.181717	0.190047	0	0	0	0.000603102	0.00704947	-Inf	0
397689401	MROS_0399	hypothetical protein	gi|397689401|ref|YP_006526655.1|	0.224224	0.225334	0.220421	0.162257	0.147101	0.105295	0.00760915	0.0366838	-0.692212	0.618904
397689402	MROS_0400	ATPase associated with various cellular activities AAA_3	gi|397689402|ref|YP_006526656.1|	0.784714	1.13185	0.960104	0.496931	0.531001	0.412538	0.0107642	0.0456741	-0.997862	0.500742
397689403	MROS_0401	Class II aldolase/adducin-like protein	gi|397689403|ref|YP_006526657.1|	0.146629	0	0.144142	0.291958	0.264686	0.29155	0.0196226	0.0702972	1.54451	2.91706
397689407	MROS_0405	FKBP-type peptidyl-prolyl cis-trans isomerase	gi|397689407|ref|YP_006526661.1|	0.146629	0	0.144142	0	0.168836	0	0.61331	0.682742	-0.784262	0.580649
397689408	MROS_0406	NADPH-dependent thioredoxin reductase	gi|397689408|ref|YP_006526662.1|	0.177622	0	0	0	0	0	0.373901	0.455072	-Inf	0
397689413	MROS_0411	endonuclease/exonuclease/phosphatase family protein	gi|397689413|ref|YP_006526667.1|	0	0	0.10273	0.132727	0.120329	0	0.409467	0.492553	1.3006	2.46332
397689415	MROS_0413	hypothetical protein	gi|397689415|ref|YP_006526669.1|	0.159475	0.205601	0	0.202548	0.183628	0.202264	0.300066	0.455072	0.6887	1.61183
397689416	MROS_0414	LemA family protein	gi|397689416|ref|YP_006526670.1|	1.35719	1.48621	1.33417	1.46414	1.56273	1.22754	0.827492	0.877043	0.0262992	1.0184
397689417	MROS_0415	hypothetical protein	gi|397689417|ref|YP_006526671.1|	0.163045	0.210203	0.16028	0.0986792	0.187739	0.264855	0.912703	0.940435	0.0472004	1.03326
397689418	MROS_0416	ACT domain-containing protein	gi|397689418|ref|YP_006526672.1|	0.526763	0.296358	0.36258	0.291958	0.424696	0.29155	0.50842	0.587623	-0.233954	0.850301
397689419	MROS_0417	hypothetical protein	gi|397689419|ref|YP_006526673.1|	0	0	0	0.122189	0	0	0.373901	0.455072	Inf	Inf
397689426	MROS_0424	TonB-dependent receptor plug	gi|397689426|ref|YP_006526680.1|	0.368836	0.233329	0.235873	0.0927306	0.144396	0.0926009	0.0241653	0.0822551	-1.34574	0.393452
397689428	MROS_0426	hypothetical protein	gi|397689428|ref|YP_006526682.1|	0.307097	0.249241	0.190047	0	0	0	0.00181281	0.0136548	-Inf	0
397689432	MROS_0430	TPR repeat-containing protein	gi|397689432|ref|YP_006526686.1|	0.168493	0.165255	0.165636	0.162802	0.24247	0.137823	0.668413	0.735492	0.121055	1.08753
397689433	MROS_0431	nitrogen regulatory protein P-II	gi|397689433|ref|YP_006526687.1|	0.245313	0.316266	0	0	0	0	0.122427	0.24324	-Inf	0
397689434	MROS_0432	preprotein translocase subunit SecA	gi|397689434|ref|YP_006526688.1|	0.17721	0.228465	0.174205	0.139405	0.172306	0.13921	0.107162	0.24324	-0.36288	0.777611
397689436	MROS_0434	hypothetical protein	gi|397689436|ref|YP_006526690.1|	0.415054	0.5351	0.524598	0.390041	0.414301	0.325711	0.0692882	0.177739	-0.384082	0.766266
397689438	MROS_0436	Cell division protease FtsH	gi|397689438|ref|YP_006526692.1|	0.211243	0.272342	0.231268	0.330032	0.357892	0.361509	0.0055902	0.0299838	0.553892	1.46804
397689440	MROS_0438	cell cycle control ATPase	gi|397689440|ref|YP_006526694.1|	0	0	0	0.188766	0.0537941	0.0901845	0.0513224	0.145845	Inf	Inf
397689441	MROS_0439	riboflavin biosynthesis protein RibD	gi|397689441|ref|YP_006526695.1|	0.105513	0.0887762	0.0676919	0.182554	0.121493	0.133824	0.0534061	0.148514	0.741043	1.67138
397689444	MROS_0442	hypothetical protein	gi|397689444|ref|YP_006526698.1|	0.183588	0.236687	0.285906	0.369391	0.334886	0.519911	0.0542748	0.149246	0.793716	1.73353
397689445	MROS_0443	adenylate cyclase	gi|397689445|ref|YP_006526699.1|	0	0	0	0	0	0.165914	0.373901	0.455072	Inf	Inf
397689446	MROS_0444	ATP-dependent nuclease subunit B-like protein	gi|397689446|ref|YP_006526700.1|	0	0.0330332	0.0251878	0	0	0	0.123289	0.24324	-Inf	0
397689450	MROS_0448	RNA polymerase sigma factor RpoE	gi|397689450|ref|YP_006526704.1|	0.126274	0	0	0	0	0	0.373901	0.455072	-Inf	0
397689452	MROS_0450	30S ribosomal protein S21	gi|397689452|ref|YP_006526706.1|	0.193325	0.249241	0.190047	0.245541	0.222605	0.245197	0.262542	0.417037	0.17327	1.12761
397689453	MROS_0451	hypothetical protein	gi|397689453|ref|YP_006526707.1|	0.269423	0.160935	0.31707	0.158545	0.25199	0.409082	0.794595	0.845794	0.133016	1.09658
397689454	MROS_0452	preprotein translocase subunit SecG	gi|397689454|ref|YP_006526708.1|	0	0	0	0	1.04807	1.15443	0.117043	0.24324	Inf	Inf
397689455	MROS_0453	peptidase, M48 family	gi|397689455|ref|YP_006526709.1|	0.122038	0	0.119968	0.241275	0.218738	0.240938	0.0203102	0.0721041	1.53427	2.89642
397689456	MROS_0454	transport system permease protein	gi|397689456|ref|YP_006526710.1|	0.183588	0	0	0	0	0	0.373901	0.455072	-Inf	0
397689457	MROS_0455	GTPase ObgE	gi|397689457|ref|YP_006526711.1|	0.0869946	0	0.131755	0	0	0	0.132497	0.253772	-Inf	0
397689458	MROS_0456	hypothetical protein	gi|397689458|ref|YP_006526712.1|	0.13321	0.126259	0.0962724	0	0.0737008	0	0.0254697	0.0857527	-2.27108	0.207175
397689459	MROS_0457	succinate dehydrogenase/fumarate reductase iron-sulfur subunit	gi|397689459|ref|YP_006526713.1|	0.212062	0.379989	0.289742	0.488035	0.554033	0.373824	0.0677147	0.175153	0.683197	1.60569
397689460	MROS_0458	succinate dehydrogenase/fumarate reductase flavoprotein subunit	gi|397689460|ref|YP_006526714.1|	0.279013	0.318643	0.374128	0.274659	0.398051	0.313473	0.921401	0.941927	0.0212192	1.01482
397689461	MROS_0459	succinate dehydrogenase/fumarate reductase cytochrome b subunit	gi|397689461|ref|YP_006526715.1|	0	0	0.200687	0.259288	0	0	0.86684	0.909374	0.369608	1.292
397689462	MROS_0460	TonB-dependent receptor	gi|397689462|ref|YP_006526716.1|	0	0	0	0.215776	0.153385	0.168952	0.00066693	0.00758819	Inf	Inf
397689464	MROS_0462	hypothetical protein	gi|397689464|ref|YP_006526718.1|	0	0.130963	0	0.129018	0.180985	0.199354	0.0599044	0.159925	1.95952	3.88933
397689465	MROS_0463	Peroxiredoxin	gi|397689465|ref|YP_006526719.1|	0.43922	0.309341	0.431771	0	0.175922	0	0.00975097	0.0430292	-2.74618	0.149045
397689466	MROS_0464	Ferritin Dps family protein	gi|397689466|ref|YP_006526720.1|	0.307097	0	0.494417	0	0	0	0.137372	0.257494	-Inf	0
397689473	MROS_0471	transcriptional regulator, LacI family	gi|397689473|ref|YP_006526727.1|	0	0.120833	0	0	0	0	0.373901	0.455072	-Inf	0
397689474	MROS_0472	split soret cytochrome c precursor	gi|397689474|ref|YP_006526728.1|	0.222855	0.287312	0.282909	0	0	0	0.000220371	0.00515169	-Inf	0
397689477	MROS_0475	TonB-dependent receptor	gi|397689477|ref|YP_006526731.1|	0.118847	0.220794	0.116832	0.658645	0.639981	0.523796	0.00111316	0.01037	1.99726	3.9924
397689478	MROS_0476	Carbon-nitrogen hydrolase	gi|397689478|ref|YP_006526732.1|	0.245313	0.187527	0.14299	0.403568	0.242835	0.311134	0.0824669	0.203134	0.733684	1.66288
397689479	MROS_0477	phosphoenolpyruvate carboxylase	gi|397689479|ref|YP_006526733.1|	0.106026	0.136692	0.132405	0.208639	0.0901038	0.227555	0.316618	0.455072	0.488518	1.403
397689481	MROS_0479	periplasmic serine protease	gi|397689481|ref|YP_006526735.1|	0.320526	0.413232	0.31509	0.669036	0.482746	0.53174	0.0300789	0.0960511	0.682677	1.60512
397689482	MROS_0480	peptidase s41	gi|397689482|ref|YP_006526736.1|	0	0	0	0.0478473	0.073442	0.0477804	0.00273524	0.0183355	Inf	Inf
397689483	MROS_0481	acriflavin resistance protein	gi|397689483|ref|YP_006526737.1|	0.20415	0.293004	0.246674	0.318703	0.316809	0.202264	0.535617	0.613335	0.171598	1.12631
397689484	MROS_0482	efflux transporter, RND family, MFP subunit	gi|397689484|ref|YP_006526738.1|	0.421648	0.385156	0.237957	0.455395	0.278723	0.238863	0.797056	0.847685	-0.10269	0.931295
397689485	MROS_0483	outer membrane efflux protein	gi|397689485|ref|YP_006526739.1|	0.225146	0.290266	0.263928	0.285956	0.165502	0.285556	0.766168	0.825463	-0.0805615	0.94569
397689486	MROS_0484	TonB-dependent receptor plug	gi|397689486|ref|YP_006526740.1|	0.0740024	0.0626486	0	0	0	0	0.118855	0.24324	-Inf	0
397689488	MROS_0486	transcriptional regulator, TetR family	gi|397689488|ref|YP_006526742.1|	0.122038	0	0	0	0	0	0.373901	0.455072	-Inf	0
397689492	MROS_0490	Dipeptidyl-peptidase 4	gi|397689492|ref|YP_006526746.1|	0	0	0.0887041	0	0	0	0.373901	0.455072	-Inf	0
397689493	MROS_0491	aldo/keto reductase	gi|397689493|ref|YP_006526747.1|	0.20415	0.124031	0.146104	0	0.110776	0	0.0511092	0.145845	-2.09811	0.233564
397689499	MROS_0497	TonB-dependent receptor plug	gi|397689499|ref|YP_006526753.1|	0.130815	0.0980695	0.074778	0.202548	0.326245	0.318257	0.0137173	0.0539547	1.47998	2.78944
397689500	MROS_0498	Dinitrogenase iron-molybdenum cofactor biosynthesis protein	gi|397689500|ref|YP_006526754.1|	0.307097	0.648415	0	0	0	0	0.164203	0.294146	-Inf	0
397689503	MROS_0501	two component, sigma54 specific, Fis family transcriptional regulator	gi|397689503|ref|YP_006526757.1|	0.0869946	0.0734592	0.0560127	0	0	0	0.00129509	0.011286	-Inf	0
397689504	MROS_0502	hypothetical protein	gi|397689504|ref|YP_006526758.1|	0.0578871	0	0	0.0735217	0	0	0.875413	0.911427	0.34493	1.27009
397689505	MROS_0503	ABC-type sugar transport system periplasmic component	gi|397689505|ref|YP_006526759.1|	0.0962053	0.124031	0.0618319	0	0.0724247	0	0.0810357	0.200406	-1.96149	0.256763
397689509	MROS_0507	glycosidase PH1107-related protein	gi|397689509|ref|YP_006526763.1|	0	0	0.0689997	0	0	0	0.373901	0.455072	-Inf	0
397689516	MROS_0514	metal dependent phosphohydrolase	gi|397689516|ref|YP_006526770.1|	0	0.152227	0	0	0	0	0.373901	0.455072	-Inf	0
397689520	MROS_0518	peptidase S8 and S53 subtilisin kexin sedolisin	gi|397689520|ref|YP_006526774.1|	0.137402	0.312074	0.293682	0.174513	0.158211	0.113042	0.16476	0.294146	-0.737381	0.599827
397689521	MROS_0519	FG-GAP repeat protein	gi|397689521|ref|YP_006526775.1|	0.613634	0.284417	0.494417	0.638787	0.579118	0.637894	0.191019	0.330087	0.414397	1.33274
397689522	MROS_0520	hypothetical protein	gi|397689522|ref|YP_006526776.1|	1.04119	1.34233	1.11484	0.858223	0.820319	0.951293	0.0425954	0.12656	-0.411705	0.751735
397689527	MROS_0525	ABC transport system substrate-binding protein	gi|397689527|ref|YP_006526781.1|	0.290839	0.449714	0.231811	0.369391	0.472007	0.368875	0.341622	0.455072	0.315763	1.24467
397689528	MROS_0526	ABC transport system ATP-binding protein	gi|397689528|ref|YP_006526782.1|	0.20415	0.168651	0.200687	0.35986	0.326245	0.359356	0.000579169	0.0070352	0.866306	1.82299
397689529	MROS_0527	ABC transport system permease protein	gi|397689529|ref|YP_006526783.1|	0.290839	0	0.180474	0.369391	0.211392	0	0.802451	0.85196	0.301315	1.23227
397689536	MROS_0534	tryptophan synthase subunit beta	gi|397689536|ref|YP_006526790.1|	0.222855	0.287312	0.159093	0.365519	0.495626	0.545928	0.019631	0.0702972	1.07206	2.10243
397689537	MROS_0535	5'-nucleotidase domain-containing protein	gi|397689537|ref|YP_006526791.1|	0.166779	0	0.225973	0.211824	0.342134	0.29155	0.123546	0.24336	1.1062	2.15277
397689545	MROS_0543	hypothetical protein	gi|397689545|ref|YP_006526799.1|	0.0730111	0	0.0717728	0.142268	0.0840686	0.0926009	0.126891	0.248191	1.13937	2.20285
397689547	MROS_0545	response regulator receiver modulated CheW protein	gi|397689547|ref|YP_006526801.1|	0.0506257	0.0652683	0.0758365	0	0	0	0.000942818	0.00956474	-Inf	0
397689548	MROS_0546	glycosyl transferase group 1	gi|397689548|ref|YP_006526802.1|	0.0949488	0.122411	0.0933385	0	0	0	0.0003912	0.00521179	-Inf	0
397689551	MROS_0549	hypothetical protein	gi|397689551|ref|YP_006526805.1|	0.368836	0.475515	0.36258	0	0	0	0.0003912	0.00521179	-Inf	0
397689556	MROS_0554	NAD-dependent deacetylase	gi|397689556|ref|YP_006526810.1|	0	0	0.258505	0	0	0	0.373901	0.455072	-Inf	0
397689560	MROS_0558	PAS/PAC sensor hybrid histidine kinase	gi|397689560|ref|YP_006526814.1|	0.122038	0.0758384	0	0	0	0	0.137331	0.257494	-Inf	0
397689561	MROS_0559	TonB-dependent receptor plug	gi|397689561|ref|YP_006526815.1|	0.1388	0.0681165	0.229587	0.627428	0.56882	0.626551	0.000797535	0.00874465	2.06209	4.17591
397689562	MROS_0560	pectate lyase, putative, pel1G	gi|397689562|ref|YP_006526816.1|	0.0688597	0	0.0676919	0.087458	0.121493	0	0.602538	0.674386	0.613718	1.5302
397689566	MROS_0564	Beta-glucuronidase	gi|397689566|ref|YP_006526820.1|	0.0730111	0.0618215	0.0717728	0	0	0	4.12323e-05	0.00164796	-Inf	0
397689567	MROS_0565	beta-glucuronidase	gi|397689567|ref|YP_006526821.1|	0.102537	0.109024	0.100798	0.0850402	0.118066	0.107255	0.950296	0.961942	-0.0092561	0.993605
397689577	MROS_0575	outer membrane efflux protein	gi|397689577|ref|YP_006526831.1|	0.10351	0.284417	0.301889	1.01316	1.07506	1.09618	0.000258753	0.00521179	2.20673	4.61629
397689578	MROS_0576	secretion protein HlyD	gi|397689578|ref|YP_006526832.1|	0.110876	0	0	0.932001	0.844943	0.807769	9.35782e-05	0.00289859	4.54299	23.3118
397689579	MROS_0577	heavy metal efflux pump, CzcA family	gi|397689579|ref|YP_006526833.1|	0.213718	0.102355	0.119968	0.822598	0.706569	0.865664	0.000372954	0.00521179	2.45739	5.49221
397689580	MROS_0578	nitrogen regulatory protein P-II	gi|397689580|ref|YP_006526834.1|	0	0	0	0.77937	0.706569	0.778279	6.18262e-06	0.000306411	Inf	Inf
397689581	MROS_0579	cation efflux protein	gi|397689581|ref|YP_006526835.1|	0	0	0	0	0.156245	0.172102	0.117043	0.24324	Inf	Inf
397689590	MROS_0588	sigma-54 dependent transcriptional regulator/response regulator	gi|397689590|ref|YP_006526844.1|	0.0578871	0	0.0569053	0	0	0	0.116146	0.24324	-Inf	0
397689593	MROS_0591	GAF sensor hybrid histidine kinase	gi|397689593|ref|YP_006526847.1|	0.0651549	0.0495975	0.0640498	0	0	0	0.000286363	0.00521179	-Inf	0
397689594	MROS_0592	Type IV pilus assembly protein PilQ	gi|397689594|ref|YP_006526848.1|	0.127753	0	0	0	0	0	0.373901	0.455072	-Inf	0
397689596	MROS_0594	hypothetical protein	gi|397689596|ref|YP_006526850.1|	0.496527	0.42436	0.180474	0.322392	0.211392	0	0.232211	0.384044	-1.04496	0.484659
397689597	MROS_0595	Fimbrial assembly family protein	gi|397689597|ref|YP_006526851.1|	0.485368	0.405632	0.258505	0.154999	0.192038	0.211528	0.0451791	0.132962	-1.04122	0.485917
397689598	MROS_0596	Twitching motility protein PilT	gi|397689598|ref|YP_006526852.1|	0.12483	0.104641	0	0	0	0	0.119186	0.24324	-Inf	0
397689599	MROS_0597	Type IV pilus assembly protein PilB	gi|397689599|ref|YP_006526853.1|	0.135694	0.174941	0.109664	0.141686	0.128451	0.0826367	0.436732	0.5198	-0.252672	0.839341
397689600	MROS_0598	Type IV pilus assembly protein PilC	gi|397689600|ref|YP_006526854.1|	0.0688597	0	0	0	0	0	0.373901	0.455072	-Inf	0
397689601	MROS_0599	hypothetical protein	gi|397689601|ref|YP_006526855.1|	1.70485	2.19794	1.67593	2.16531	1.96305	2.16228	0.262542	0.417037	0.17327	1.12761
397689602	MROS_0600	hypothetical protein	gi|397689602|ref|YP_006526856.1|	0	0	0	0.585713	0	0	0.373901	0.455072	Inf	Inf
397689603	MROS_0601	aspartyl-tRNA synthetase	gi|397689603|ref|YP_006526857.1|	0.266802	0.230064	0.262277	0.157107	0.142432	0.191103	0.00838296	0.0384685	-0.629701	0.646311
397689606	MROS_0604	porphobilinogen synthase	gi|397689606|ref|YP_006526860.1|	0.325265	0.263196	0.258505	0	0.110776	0.122018	0.0100137	0.0436867	-1.86325	0.274857
397689607	MROS_0605	protoporphyrinogen oxidase	gi|397689607|ref|YP_006526861.1|	0.196804	0.162797	0.193466	0.16038	0.18525	0.204052	0.949204	0.961622	-0.0088581	0.993879
397689608	MROS_0606	peptidyl-dipeptidase Dcp	gi|397689608|ref|YP_006526862.1|	0.127753	0.0521768	0.0816119	0	0	0	0.0166238	0.0631334	-Inf	0
397689613	MROS_0611	porphobilinogen deaminase	gi|397689613|ref|YP_006526867.1|	0.152783	0.196973	0.150192	0.248173	0.175922	0.247825	0.113879	0.24324	0.426513	1.34398
397689614	MROS_0612	glutamyl-tRNA reductase	gi|397689614|ref|YP_006526868.1|	0.0997244	0.174941	0.0640498	0.172343	0.0750226	0.0826367	0.951872	0.962751	-0.0375945	0.974278
397689621	MROS_0619	long-chain-fatty-acid-CoA ligase	gi|397689621|ref|YP_006526875.1|	0	0	0	0.0601099	0.0544951	0	0.11707	0.24324	Inf	Inf
397689624	MROS_0622	sensor histidine kinase	gi|397689624|ref|YP_006526878.1|	0	0	0	0.0909039	0	0	0.373901	0.455072	Inf	Inf
397689625	MROS_0623	Cytochrome c-type biogenesis protein F	gi|397689625|ref|YP_006526879.1|	0.216252	0.278799	0.212584	0.382034	0.451885	0.497747	0.00646737	0.0328405	0.912156	1.88186
397689626	MROS_0624	Cytochrome c-type biogenesis protein E	gi|397689626|ref|YP_006526880.1|	0	0	0	0	0.385934	0	0.373901	0.455072	Inf	Inf
397689628	MROS_0626	ABC-type cytochrome c biogenesis transport system permease component C	gi|397689628|ref|YP_006526882.1|	0	0	0	0.245541	0.222605	0	0.11707	0.24324	Inf	Inf
397689634	MROS_0632	protein serine/threonine phosphatase	gi|397689634|ref|YP_006526888.1|	0.378324	0.415829	0.489982	0	0	0	0.000199166	0.00500044	-Inf	0
397689635	MROS_0633	PAS/PAC sensor protein	gi|397689635|ref|YP_006526889.1|	0.274821	0.313923	0.20948	0	0	0	0.000946979	0.00956474	-Inf	0
397689636	MROS_0634	Fe-only hydrogenase, catalytic subunit alpha	gi|397689636|ref|YP_006526890.1|	0.353622	0.620327	0.377735	0	0	0	0.00612732	0.0316599	-Inf	0
397689637	MROS_0635	Fe-only hydrogenase, subunit beta	gi|397689637|ref|YP_006526891.1|	0.675178	0.685607	0.61512	0	0	0	7.3668e-06	0.000338054	-Inf	0
397689638	MROS_0636	Fe-only hydrogenase, subunit gamma	gi|397689638|ref|YP_006526892.1|	0.345695	0.445682	0.483475	0	0	0	0.0004939	0.00636438	-Inf	0
397689639	MROS_0637	CoA-binding domain protein	gi|397689639|ref|YP_006526893.1|	0.388308	0.500619	0.381722	0	0	0	0.0003912	0.00521179	-Inf	0
397689645	MROS_0643	Lactoylglutathione lyase	gi|397689645|ref|YP_006526899.1|	0	0	0.241153	0	0	0	0.373901	0.455072	-Inf	0
397689646	MROS_0644	propionyl-CoA carboxylase subunit beta	gi|397689646|ref|YP_006526900.1|	0.208031	0.2682	0.204503	0	0	0	0.0003912	0.00521179	-Inf	0
397689654	MROS_0652	Histidine kinase	gi|397689654|ref|YP_006526908.1|	0.0740024	0.0466334	0.0477696	0.045941	0.0852101	0.0938582	0.335308	0.455072	0.418046	1.33612
397689655	MROS_0653	peptidase M28	gi|397689655|ref|YP_006526909.1|	0	0	0	0	0	0.128838	0.373901	0.455072	Inf	Inf
397689658	MROS_0656	hypothetical protein	gi|397689658|ref|YP_006526912.1|	0	0	0	0.322392	0.678651	0.519911	0.00792948	0.037356	Inf	Inf
397689662	MROS_0660	membrane-associated zinc metalloprotease	gi|397689662|ref|YP_006526916.1|	0.270753	0.270774	0.396665	0.512492	0.548092	0.701254	0.0184749	0.0677232	0.909127	1.87791
397689663	MROS_0661	TonB-dependent receptor	gi|397689663|ref|YP_006526917.1|	0.549014	0.643932	0.642805	1.05016	0.95206	0.899715	0.00279029	0.0183892	0.660643	1.58079
397689664	MROS_0662	glycyl-tRNA synthetase	gi|397689664|ref|YP_006526918.1|	0.16989	0.126259	0.167009	0.0812945	0.0737008	0.0811808	0.00614071	0.0316599	-0.971643	0.509925
397689665	MROS_0663	hypothetical protein	gi|397689665|ref|YP_006526919.1|	0.161838	0	0.10273	0.132727	0.120329	0.132541	0.443173	0.525949	0.543459	1.45746
397689666	MROS_0664	multi-sensor signal transduction histidine kinase	gi|397689666|ref|YP_006526920.1|	0.126274	0	0	0	0	0	0.373901	0.455072	-Inf	0
397689667	MROS_0665	transcriptional regulator, Crp/Fnr family	gi|397689667|ref|YP_006526921.1|	0	0	0	0	0	0.115884	0.373901	0.455072	Inf	Inf
397689668	MROS_0666	PAS/PAC sensor signal transduction histidine kinase	gi|397689668|ref|YP_006526922.1|	0.0805657	0.0681165	0.0519389	0.138707	0.0608369	0.102183	0.232472	0.384044	0.588768	1.50396
397689670	MROS_0668	NAD-dependent epimerase/dehydratase family protein	gi|397689670|ref|YP_006526924.1|	0.118076	0	0	0.149967	0.135958	0	0.417441	0.499621	1.27592	2.42154
397689674	MROS_0672	isoprenylcysteine carboxyl methyltransferase	gi|397689674|ref|YP_006526928.1|	0	0	0.200687	0	0	0	0.373901	0.455072	-Inf	0
397689676	MROS_0674	hypothetical protein	gi|397689676|ref|YP_006526930.1|	0	0	0	0.502013	0.652817	0	0.122855	0.24324	Inf	Inf
397689677	MROS_0675	fructose-bisphosphate aldolase	gi|397689677|ref|YP_006526931.1|	0.774954	0.877484	0.965512	0.132727	0.186348	0.205261	0.000296191	0.00521179	-2.31987	0.200285
397689682	MROS_0680	Xaa-Pro aminopeptidase	gi|397689682|ref|YP_006526936.1|	0.189967	0.200336	0.0883385	0.241275	0.103472	0.240938	0.572652	0.650932	0.291181	1.22364
397689684	MROS_0682	beta-lactamase domain-containing protein	gi|397689684|ref|YP_006526938.1|	0	0	0	0.129018	0.116967	0.128838	6.18262e-06	0.000306411	Inf	Inf
397689685	MROS_0683	hypothetical protein	gi|397689685|ref|YP_006526939.1|	0	0	0	0.211824	0.192038	0.211528	6.18262e-06	0.000306411	Inf	Inf
397689689	MROS_0687	Two-component system-sensor histidine kinase	gi|397689689|ref|YP_006526943.1|	0.0869946	0.0546111	0.041641	0.0538002	0	0.053725	0.323386	0.455072	-0.769112	0.586779
397689694	MROS_0692	hypothetical protein	gi|397689694|ref|YP_006526948.1|	0.166779	0	0.16395	0	0	0	0.116146	0.24324	-Inf	0
397689695	MROS_0693	Transketolase	gi|397689695|ref|YP_006526949.1|	0	0	0	0.0617184	0.146415	0	0.177442	0.312732	Inf	Inf
397689700	MROS_0698	Tryptophanase	gi|397689700|ref|YP_006526954.1|	0.0640069	0.0825197	0.0629213	0	0	0	0.0003912	0.00521179	-Inf	0
397689708	MROS_0706	peptidase M24	gi|397689708|ref|YP_006526962.1|	0.089128	0	0.135072	0	0	0	0.132544	0.253772	-Inf	0
397689712	MROS_0710	aminopeptidase	gi|397689712|ref|YP_006526966.1|	0.0628987	0.0533662	0.10577	0.0798869	0.0724247	0.0797752	0.847206	0.894112	0.0638789	1.04527
397689713	MROS_0711	glutamate synthase	gi|397689713|ref|YP_006526967.1|	0.193325	0.203815	0.225973	0.0759421	0.0688484	0	0.00361431	0.0221689	-2.10553	0.232366
397689714	MROS_0712	glutamate synthase (ferredoxin)	gi|397689714|ref|YP_006526968.1|	0.122038	0.112156	0.245071	0.0400851	0.0240683	0.0816603	0.0733422	0.185298	-1.7167	0.304245
397689717	MROS_0716	GTP-binding protein HflX	gi|397689717|ref|YP_006526971.1|	0.0628987	0.0810909	0	0.0798869	0.110776	0.0797752	0.188822	0.326746	0.909332	1.87818
397689718	MROS_0717	histidine ammonia-lyase	gi|397689718|ref|YP_006526972.1|	0.0869946	0.112156	0.116073	0.110491	0	0.149757	0.709206	0.771472	-0.276491	0.825597
397689720	MROS_0719	hypothetical protein	gi|397689720|ref|YP_006526974.1|	0	0	0.278529	0	0.326245	0	0.916788	0.940435	0.22813	1.17132
397689722	MROS_0721	phosphoserine aminotransferase	gi|397689722|ref|YP_006526976.1|	0.262965	0.157335	0.210094	0	0.0914162	0	0.0140585	0.055122	-2.78573	0.145015
397689723	MROS_0722	hypothetical protein	gi|397689723|ref|YP_006526977.1|	0.130815	0.168651	0.17604	0.227443	0.150627	0.165914	0.450688	0.533846	0.194104	1.14401
397689728	MROS_0727	hypothetical protein	gi|397689728|ref|YP_006526982.1|	0.253248	0.289604	0.248953	0.171217	0.195447	0.149434	0.00768827	0.0368687	-0.617502	0.651798
397689729	MROS_0728	hypothetical protein	gi|397689729|ref|YP_006526983.1|	0.395258	0.509579	0.498517	0.253609	0.394952	0.311134	0.0543259	0.149246	-0.548232	0.683858
397689732	MROS_0731	hypothetical protein	gi|397689732|ref|YP_006526986.1|	0.15718	0.359713	0.274281	0.199633	0.180985	0.128838	0.206856	0.349175	-0.635037	0.643924
397689733	MROS_0732	RNA polymerase ECF-type sigma factor	gi|397689733|ref|YP_006526987.1|	0.152783	0	0.150192	0	0	0	0.116146	0.24324	-Inf	0
397689734	MROS_0733	alanyl-tRNA synthetase	gi|397689734|ref|YP_006526988.1|	0.271327	0.239096	0.223627	0.13532	0.0800472	0.111403	0.00310607	0.0201488	-1.1676	0.445161
397689736	MROS_0735	PhoH family protein	gi|397689736|ref|YP_006526990.1|	0.0640069	0	0	0.124384	0.112765	0.0811808	0.0272869	0.0885959	2.31422	4.97337
397689740	MROS_0739	gaf sensor signal transduction histidine kinase	gi|397689740|ref|YP_006526994.1|	0.112942	0.114907	0.0648249	0.0837539	0.102626	0.0550081	0.469984	0.55143	-0.277935	0.824771
397689747	MROS_0746	single-stranded-DNA-specific exonuclease RecJ	gi|397689747|ref|YP_006527001.1|	0.0979333	0	0	0	0	0	0.373901	0.455072	-Inf	0
397689748	MROS_0747	hypothetical protein	gi|397689748|ref|YP_006527002.1|	0	0	0	0	0	0.128838	0.373901	0.455072	Inf	Inf
397689750	MROS_0749	radical SAM domain-containing protein	gi|397689750|ref|YP_006527004.1|	0.286503	0.369369	0.379497	0	0	0	0.000303472	0.00521179	-Inf	0
397689752	MROS_0751	Adenine specific DNA methyltransferase	gi|397689752|ref|YP_006527006.1|	0.0628987	0.0479059	0.0365283	0.0312209	0.0283046	0.0633266	0.580076	0.656949	-0.262156	0.833841
397689753	MROS_0752	Carbohydrate-binding CenC domain protein	gi|397689753|ref|YP_006527007.1|	0.0607934	0	0.124133	0.0772131	0.0945136	0.0507645	0.758464	0.818166	0.266799	1.20314
397689754	MROS_0753	endoglucanase	gi|397689754|ref|YP_006527008.1|	0.461159	0.263196	0.36258	0.849037	0.769729	0.711328	0.00401523	0.0238032	1.10012	2.14373
397689755	MROS_0754	glycoside hydrolase family 3 protein	gi|397689755|ref|YP_006527009.1|	0.25561	0.186533	0.310564	0.183764	0.261034	0.287526	0.893176	0.925288	-0.0396073	0.97292
397689756	MROS_0755	glucokinase	gi|397689756|ref|YP_006527010.1|	0.552903	0.432114	0.396665	0.512492	0.311759	0.701254	0.714383	0.775062	0.14286	1.10409
397689757	MROS_0756	hypothetical protein	gi|397689757|ref|YP_006527011.1|	0.118076	0	0	0	0	0	0.373901	0.455072	-Inf	0
397689758	MROS_0757	glycoside hydrolase family 9	gi|397689758|ref|YP_006527012.1|	0	0	0	0.0842637	0.0763927	0.0841459	6.18262e-06	0.000306411	Inf	Inf
397689759	MROS_0758	alpha amylase catalytic region	gi|397689759|ref|YP_006527013.1|	0.137402	0.114907	0.159769	0.0550852	0.0759305	0.113042	0.0584512	0.15778	-0.755694	0.592261
397689760	MROS_0759	lipoprotein	gi|397689760|ref|YP_006527014.1|	1.32672	0.742239	0.721362	0.390041	0.353607	0.389495	0.0498623	0.143008	-1.3001	0.406098
397689761	MROS_0760	SusD/RagB family protein	gi|397689761|ref|YP_006527015.1|	0.807048	0.770005	0.652669	0.677781	0.61447	0.757511	0.38994	0.472735	-0.121408	0.91929
397689762	MROS_0761	TonB dependent receptor	gi|397689762|ref|YP_006527016.1|	1.19205	1.0709	0.960104	0.728846	0.903559	1.11349	0.287674	0.449468	-0.231152	0.851955
397689764	MROS_0763	Alpha-glucosidase	gi|397689764|ref|YP_006527018.1|	0.123418	0.0766661	0.121325	0.0497392	0.0450931	0	0.0264704	0.0881636	-1.76096	0.295052
397689766	MROS_0765	peptidase T	gi|397689766|ref|YP_006527020.1|	0.0869946	0	0.0855192	0	0	0	0.116146	0.24324	-Inf	0
397689770	MROS_0769	AMP-dependent synthetase and ligase	gi|397689770|ref|YP_006527024.1|	0.174781	0.225334	0.14074	0.143002	0.164851	0.221677	0.916863	0.940435	-0.0305282	0.979062
397689771	MROS_0770	carboxyl-terminal protease	gi|397689771|ref|YP_006527025.1|	0.0922967	0.069809	0.110114	0.117225	0.128979	0.142069	0.0475694	0.138353	0.512297	1.42632
397689772	MROS_0771	Outer membrane efflux protein precursor	gi|397689772|ref|YP_006527026.1|	0	0	0	0.363884	0.444511	0.142069	0.0248114	0.0840463	Inf	Inf
397689773	MROS_0772	cation efflux system transmembrane protein	gi|397689773|ref|YP_006527027.1|	0.0578871	0	0	0.281817	0.255492	0.193777	0.00229459	0.0161676	3.65873	12.6295
397689774	MROS_0773	heavy metal efflux pump, CzcA family	gi|397689774|ref|YP_006527028.1|	0	0	0	0.179019	0.207216	0.131283	0.00146865	0.011816	Inf	Inf
397689790	MROS_0790	copper-translocating P-type ATPase	gi|397689790|ref|YP_006527044.1|	0.335172	0.432114	0.543526	0.425698	0.636641	0.701254	0.215585	0.360959	0.428057	1.34542
397689791	MROS_0791	copper-transporting P-type ATPase	gi|397689791|ref|YP_006527045.1|	0.224224	0.225334	0.245651	0.191749	0.229361	0.133308	0.17853	0.313756	-0.326473	0.797484
397689796	MROS_0796	hypothetical protein	gi|397689796|ref|YP_006527050.1|	0.245313	0	0	0	0	0	0.373901	0.455072	-Inf	0
397689812	MROS_0812	crispr-associated helicase cas3	gi|397689812|ref|YP_006527066.1|	0.0618281	0.0391033	0.0451518	0	0	0	0.00200736	0.0148043	-Inf	0
397689813	MROS_0813	crispr-associated protein cas5 family	gi|397689813|ref|YP_006527067.1|	0.166779	0	0.16395	0	0	0	0.116146	0.24324	-Inf	0
397689814	MROS_0814	crispr-associated regulatory protein, devr family	gi|397689814|ref|YP_006527068.1|	0.186723	0.196973	0.253938	0.112283	0.101794	0.0734189	0.00815716	0.0379324	-1.14919	0.450879
397689816	MROS_0816	hypothetical protein	gi|397689816|ref|YP_006527070.1|	0.112014	0.0941282	0.150192	0	0	0	0.00198874	0.0147548	-Inf	0
397689817	MROS_0817	crispr-associated protein Cas6	gi|397689817|ref|YP_006527071.1|	0	0	0.216868	0	0	0	0.373901	0.455072	-Inf	0
397689820	MROS_0820	hypothetical protein	gi|397689820|ref|YP_006527074.1|	0.290839	0.374959	0.285906	0.233173	0	0.232847	0.122455	0.24324	-1.03012	0.489669
397689830	MROS_0830	extracellular solute-binding protein family 1	gi|397689830|ref|YP_006527084.1|	0.0962053	0.0810909	0	0.122189	0.192038	0.258925	0.0560648	0.153005	1.69276	3.23274
397689831	MROS_0831	hypothetical protein	gi|397689831|ref|YP_006527085.1|	0	0	0	0	0.0824125	0	0.373901	0.455072	Inf	Inf
397689832	MROS_0832	two component, sigma54 specific, transcriptional regulator, Fis family	gi|397689832|ref|YP_006527086.1|	0.056099	0.110394	0.0841758	0	0	0	0.00596548	0.0311866	-Inf	0
397689833	MROS_0833	pyrimidine-nucleoside phosphorylase	gi|397689833|ref|YP_006527087.1|	0.0913686	0.117795	0.089819	0.200789	0.142918	0.157423	0.0263968	0.0881636	0.745121	1.67611
397689837	MROS_0837	periplasmic protein	gi|397689837|ref|YP_006527091.1|	0	0	0	0	0.0824125	0	0.373901	0.455072	Inf	Inf
397689839	MROS_0839	hypothetical protein	gi|397689839|ref|YP_006527093.1|	0.0802691	0.103485	0.121325	0.185166	0.194261	0.213977	0.00276734	0.0183355	0.959831	1.94508
397689841	MROS_0841	glucose-1-phosphate thymidylyltransferase	gi|397689841|ref|YP_006527095.1|	0	0	0.119968	0	0	0	0.373901	0.455072	-Inf	0
397689843	MROS_0843	Cytochrome bd-I oxidase subunit I	gi|397689843|ref|YP_006527097.1|	0.107595	0.138714	0.10577	0.136655	0.12389	0.136464	0.262542	0.417037	0.17327	1.12761
397689845	MROS_0845	succinyl-CoA synthetase, beta subunit	gi|397689845|ref|YP_006527099.1|	0.472958	0.463875	0.408015	0.456988	0.353607	0.206793	0.22114	0.368717	-0.402573	0.756508
397689848	MROS_0848	Signal transduction histidine kinase-like protein	gi|397689848|ref|YP_006527102.1|	0	0	0.0640498	0	0	0	0.373901	0.455072	-Inf	0
397689849	MROS_0849	YceI family protein	gi|397689849|ref|YP_006527103.1|	0	0	0	0	0.192038	0.211528	0.117043	0.24324	Inf	Inf
397689852	MROS_0852	ABC transporter, ATP-binding protein	gi|397689852|ref|YP_006527106.1|	0.315922	0.407297	0.195223	0.401249	0.51493	0.324193	0.264249	0.418676	0.433513	1.35052
397689854	MROS_0854	BadF/BadG/BcrA/BcrD family ATPase	gi|397689854|ref|YP_006527108.1|	0	0	0.0876164	0	0.102626	0.174269	0.340763	0.455072	1.66007	3.16031
397689857	MROS_0857	pyruvate dehydrogenase E3 component	gi|397689857|ref|YP_006527111.1|	0.216252	0.278799	0.135927	0.327263	0.203202	0.3815	0.234905	0.387546	0.531388	1.44532
397689858	MROS_0858	pyruvate dehydrogenase E2 component	gi|397689858|ref|YP_006527112.1|	0.166779	0.339022	0.258505	0.516221	0.424696	0.615598	0.02367	0.0812386	1.0261	2.03651
397689859	MROS_0859	pyruvate dehydrogenase E1 component	gi|397689859|ref|YP_006527113.1|	0.265695	0.260544	0.239914	0.423423	0.331376	0.545928	0.046647	0.136311	0.763615	1.69774
397689862	MROS_0862	adenylylsulfate reductase, thioredoxin dependent	gi|397689862|ref|YP_006527116.1|	0	0	0	0.31157	0.204523	0.311134	0.00149837	0.0119773	Inf	Inf
397689863	MROS_0863	sulfate adenylyltransferase subunit 2	gi|397689863|ref|YP_006527117.1|	0	0	0	1.90947	1.88355	2.25233	7.09339e-05	0.00244131	Inf	Inf
397689864	MROS_0864	sulfate adenylyltransferase subunit 1	gi|397689864|ref|YP_006527118.1|	0	0	0	0.691682	0.75623	0.987218	0.000826726	0.00897792	Inf	Inf
397689865	MROS_0865	uroporphyrin-III C-methyltransferase	gi|397689865|ref|YP_006527119.1|	0	0	0	0.340995	0.472007	0.584893	0.0027122	0.0183355	Inf	Inf
397689866	MROS_0866	sulfite reductase, contains SirA-like domain	gi|397689866|ref|YP_006527120.1|	0	0	0	0.416908	0.485507	0.494234	4.48259e-05	0.00168738	Inf	Inf
397689867	MROS_0867	response regulator sirA-like protein	gi|397689867|ref|YP_006527121.1|	0	0	0	0.425698	0	0.701254	0.139332	0.260381	Inf	Inf
397689869	MROS_0869	cysteine synthase A	gi|397689869|ref|YP_006527123.1|	0	0	0	0.468455	0.264686	0.29155	0.00591018	0.0310981	Inf	Inf
397689871	MROS_0871	O-acetylhomoserineaminocarboxypropyltransferase	gi|397689871|ref|YP_006527125.1|	0	0	0	0.53553	0.562153	0.619207	2.05032e-05	0.00087598	Inf	Inf
397689872	MROS_0872	UBA/THIF-type NAD/FAD binding protein	gi|397689872|ref|YP_006527126.1|	0	0	0	0.166147	0.150627	0.258925	0.00475504	0.0272755	Inf	Inf
397689873	MROS_0873	YrkE	gi|397689873|ref|YP_006527127.1|	0	0	0	1.15605	1.27473	1.15443	7.34879e-06	0.000338054	Inf	Inf
397689874	MROS_0874	sira-like domaiN-containing protein	gi|397689874|ref|YP_006527128.1|	0	0	0	0.520639	0.472007	0.519911	6.18262e-06	0.000306411	Inf	Inf
397689888	MROS_0888	hybrid sensor	gi|397689888|ref|YP_006527142.1|	0	0.0375357	0.028621	0	0	0	0.123289	0.24324	-Inf	0
397689891	MROS_0891	hypothetical protein	gi|397689891|ref|YP_006527145.1|	0.074204	0	0.0578268	0.0366842	0.0677335	0	0.773052	0.829992	-0.338508	0.790859
397689892	MROS_0892	lysine 2,3-aminomutase related protein enzyme	gi|397689892|ref|YP_006527146.1|	0.112014	0.196973	0.0717728	0	0	0	0.0263099	0.0881636	-Inf	0
397689895	MROS_0895	two component, sigma54 specific, transcriptional regulator, Fis family	gi|397689895|ref|YP_006527149.1|	0.0945373	0.0797108	0.0607795	0	0	0	0.00131169	0.011286	-Inf	0
397689896	MROS_0896	PAS/PAC sensor signal transduction histidine kinase	gi|397689896|ref|YP_006527150.1|	0	0	0.0471389	0	0	0	0.373901	0.455072	-Inf	0
397689897	MROS_0897	hypothetical protein	gi|397689897|ref|YP_006527151.1|	0.481161	0.49539	0.473	0.611117	0.674839	0.743329	0.00754693	0.036526	0.485365	1.39994
397689903	MROS_0903	AAA family ATPase	gi|397689903|ref|YP_006527157.1|	0	0	0	0.0986792	0	0	0.373901	0.455072	Inf	Inf
397689906	MROS_0906	hypothetical protein	gi|397689906|ref|YP_006527160.1|	0	0	0.329487	0.425698	0.385934	0.425103	0.0522291	0.146076	1.90824	3.75351
397689909	MROS_0909	hypothetical protein	gi|397689909|ref|YP_006527163.1|	0.0962053	0	0.146104	0	0	0	0.132703	0.253772	-Inf	0
397689911	MROS_0911	hypothetical protein	gi|397689911|ref|YP_006527165.1|	0.14095	0	0.138559	0.280194	0.254021	0.279802	0.0197783	0.0704984	1.54216	2.91231
397689913	MROS_0913	ABC-type transporter permease protein	gi|397689913|ref|YP_006527167.1|	0.222855	0.208646	0.219075	0.283046	0.186348	0.205261	0.801593	0.851778	0.0524302	1.03701
397689914	MROS_0914	ABC transporter ATPase subunit	gi|397689914|ref|YP_006527168.1|	0.170687	0.282143	0.264854	0.216787	0.25199	0.216484	0.78237	0.837413	-0.0666933	0.954824
397689915	MROS_0915	metalloendopeptidase PepO	gi|397689915|ref|YP_006527169.1|	0.135694	0.0552556	0.109664	0.111829	0.128451	0.172102	0.27857	0.436896	0.456074	1.3718
397689916	MROS_0916	argininosuccinate lyase	gi|397689916|ref|YP_006527170.1|	0.0520775	0	0.0511942	0	0	0	0.116146	0.24324	-Inf	0
397689917	MROS_0917	argininosuccinate synthase	gi|397689917|ref|YP_006527171.1|	0.183588	0.172793	0.180474	0.110491	0.10017	0	0.0371817	0.113468	-1.34961	0.392398
397689918	MROS_0918	arginine repressor, ArgR	gi|397689918|ref|YP_006527172.1|	0.290839	0.236687	0	0	0	0	0.120291	0.24324	-Inf	0
397689925	MROS_0925	chloride channel core	gi|397689925|ref|YP_006527179.1|	0.0607934	0.0783768	0.0913499	0.0772131	0.0700006	0.0771051	0.832702	0.881057	-0.0393429	0.973098
397689926	MROS_0926	hypothetical protein	gi|397689926|ref|YP_006527180.1|	0.368836	0	0	0	0	0	0.373901	0.455072	-Inf	0
397689927	MROS_0927	hypothetical protein	gi|397689927|ref|YP_006527181.1|	0	0	0	0	0	0.154782	0.373901	0.455072	Inf	Inf
397689929	MROS_0929	hypothetical protein	gi|397689929|ref|YP_006527183.1|	0.262965	0.215017	0.258505	0.333989	0.302791	0.333521	0.0134342	0.0530096	0.397774	1.31747
397689931	MROS_0931	hypothetical protein	gi|397689931|ref|YP_006527185.1|	0.400998	0.284417	0.258505	0.280194	0.353607	0.389495	0.651914	0.719894	0.116489	1.08409
397689932	MROS_0932	hypothetical protein	gi|397689932|ref|YP_006527186.1|	0	0	0	0.31157	0.282466	0.311134	6.18262e-06	0.000306411	Inf	Inf
397689942	MROS_0942	secretion protein HlyD	gi|397689942|ref|YP_006527196.1|	0.127753	0.107032	0.220421	0.284785	0.447117	0.221677	0.0930917	0.226158	1.06683	2.09483
397689945	MROS_0945	hypothetical protein	gi|397689945|ref|YP_006527199.1|	0.114363	0	0.241153	0	0	0	0.164058	0.294146	-Inf	0
397689953	MROS_0953	nicotinate-nucleotide pyrophosphorylase	gi|397689953|ref|YP_006527207.1|	0.0776947	0	0.076377	0.151607	0.0894616	0.0985411	0.126938	0.248191	1.14028	2.20424
397689954	MROS_0954	Quinolinate synthase	gi|397689954|ref|YP_006527208.1|	0.189967	0.157335	0	0	0	0	0.119616	0.24324	-Inf	0
397689956	MROS_0956	hypothetical protein	gi|397689956|ref|YP_006527210.1|	0	0.316266	0.557336	0.969776	1.1384	0.719072	0.0322577	0.101957	1.69435	3.23631
397689957	MROS_0957	phosphoribulokinase/uridine kinase	gi|397689957|ref|YP_006527211.1|	0.0578871	0	0.117989	0	0	0	0.160341	0.291294	-Inf	0
397689962	MROS_0962	hypothetical protein	gi|397689962|ref|YP_006527216.1|	0	0	0.079789	0	0	0	0.373901	0.455072	-Inf	0
397689971	MROS_0971	glycoside hydrolase family protein	gi|397689971|ref|YP_006527225.1|	0.105513	0.0658805	0.0502339	0	0	0	0.0108999	0.0460922	-Inf	0
397689983	MROS_0983	TonB-dependent receptor	gi|397689983|ref|YP_006527237.1|	0	0	0	0.0585832	0.0808204	0.0585012	0.000887215	0.00939538	Inf	Inf
397689984	MROS_0984	beta-galactosidase	gi|397689984|ref|YP_006527238.1|	0	0	0.0264966	0	0	0	0.373901	0.455072	-Inf	0
397689987	MROS_0987	oxidoreductase, short chain dehydrogenase	gi|397689987|ref|YP_006527241.1|	0.122038	0	0.186745	0.433619	0.490178	0.333521	0.0114267	0.0481556	2.02568	4.07185
397689996	MROS_0996	hypothetical protein	gi|397689996|ref|YP_006527250.1|	0	0	0	0.291958	0.192038	0.136464	0.0104469	0.0450999	Inf	Inf
397689998	MROS_0998	lipoprotein	gi|397689998|ref|YP_006527252.1|	0	0	0	0.468455	0.606542	0.668101	0.000597389	0.00704947	Inf	Inf
397689999	MROS_0999	TonB-dependent outer membrane protein	gi|397689999|ref|YP_006527253.1|	0	0	0	0.179019	0.13336	0.0857111	0.00789506	0.037356	Inf	Inf
397690002	MROS_1003	glucose-inhibited division protein B	gi|397690002|ref|YP_006527256.1|	0.177622	0.14744	0.174609	0.145251	0	0	0.0748842	0.187958	-1.78243	0.290693
397690008	MROS_1009	TrkA-N	gi|397690008|ref|YP_006527262.1|	0.161838	0.134727	0.10273	0	0	0	0.00146357	0.011816	-Inf	0
397690020	MROS_1021	membrane protein involved in aromatic hydrocarbon degradation	gi|397690020|ref|YP_006527274.1|	0.851973	0.88823	0.837523	0.688576	0.981004	0.687612	0.498165	0.578402	-0.129029	0.914447
397690021	MROS_1022	hypothetical protein	gi|397690021|ref|YP_006527275.1|	0	0	0	0.77937	0.490178	0.539927	0.00250219	0.0172234	Inf	Inf
397690022	MROS_1023	DsrC family protein	gi|397690022|ref|YP_006527276.1|	0	0	0	0	0.769729	0.359356	0.165797	0.295148	Inf	Inf
397690023	MROS_1024	hypothetical protein	gi|397690023|ref|YP_006527277.1|	0.20415	0	0	0.712325	0.531001	0.584893	0.00335643	0.0212197	3.16274	8.95529
397690024	MROS_1025	pyridine nucleotide-disulfide oxidoreductase domain protein	gi|397690024|ref|YP_006527278.1|	0	0	0	0.379437	0.485507	0.454758	0.000152649	0.00420294	Inf	Inf
397690027	MROS_1028	phospholipase, patatin family	gi|397690027|ref|YP_006527281.1|	0.166779	0.138714	0.10577	0.291958	0.342134	0	0.529842	0.609826	0.62463	1.54182
397690035	MROS_1036	DNA polymerase III, beta chain	gi|397690035|ref|YP_006527289.1|	0.130815	0.109534	0.128596	0.107908	0.0978281	0.107757	0.0701544	0.179589	-0.234976	0.849699
397690038	MROS_1039	DNA gyrase subunit B	gi|397690038|ref|YP_006527292.1|	0.0785343	0.128099	0.118641	0.298799	0.243236	0.180769	0.0237925	0.0814091	1.15195	2.22213
397690040	MROS_1041	DNA gyrase subunit A	gi|397690040|ref|YP_006527294.1|	0.193325	0.138714	0.089819	0.200789	0.222605	0.364334	0.109073	0.24324	0.900936	1.86728
397690041	MROS_1042	peptidase	gi|397690041|ref|YP_006527295.1|	0.0552458	0.0712246	0.082874	0	0	0	0.000955256	0.00956474	-Inf	0
397690044	MROS_1045	peptidase S8/S53 subtilisin kexin sedolisin	gi|397690044|ref|YP_006527298.1|	0	0	0.0436788	0.116046	0.105206	0.115884	0.0028515	0.0186931	2.94833	7.71855
397690045	MROS_1046	dipeptidyl-peptidase 7	gi|397690045|ref|YP_006527299.1|	0	0	0	0	0	0.0616321	0.373901	0.455072	Inf	Inf
397690055	MROS_1056	glycosyl hydrolase family 88	gi|397690055|ref|YP_006527309.1|	0.114363	0	0	0	0	0	0.373901	0.455072	-Inf	0
397690057	MROS_1058	Isoquinoline 1-oxidoreductase subunit beta	gi|397690057|ref|YP_006527311.1|	0	0	0	0	0.0537941	0	0.373901	0.455072	Inf	Inf
397690058	MROS_1059	glycoside hydrolase family 13 domain protein	gi|397690058|ref|YP_006527312.1|	0.409923	0.88823	1.01545	0	0.472007	0	0.0644608	0.16921	-2.29326	0.204013
397690059	MROS_1060	Iron sulfur domain-containing, CDGSH-type	gi|397690059|ref|YP_006527313.1|	0.461159	0.59454	0	0	0	0	0.122427	0.24324	-Inf	0
397690067	MROS_1069	integral membrane sensor signal transduction histidine kinase	gi|397690067|ref|YP_006527321.1|	0.0651549	0.174941	0.0640498	0.172343	0.114828	0	0.93233	0.949184	-0.0828517	0.944189
397690068	MROS_1070	sigma-54 dependent DNA-binding response regulator	gi|397690068|ref|YP_006527322.1|	0.0607934	0	0	0	0	0	0.373901	0.455072	-Inf	0
397690074	MROS_1076	Molybdopterin oxidoreductase, Psr/Psh family, PsrA-like catalytic subunit	gi|397690074|ref|YP_006527328.1|	0.0250913	0	0	0	0	0	0.373901	0.455072	-Inf	0
397690082	MROS_1084	PfkB domain protein	gi|397690082|ref|YP_006527336.1|	0.23581	0	0.285906	0.170227	0.10017	0.169989	0.781015	0.837091	-0.244497	0.84411
397690087	MROS_1089	IgA Peptidase M64 superfamily	gi|397690087|ref|YP_006527341.1|	0	0	0.0587787	0	0	0	0.373901	0.455072	-Inf	0
397690091	MROS_1093	hypothetical protein	gi|397690091|ref|YP_006527345.1|	0.135694	0.174941	0.133393	0	0.156245	0	0.149146	0.275397	-1.50684	0.351881
397690094	MROS_1096	alpha/beta hydrolase fold protein	gi|397690094|ref|YP_006527348.1|	0	0.0904913	0.144142	0	0	0	0.136483	0.257443	-Inf	0
397690095	MROS_1097	hypothetical protein	gi|397690095|ref|YP_006527349.1|	0.317748	0.409651	0.557336	0.840702	0.879189	0.839526	0.00391793	0.0233381	0.994344	1.99217
397690096	MROS_1098	cytochrome c nitrite reductase, catalytic subunit NrfA	gi|397690096|ref|YP_006527350.1|	0	0.0783768	0.158156	0.118024	0.145399	0.117859	0.358643	0.455072	0.688819	1.61196
397690113	MROS_1115	hypothetical protein	gi|397690113|ref|YP_006527367.1|	0.229872	0.383073	0.292093	0	0	0	0.00246788	0.0170821	-Inf	0
397690115	MROS_1117	hypothetical protein	gi|397690115|ref|YP_006527369.1|	0.0735034	0.0622323	0.0353235	0.177767	0.0846355	0.160155	0.0525388	0.146612	1.30465	2.47024
397690117	MROS_1119	glycogen/starch synthase, ADP-glucose type	gi|397690117|ref|YP_006527371.1|	0.114363	0	0	0.0946322	0.131683	0.0944998	0.161101	0.292247	1.48813	2.80524
397690118	MROS_1120	metallophosphoesterase	gi|397690118|ref|YP_006527372.1|	0.104502	0	0.10273	0.205548	0.186348	0.28265	0.0264682	0.0881636	1.70267	3.25503
397690120	MROS_1122	ATP-dependent HslUV protease ATP-binding subunit	gi|397690120|ref|YP_006527374.1|	0.218098	0.281179	0.180474	0.277004	0.251129	0.190577	0.755714	0.816329	0.0804037	1.05731
397690121	MROS_1123	ATP-dependent HslUV protease peptidase subunit	gi|397690121|ref|YP_006527375.1|	0	0	0	0	0	0.193777	0.373901	0.455072	Inf	Inf
397690126	MROS_1128	histidine kinase	gi|397690126|ref|YP_006527380.1|	0	0.263196	0.0945737	0.333989	0.235068	0.122018	0.32182	0.455072	0.949811	1.93162
397690127	MROS_1129	Fe-S oxidoreductase	gi|397690127|ref|YP_006527381.1|	0	0	0	0.0723685	0.0656085	0	0.11707	0.24324	Inf	Inf
397690130	MROS_1132	bifunctional aspartokinase I/homoserine dehydrogenase I	gi|397690130|ref|YP_006527384.1|	0	0	0	0.363884	0.175922	0.304321	0.00711285	0.0353929	Inf	Inf
397690131	MROS_1133	aspartate-semialdehyde dehydrogenase	gi|397690131|ref|YP_006527385.1|	0.237343	0	0.169112	0.140822	0.127668	0.140625	0.990595	0.993731	0.00940745	1.00654
397690132	MROS_1134	homoserine kinase	gi|397690132|ref|YP_006527386.1|	0.148624	0	0	0.496931	0.374526	0.333521	0.007236	0.0355574	3.01926	8.10754
397690134	MROS_1136	lipoprotein	gi|397690134|ref|YP_006527388.1|	0.122038	0.157335	0.258505	0.333989	0.302791	0.433013	0.0352603	0.109219	0.991981	1.98891
397690135	MROS_1137	membrane associated hydrolase	gi|397690135|ref|YP_006527389.1|	0	0	0	0	0.0517953	0	0.373901	0.455072	Inf	Inf
397690139	MROS_1141	preprotein translocase subunit YidC	gi|397690139|ref|YP_006527393.1|	0.174781	0.184577	0.171817	0.263502	0.201252	0.263134	0.0356732	0.110199	0.454529	1.37034
397690140	MROS_1142	esterase	gi|397690140|ref|YP_006527394.1|	0.0845654	0.109024	0.118829	0.107406	0.118066	0.177054	0.277846	0.436313	0.365603	1.28842
397690145	MROS_1147	hypothetical protein	gi|397690145|ref|YP_006527399.1|	0.118076	0.152227	0.0560127	0	0.10017	0	0.159471	0.291294	-1.70382	0.306973
397690146	MROS_1148	glycosyl transferase, group 1	gi|397690146|ref|YP_006527400.1|	0.0913686	0	0.0587787	0	0.0688484	0.0758359	0.962145	0.969974	-0.0534704	0.963616
397690148	MROS_1150	hypothetical protein	gi|397690148|ref|YP_006527402.1|	0.0506257	0	0.0497671	0.0642992	0.0888284	0.0642092	0.104565	0.24324	1.11428	2.16486
397690151	MROS_1154	electron transport protein SCO1/SenC	gi|397690151|ref|YP_006527405.1|	0.159475	0	0.156771	0.202548	0	0	0.681032	0.743435	-0.642784	0.640476
397690154	MROS_1157	polysaccharide biosynthesis protein CapD	gi|397690154|ref|YP_006527408.1|	0	0	0	0	0.0955933	0	0.373901	0.455072	Inf	Inf
397690163	MROS_1166	beta-lactamase	gi|397690163|ref|YP_006527417.1|	0.0588245	0	0.0578268	0	0	0	0.116146	0.24324	-Inf	0
397690166	MROS_1169	peptidase, S9A/B/C family, catalytic domain protein	gi|397690166|ref|YP_006527420.1|	0.290839	0.172793	0.180474	0.369391	0.271524	0.299081	0.109043	0.24324	0.545358	1.45938
397690173	MROS_1177	prolyl-tRNA synthetase	gi|397690173|ref|YP_006527427.1|	0.0544181	0.0701576	0	0	0	0	0.122427	0.24324	-Inf	0
397690175	MROS_1179	nitrogen-fixing protein NifU	gi|397690175|ref|YP_006527429.1|	0	0.278799	0.212584	0.624651	0.566302	0.623777	0.00692323	0.0347283	1.88483	3.69311
397690176	MROS_1180	band 7 protein	gi|397690176|ref|YP_006527430.1|	0.104502	0	0	0.365519	0.256606	0.452654	0.00828179	0.0382878	3.36244	10.2848
397690179	MROS_1183	hypothetical protein	gi|397690179|ref|YP_006527433.1|	0.250929	0.323506	0.156771	0.318703	0.183628	0.318257	0.674881	0.738672	0.166379	1.12224
397690180	MROS_1184	DNA repair protein RadA	gi|397690180|ref|YP_006527434.1|	0.143733	0.136031	0.103724	0.182554	0.121493	0.133824	0.46207	0.543312	0.191325	1.14181
397690183	MROS_1187	hypothetical protein	gi|397690183|ref|YP_006527437.1|	0.101582	0	0.0998593	0	0.116967	0	0.61331	0.682742	-0.784262	0.580649
397690184	MROS_1188	sensor protein RprX	gi|397690184|ref|YP_006527438.1|	0.0513413	0.0661909	0.0769253	0	0	0	0.000944738	0.00956474	-Inf	0
397690186	MROS_1190	tRNA pseudouridine synthase A	gi|397690186|ref|YP_006527440.1|	0	0	0	0.183764	0.166598	0.183507	6.18262e-06	0.000306411	Inf	Inf
397690187	MROS_1191	transporter, MscS family	gi|397690187|ref|YP_006527441.1|	0.183588	0.152227	0.116073	0.149967	0.211392	0.149757	0.523904	0.60383	0.177685	1.13107
397690189	MROS_1193	amidohydrolase 3	gi|397690189|ref|YP_006527443.1|	0	0	0	0.0759421	0.182033	0.115884	0.0157552	0.0608122	Inf	Inf
397690191	MROS_1195	potassium uptake protein KtrA	gi|397690191|ref|YP_006527445.1|	0.122038	0	0.119968	0.154999	0.14052	0	0.793657	0.845794	0.288211	1.22112
397690195	MROS_1199	hypothetical protein	gi|397690195|ref|YP_006527449.1|	0.117039	0.12188	0.0929339	0.0650243	0.071192	0.0784174	0.0160437	0.0615293	-0.628671	0.646772
397690199	MROS_1203	deoxyguanosinetriphosphate triphosphohydrolase	gi|397690199|ref|YP_006527453.1|	0.0640069	0.0825197	0	0	0	0	0.122427	0.24324	-Inf	0
397690201	MROS_1205	hypothetical protein	gi|397690201|ref|YP_006527455.1|	0.101582	0.130963	0.154515	0.199633	0	0	0.411985	0.495101	-0.955204	0.515769
397690202	MROS_1206	1-pyrroline-5-carboxylate dehydrogenase	gi|397690202|ref|YP_006527456.1|	0.0730111	0.144412	0.379497	0.304748	0.329894	0.193777	0.48981	0.570371	0.472821	1.38782
397690203	MROS_1207	hypothetical protein	gi|397690203|ref|YP_006527457.1|	0.290839	0.698954	0.285906	0	0	0	0.0359802	0.110619	-Inf	0
397690204	MROS_1208	hypothetical protein	gi|397690204|ref|YP_006527458.1|	0.216252	0.278799	0.212584	0	0	0	0.0003912	0.00521179	-Inf	0
397690211	MROS_1215	ATP-dependent protease ATP-binding subunit ClpX	gi|397690211|ref|YP_006527465.1|	0	0	0	0	0	0.19793	0.373901	0.455072	Inf	Inf
397690213	MROS_1217	D-lactate dehydrogenase	gi|397690213|ref|YP_006527467.1|	0.10351	0.133449	0.101755	0	0	0	0.0003912	0.00521179	-Inf	0
397690216	MROS_1220	transcriptional regulator, BadM/Rrf2 family	gi|397690216|ref|YP_006527470.1|	0.159475	0.205601	0	0	0	0.202264	0.586146	0.660814	-0.851953	0.554034
397690217	MROS_1221	mechanosensitive ion channel family protein	gi|397690217|ref|YP_006527471.1|	0	0	0	0	0.113787	0	0.373901	0.455072	Inf	Inf
397690222	MROS_1226	response regulator receiver protein	gi|397690222|ref|YP_006527476.1|	0.148624	0	0.0945737	0	0	0	0.135381	0.256722	-Inf	0
397690224	MROS_1228	two component, sigma54 specific, Fis family transcriptional regulator	gi|397690224|ref|YP_006527478.1|	0.0552458	0.0712246	0.0543088	0	0	0	0.0003912	0.00521179	-Inf	0
397690225	MROS_1229	PAS/PAC sensor signal transduction histidine kinase	gi|397690225|ref|YP_006527479.1|	0.0830199	0.107032	0.0397848	0.133494	0.0955933	0.105295	0.199895	0.340206	0.540892	1.45487
397690228	MROS_1232	anti-anti-sigma factor	gi|397690228|ref|YP_006527482.1|	0.245313	0.316266	0.388554	0.31157	0.282466	0.501311	0.578295	0.656099	0.205185	1.15283
397690229	MROS_1233	Tetratricopeptide TPR_2 repeat protein	gi|397690229|ref|YP_006527483.1|	0	0	0.150192	0	0	0	0.373901	0.455072	-Inf	0
397690230	MROS_1234	hypothetical protein	gi|397690230|ref|YP_006527484.1|	0	0	0	0.136655	0	0	0.373901	0.455072	Inf	Inf
397690231	MROS_1235	serine/threonine protein kinase with PASTA sensor(s)	gi|397690231|ref|YP_006527485.1|	0.0913686	0.0770867	0	0	0	0	0.118968	0.24324	-Inf	0
397690232	MROS_1236	transcriptional regulator, NifA subfamily, Fis Family	gi|397690232|ref|YP_006527486.1|	0.0578871	0.113975	0.117989	0	0.0666541	0.0734189	0.176058	0.310734	-1.04913	0.483259
397690233	MROS_1237	hypothetical protein	gi|397690233|ref|YP_006527487.1|	0.15026	0.112156	0.147712	0.110491	0.10017	0.0722672	0.0648927	0.169983	-0.535641	0.689852
397690236	MROS_1240	major facilitator superfamily MFS_1	gi|397690236|ref|YP_006527490.1|	0.22061	0.284417	0.216868	0.280194	0.254021	0.279802	0.262542	0.417037	0.17327	1.12761
397690237	MROS_1241	hypothetical protein	gi|397690237|ref|YP_006527491.1|	0.544593	0.568717	0.483475	0.560273	0.566302	0.55949	0.307344	0.455072	0.0784894	1.05591
397690242	MROS_1246	processing peptidase	gi|397690242|ref|YP_006527496.1|	0.280234	0.141506	0.275482	0.139405	0.220268	0.189794	0.390724	0.473048	-0.343586	0.78808
397690243	MROS_1247	processing peptidase	gi|397690243|ref|YP_006527497.1|	0.123698	0.125694	0.175424	0.123828	0.142432	0.191103	0.700476	0.763316	0.106502	1.07661
397690247	MROS_1251	outer membrane efflux protein	gi|397690247|ref|YP_006527501.1|	0.368836	0.548832	0.538669	0.958683	0.630952	0.539927	0.184016	0.320669	0.548212	1.46227
397690248	MROS_1252	cation efflux system protein	gi|397690248|ref|YP_006527502.1|	0.518582	0.489546	0.373279	0.855979	0.873295	0.854781	0.000862328	0.00921055	0.903499	1.8706
397690249	MROS_1253	Cation/multidrug efflux pump	gi|397690249|ref|YP_006527503.1|	0.269423	0.314347	0.215134	0.277954	0.403112	0.24665	0.484116	0.565334	0.215661	1.16124
397690250	MROS_1254	hypothetical protein	gi|397690250|ref|YP_006527504.1|	0	0	0	0.669036	1.04807	0	0.135125	0.256722	Inf	Inf
397690265	MROS_1269	Inositol-3-phosphate synthase	gi|397690265|ref|YP_006527519.1|	0.0663447	0	0	0	0	0	0.373901	0.455072	-Inf	0
397690271	MROS_1275	dipeptidyl-peptidase III	gi|397690271|ref|YP_006527525.1|	0.290839	0.26991	0.342907	0.481331	0.508588	0.442417	0.00369459	0.0224392	0.664523	1.58504
397690272	MROS_1276	hypothetical protein	gi|397690272|ref|YP_006527526.1|	0.262965	0.339022	0.258505	0.131467	0	0	0.00888572	0.0404758	-2.71046	0.152782
397690278	MROS_1282	gamma-glutamyl kinase	gi|397690278|ref|YP_006527532.1|	0.10976	0.0922739	0.0703589	0	0	0	0.00134546	0.0113523	-Inf	0
397690282	MROS_1286	RNA binding S1 domain protein	gi|397690282|ref|YP_006527536.1|	0	0.0460223	0	0	0	0	0.373901	0.455072	-Inf	0
397690283	MROS_1287	HsdR family type I site-specific deoxyribonuclease	gi|397690283|ref|YP_006527537.1|	0.0258045	0.033268	0	0	0	0	0.122427	0.24324	-Inf	0
397690291	MROS_1295	Na+/solute symporter	gi|397690291|ref|YP_006527545.1|	0	0	0	0	0.12389	0.136464	0.117043	0.24324	Inf	Inf
397690292	MROS_1296	CBS domain protein	gi|397690292|ref|YP_006527546.1|	0	0	0.0971447	0.125511	0.113787	0.193777	0.0519238	0.146076	2.15641	4.45804
397690298	MROS_1302	hypothetical protein	gi|397690298|ref|YP_006527552.1|	0.368836	0.339022	0.36258	0.211824	0	0.154782	0.0213932	0.0744556	-1.5459	0.342482
397690300	MROS_1304	ABC transporter cobalamide binding protein	gi|397690300|ref|YP_006527554.1|	0.15718	0.130963	0.154515	0.274659	0.249003	0.274275	0.000571398	0.00700952	0.850083	1.8026
397690302	MROS_1306	glycosyl transferase family 2	gi|397690302|ref|YP_006527556.1|	0.0730111	0.144412	0	0.194048	0.224991	0.193777	0.0373611	0.113736	1.49495	2.81854
397690307	MROS_1311	hypothetical protein	gi|397690307|ref|YP_006527561.1|	0.0455468	0.0587204	0.0447743	0	0	0	0.0003912	0.00521179	-Inf	0
397690309	MROS_1313	hypothetical protein	gi|397690309|ref|YP_006527563.1|	0.245313	0.316266	0.241153	0.31157	0.282466	0.311134	0.262542	0.417037	0.17327	1.12761
397690315	MROS_1319	Pit	gi|397690315|ref|YP_006527569.1|	0.176903	0.166653	0.173903	0.135056	0.148843	0.163949	0.0592505	0.159139	-0.208434	0.865476
397690318	MROS_1322	galactokinase	gi|397690318|ref|YP_006527572.1|	0.0913686	0.0770867	0.089819	0	0	0	4.49423e-05	0.00168738	-Inf	0
397690320	MROS_1324	shikimate 5-dehydrogenase	gi|397690320|ref|YP_006527574.1|	0.196804	0.693172	0.193466	0	0	0	0.095234	0.23001	-Inf	0
397690321	MROS_1325	zinc ribbon domain protein	gi|397690321|ref|YP_006527575.1|	0.0869946	0.112156	0.0855192	0	0	0	0.0003912	0.00521179	-Inf	0
397690322	MROS_1326	hypothetical protein	gi|397690322|ref|YP_006527576.1|	0.10351	0.133449	0.138559	0.179019	0.0778137	0.178769	0.602012	0.674386	0.214124	1.16
397690323	MROS_1327	4-hydroxy-3-methylbut-2-en-1-yl diphosphate synthase	gi|397690323|ref|YP_006527577.1|	0.0433711	0	0.0426356	0	0	0	0.116146	0.24324	-Inf	0
397690330	MROS_1334	response regulator receiver domain protein	gi|397690330|ref|YP_006527584.1|	0.20415	0	0	0	0	0	0.373901	0.455072	-Inf	0
397690331	MROS_1335	hypothetical protein	gi|397690331|ref|YP_006527585.1|	0.613634	0.791116	0.694264	0.565539	0.813203	0.564748	0.622434	0.690417	-0.111062	0.925906
397690332	MROS_1336	carbamoyl-phosphate synthase, large subunit	gi|397690332|ref|YP_006527586.1|	0.207727	0.244912	0.186745	0.358228	0.178926	0.263463	0.379969	0.462004	0.324429	1.25217
397690333	MROS_1337	carbamoyl-phosphate synthase, small subunit	gi|397690333|ref|YP_006527587.1|	0.339603	0.296358	0.278529	0.291958	0.264686	0.227125	0.170537	0.302715	-0.222538	0.857056
397690337	MROS_1341	alkyl hydroperoxide reductase	gi|397690337|ref|YP_006527591.1|	0.239942	0.432114	0.329487	0.425698	0.385934	0.304321	0.594455	0.667147	0.156052	1.11423
397690338	MROS_1342	cysteine synthase	gi|397690338|ref|YP_006527592.1|	0	0	0	0.875041	0.678651	0.873817	0.000243214	0.00521179	Inf	Inf
397690339	MROS_1343	serine acetyltransferase, plasmid	gi|397690339|ref|YP_006527593.1|	0.14095	0.181717	0.138559	0.390041	0.461729	0.508591	0.00128978	0.011286	1.56044	2.94944
397690348	MROS_1352	YceI family protein	gi|397690348|ref|YP_006527602.1|	0	0	0	0.186232	0.168836	0	0.11707	0.24324	Inf	Inf
397690352	MROS_1356	TonB-dependent receptor	gi|397690352|ref|YP_006527606.1|	0.041871	0.0539815	0.0411609	0.05318	0.0989852	0	0.869766	0.910938	0.151321	1.11059
397690353	MROS_1357	hypothetical protein	gi|397690353|ref|YP_006527607.1|	0.0536149	0	0.0527056	0.0680957	0.0941592	0	0.604327	0.675777	0.609842	1.52609
397690354	MROS_1358	hypothetical protein	gi|397690354|ref|YP_006527608.1|	0	0	0.180474	0	0	0	0.373901	0.455072	-Inf	0
397690355	MROS_1359	hypothetical protein	gi|397690355|ref|YP_006527609.1|	0.0913686	0.117795	0.190047	0	0.105206	0.115884	0.277699	0.436313	-0.852513	0.553819
397690356	MROS_1360	5'-nucleotidase domain-containing protein	gi|397690356|ref|YP_006527610.1|	0.0937247	0	0.142232	0	0.107919	0	0.481874	0.563248	-1.12857	0.457369
397690364	MROS_1368	major facilitator superfamily permease hexuronate/hexarate transporter	gi|397690364|ref|YP_006527618.1|	0	0	0.180474	0	0	0	0.373901	0.455072	-Inf	0
397690368	MROS_1372	phosphoenolpyruvate carboxykinase	gi|397690368|ref|YP_006527622.1|	0.092926	0	0.0913499	0.118024	0.18525	0.117859	0.106547	0.24324	1.19241	2.28534
397690369	MROS_1373	aspartate transaminase	gi|397690369|ref|YP_006527623.1|	0.130815	0.109534	0	0.107908	0.206198	0.165914	0.182258	0.318053	0.997963	1.99718
397690371	MROS_1375	nitroreductase family protein	gi|397690371|ref|YP_006527625.1|	0	0	0	0.211824	0.192038	0	0.11707	0.24324	Inf	Inf
397690373	MROS_1377	S-adenosylmethionine synthetase	gi|397690373|ref|YP_006527627.1|	0.166779	0.215017	0.210094	0.540683	0.424696	0.467799	0.0016511	0.0129149	1.27582	2.42136
397690374	MROS_1378	S-adenosylhomocysteine hydrolase	gi|397690374|ref|YP_006527628.1|	0.491816	0.568717	0.589377	0.988601	0.896256	0.987218	0.000667816	0.00758819	0.799706	1.74075
397690376	MROS_1380	multi-sensor signal transduction histidine kinase	gi|397690376|ref|YP_006527630.1|	0.512214	0.426547	0.503527	0.350805	0.380962	0.569106	0.556322	0.635284	-0.148881	0.90195
397690378	MROS_1382	hypothetical protein	gi|397690378|ref|YP_006527632.1|	0	0.249241	0.301889	0	0	0	0.119734	0.24324	-Inf	0
397690379	MROS_1383	pyruvate-formate lyase-activating enzyme	gi|397690379|ref|YP_006527633.1|	0	0.134727	0	0	0	0	0.373901	0.455072	-Inf	0
397690380	MROS_1384	pyruvate kinase	gi|397690380|ref|YP_006527634.1|	0.14095	0.133449	0.176909	0.0858312	0.0778137	0.0857111	0.00790887	0.037356	-0.855905	0.552519
397690381	MROS_1385	ATP-dependent protease	gi|397690381|ref|YP_006527635.1|	0.0663447	0.0634982	0.0998593	0.152083	0.0964749	0.15187	0.0599619	0.159925	0.801778	1.74325
397690385	MROS_1389	RNA methylase	gi|397690385|ref|YP_006527639.1|	0.0817744	0.069122	0	0	0.0617349	0	0.414823	0.498028	-1.2894	0.409121
397690387	MROS_1391	Peroxidase/catalase (Catalase-peroxidase)	gi|397690387|ref|YP_006527641.1|	0.196804	0.133957	0.193466	0.641691	0.509784	0.600667	0.000742918	0.00821853	1.74085	3.34233
397690388	MROS_1392	hypothetical protein	gi|397690388|ref|YP_006527642.1|	0	0	0	0.61646	0.558877	0.615598	6.18262e-06	0.000306411	Inf	Inf
397690394	MROS_1398	phytoene synthase	gi|397690394|ref|YP_006527648.1|	0	0	0	0.307441	0.278723	0.238863	0.0001584	0.00426648	Inf	Inf
397690397	MROS_1401	glycosyl transferase, group 2 family	gi|397690397|ref|YP_006527651.1|	0	0	0	0.122189	0.171134	0	0.127072	0.248191	Inf	Inf
397690399	MROS_1403	phytoene desaturase	gi|397690399|ref|YP_006527653.1|	0	0	0	0.120071	0.230762	0.207723	0.00525337	0.0292051	Inf	Inf
397690400	MROS_1404	L-glutamine synthetase	gi|397690400|ref|YP_006527654.1|	0.330854	0.289077	0.27152	0.221988	0.318036	0.350314	0.993433	0.994727	-0.00180213	0.998752
397690401	MROS_1405	Helix-turn-helix, Fis-type	gi|397690401|ref|YP_006527655.1|	0.976669	1.53682	0.771405	1.514	1.65084	2.16228	0.0872905	0.213931	0.697508	1.6217
397690403	MROS_1407	hypothetical protein	gi|397690403|ref|YP_006527657.1|	0	0	0.0369059	0	0.0432284	0	0.916788	0.940435	0.22813	1.17132
397690405	MROS_1409	PAS sensor protein	gi|397690405|ref|YP_006527659.1|	0.108883	0.140376	0.107037	0.109184	0.152454	0.109031	0.803794	0.852655	0.0570565	1.04034
397690407	MROS_1411	hypothetical protein	gi|397690407|ref|YP_006527661.1|	0	0	0	0.140822	0.127668	0.140625	6.18262e-06	0.000306411	Inf	Inf
397690408	MROS_1412	signal transduction histidine kinase	gi|397690408|ref|YP_006527662.1|	0.100459	0.0758384	0.0780457	0	0	0	0.000419971	0.0054773	-Inf	0
397690410	MROS_1414	hypothetical protein	gi|397690410|ref|YP_006527664.1|	0.0618281	0.12188	0.0929339	0	0.071192	0.119903	0.504108	0.583891	-0.533734	0.690765
397690411	MROS_1415	transcriptional dual regulator HU-beta	gi|397690411|ref|YP_006527665.1|	0.276205	0.356092	0.381722	0.493185	0.447117	0.492496	0.0166623	0.0631334	0.498751	1.41299
397690413	MROS_1417	pyridine nucleotide-disulfide oxidoreductase family protein	gi|397690413|ref|YP_006527667.1|	0	0	0	0.0986792	0.0894616	0.0985411	6.18262e-06	0.000306411	Inf	Inf
397690414	MROS_1418	D-3-phosphoglycerate dehydrogenase	gi|397690414|ref|YP_006527668.1|	0.137402	0	0	0	0	0	0.373901	0.455072	-Inf	0
397690415	MROS_1419	alkyl hydroperoxide reductase/ Thiol specific antioxidant/ Mal allergen	gi|397690415|ref|YP_006527669.1|	0	0	0	0.259288	0.235068	0	0.11707	0.24324	Inf	Inf
397690426	MROS_1430	excinuclease ABC, A subunit	gi|397690426|ref|YP_006527680.1|	0.0433711	0.0369433	0	0.0363948	0.0329951	0	0.848005	0.894194	-0.210933	0.863978
397690428	MROS_1432	phosphofructokinase	gi|397690428|ref|YP_006527682.1|	0.134028	0.236687	0.231811	0.110491	0	0.110336	0.0627228	0.166055	-1.44811	0.366502
397690430	MROS_1434	hypothetical protein	gi|397690430|ref|YP_006527684.1|	0	0	0	0.0550852	0.0499397	0	0.11707	0.24324	Inf	Inf
397690431	MROS_1435	phosphomannomutase	gi|397690431|ref|YP_006527685.1|	0	0	0.0717728	0	0	0	0.373901	0.455072	-Inf	0
397690432	MROS_1436	hypothetical protein	gi|397690432|ref|YP_006527686.1|	0	0	0.721362	0	0	0	0.373901	0.455072	-Inf	0
397690435	MROS_1439	oligoendopeptidase F	gi|397690435|ref|YP_006527689.1|	0.0793922	0.0671399	0.0780457	0	0	0.0660505	0.0773514	0.192834	-1.76557	0.29411
397690436	MROS_1440	oligopeptide transporter, OPT family	gi|397690436|ref|YP_006527690.1|	0.137402	0.242803	0.237957	0.174513	0.216854	0.174269	0.662036	0.729771	-0.128111	0.915029
397690439	MROS_1443	hypothetical protein	gi|397690439|ref|YP_006527693.1|	0.105513	0.0887762	0	0.087458	0	0	0.462188	0.543312	-1.15154	0.450144
397690446	MROS_1450	2-succinyl-6-hydroxy-2, 4-cyclohexadiene-1-carboxylic acid synthase/2-oxoglutarate decarboxylase	gi|397690446|ref|YP_006527700.1|	0.0473273	0.125694	0.070824	0.123828	0.112261	0.156888	0.137147	0.257494	0.688476	1.61158
397690448	MROS_1452	MarR family transcriptional regulator	gi|397690448|ref|YP_006527702.1|	0.250929	0.452787	0.34525	0.446064	0.531001	0.44544	0.12735	0.248191	0.439465	1.3561
397690449	MROS_1453	50S ribosomal protein L11 methyltransferase	gi|397690449|ref|YP_006527703.1|	0.126274	0	0	0	0	0	0.373901	0.455072	-Inf	0
397690451	MROS_1455	TatD family hydrolase	gi|397690451|ref|YP_006527705.1|	0.166779	0.124031	0.128596	0	0	0	0.000498261	0.00636438	-Inf	0
397690452	MROS_1456	phosphoribosylformylglycinamidine cyclo-ligase	gi|397690452|ref|YP_006527706.1|	0	0	0.0971447	0	0	0	0.373901	0.455072	-Inf	0
397690454	MROS_1458	co-chaperone GrpE	gi|397690454|ref|YP_006527708.1|	0	0	0.108995	0	0	0	0.373901	0.455072	-Inf	0
397690455	MROS_1459	chaperone protein DnaJ	gi|397690455|ref|YP_006527709.1|	0.146629	0.138714	0.10577	0	0.0808204	0.089023	0.0763006	0.190598	-1.20338	0.434256
397690457	MROS_1461	hypothetical protein	gi|397690457|ref|YP_006527711.1|	0.20415	0.263196	0.200687	0.259288	0.374526	0.258925	0.160142	0.291294	0.418321	1.33637
397690461	MROS_1465	SSS sodium solute transporter superfamily protein	gi|397690461|ref|YP_006527715.1|	0.0675789	0	0.0664327	0.228567	0.162297	0.0857111	0.071743	0.182548	1.83034	3.55622
397690463	MROS_1467	PpiC-type peptidyl-prolyl cis-trans isomerase	gi|397690463|ref|YP_006527717.1|	0.353622	0.379989	0.377735	0.568999	0.6335	0.610262	0.000347671	0.00521179	0.705879	1.63114
397690466	MROS_1470	3-dehydroquinate synthase	gi|397690466|ref|YP_006527720.1|	0.239942	0.196973	0.150192	0.425698	0.224991	0.489625	0.0926787	0.225597	0.957737	1.94226
397690468	MROS_1472	hypothetical protein	gi|397690468|ref|YP_006527722.1|	0.239942	0.309341	0.235873	0.425698	0.276281	0.304321	0.226911	0.376867	0.358012	1.28166
397690469	MROS_1473	Sua5/YciO/YrdC/YwlC family protein	gi|397690469|ref|YP_006527723.1|	0.159475	0.205601	0.453337	0	0	0	0.0403438	0.120739	-Inf	0
397690470	MROS_1474	major facilitator superfamily permease	gi|397690470|ref|YP_006527724.1|	0	0	0.144142	0	0	0	0.373901	0.455072	-Inf	0
397690473	MROS_1477	apbe family lipoprotein	gi|397690473|ref|YP_006527727.1|	0.20415	0.263196	0.128596	0	0	0	0.00698411	0.0348924	-Inf	0
397690475	MROS_1479	electron transport complex, RnfABCDGE type, E subunit	gi|397690475|ref|YP_006527729.1|	0.276205	0	0	0	0	0	0.373901	0.455072	-Inf	0
397690476	MROS_1480	electron transport complex, RnfABCDGE type, G subunit	gi|397690476|ref|YP_006527730.1|	0.20415	0	0.200687	0	0	0	0.116146	0.24324	-Inf	0
397690480	MROS_1484	hypothetical protein	gi|397690480|ref|YP_006527734.1|	0	0	0	0.239198	0.102626	0.174269	0.0120453	0.0490927	Inf	Inf
397690484	MROS_1488	3-deoxy-D-manno-octulosonate 8-phosphate phosphatase, YrbI family	gi|397690484|ref|YP_006527738.1|	0.146629	0	0.144142	0	0.264686	0	0.93532	0.949887	-0.135598	0.910293
397690488	MROS_1492	mucoidy inhibitor-like protein	gi|397690488|ref|YP_006527742.1|	0.200936	0.301098	0.197528	0.138707	0.125751	0	0.0600204	0.159925	-1.40341	0.378034
397690490	MROS_1494	transcriptional regulatory protein pilR	gi|397690490|ref|YP_006527744.1|	0.20415	0.215017	0.200687	0	0	0.0797752	0.00260725	0.0177494	-2.95792	0.1287
397690492	MROS_1496	peptidase M16-like protein	gi|397690492|ref|YP_006527746.1|	0.130815	0.109534	0.225973	0	0	0.107757	0.0779247	0.193873	-2.11355	0.231078
397690493	MROS_1497	M16B family peptidase	gi|397690493|ref|YP_006527747.1|	0.112014	0.144412	0.110114	0	0.0840686	0.0926009	0.115523	0.24324	-1.05292	0.481992
397690494	MROS_1498	hypothetical protein	gi|397690494|ref|YP_006527748.1|	0.335172	0.432114	0.329487	0	0	0	0.0003912	0.00521179	-Inf	0
397690498	MROS_1502	formyltetrahydrofolate deformylase	gi|397690498|ref|YP_006527752.1|	0	0	0.142232	0	0	0	0.373901	0.455072	-Inf	0
397690503	MROS_1507	aconitate hydratase	gi|397690503|ref|YP_006527757.1|	0.199193	0.164703	0.27152	0.0514021	0	0	0.0055711	0.0299838	-3.6278	0.0808951
397690507	MROS_1511	Cation transport ATPase	gi|397690507|ref|YP_006527761.1|	0	0	0	0.100835	0.0677335	0.0746078	0.00130069	0.011286	Inf	Inf
397690509	MROS_1513	cbb3-type cytochrome c oxidase subunit I/II	gi|397690509|ref|YP_006527763.1|	0	0	0	0	0.0778137	0	0.373901	0.455072	Inf	Inf
397690511	MROS_1515	cbb3-type cytochrome c oxidase subunit III	gi|397690511|ref|YP_006527765.1|	0	0.205601	0	0.202548	0.288933	0.202264	0.0938659	0.227593	1.75456	3.37424
397690512	MROS_1516	cbb3-type cytochrome c oxidase accessory protein CcoG	gi|397690512|ref|YP_006527766.1|	0	0.0797108	0.0607795	0.0785272	0.071192	0.0784174	0.293264	0.455072	0.699428	1.62386
397690517	MROS_1521	hypothetical protein	gi|397690517|ref|YP_006527771.1|	0.0962053	0.124031	0.146104	0	0.110776	0.188502	0.71288	0.774765	-0.291698	0.81694
397690520	MROS_1524	bifunctional aspartokinase I/homoserine dehydrogenase I	gi|397690520|ref|YP_006527774.1|	0.181756	0.134727	0.139914	0.256676	0.14188	0.230524	0.202408	0.343069	0.462951	1.37836
397690521	MROS_1525	O-acetylhomoserine/O-acetylserine sulfhydrylase	gi|397690521|ref|YP_006527775.1|	0.152783	0.196973	0.206465	0.194048	0.175922	0.26638	0.453508	0.53565	0.194163	1.14406
397690524	MROS_1528	Dipeptidyl-peptidase 7	gi|397690524|ref|YP_006527778.1|	0.193325	0.149318	0.216868	0.179019	0.192038	0.211528	0.743555	0.803896	0.0582977	1.04124
397690526	MROS_1530	peptidase S9 prolyl oligopeptidase	gi|397690526|ref|YP_006527780.1|	0.107595	0.138714	0.16395	0.066143	0.0599646	0.100694	0.0414696	0.123512	-0.855104	0.552825
397690528	MROS_1532	hypothetical protein	gi|397690528|ref|YP_006527782.1|	0.130815	0	0	0	0	0	0.373901	0.455072	-Inf	0
397690529	MROS_1533	hypothetical protein	gi|397690529|ref|YP_006527783.1|	0.434054	0.559596	0.426692	0.245541	0.222605	0.245197	0.00576157	0.0305068	-0.993572	0.502233
397690537	MROS_1541	aldo/keto reductase	gi|397690537|ref|YP_006527791.1|	0.216252	0.130963	0.339832	0.129018	0.180985	0	0.195969	0.335662	-1.14812	0.451212
397690538	MROS_1542	bacterioferritin	gi|397690538|ref|YP_006527792.1|	0.395258	0.316266	0.557336	0.31157	0.45512	0.501311	0.997641	0.997641	-0.000977679	0.999323
397690540	MROS_1544	glutamate racemase	gi|397690540|ref|YP_006527794.1|	0	0.138714	0.10577	0.468455	0.342134	0.376857	0.00504957	0.0285681	2.28005	4.85694
397690541	MROS_1545	UTP-GlnB uridylyltransferase, GlnD	gi|397690541|ref|YP_006527795.1|	0.0511006	0.0434591	0.0855192	0	0	0.0427539	0.0761282	0.190551	-2.0745	0.237418
397690542	MROS_1546	tyrosine phenol-lyase	gi|397690542|ref|YP_006527796.1|	0.20415	0.221787	0.233318	0.140822	0.127668	0.301025	0.623721	0.691226	-0.211101	0.863878
397690543	MROS_1547	7-cyano-7-deazaguanine reductase	gi|397690543|ref|YP_006527797.1|	0.262965	0.339022	0.258505	0	0.302791	0.333521	0.53273	0.61116	-0.435427	0.739475
397690547	MROS_1551	leucyl-tRNA synthetase	gi|397690547|ref|YP_006527801.1|	0.0575812	0.100166	0.076377	0.0481805	0.04368	0	0.0737342	0.185684	-1.34976	0.392357
397690548	MROS_1552	seryl-tRNA synthetase	gi|397690548|ref|YP_006527802.1|	0.092926	0.119803	0.124133	0.0772131	0	0	0.034706	0.108314	-2.12524	0.229213
397690549	MROS_1553	ABC transporter related protein	gi|397690549|ref|YP_006527803.1|	0.0884054	0	0.0569053	0.237155	0.215003	0.193777	0.00437779	0.0253462	2.15225	4.4452
397690550	MROS_1554	D-isomer specific 2-hydroxyacid dehydrogenase NAD-binding protein	gi|397690550|ref|YP_006527804.1|	0.293056	0.377817	0.241153	0.720079	0.518067	0.968419	0.0339069	0.106356	1.27466	2.41941
397690551	MROS_1555	ABC transporter-like protein	gi|397690551|ref|YP_006527805.1|	0.0544181	0.0701576	0.0534952	0.0691159	0.0955933	0.105295	0.0643198	0.169198	0.60053	1.51627
397690552	MROS_1556	Fructose-1,6-bisphosphatase	gi|397690552|ref|YP_006527806.1|	0.104502	0.134727	0.10273	0.205548	0.120329	0.132541	0.245655	0.401539	0.422842	1.34057
397690553	MROS_1557	hypothetical protein	gi|397690553|ref|YP_006527807.1|	0	0.39592	0.301889	0	0	0.389495	0.591436	0.664963	-0.841225	0.558169
397690554	MROS_1558	family 9 glycosyl transferase	gi|397690554|ref|YP_006527808.1|	0	0	0	0	0	0.110336	0.373901	0.455072	Inf	Inf
397690556	MROS_1560	phosphoenolpyruvate carboxykinase	gi|397690556|ref|YP_006527810.1|	0.514584	0.290266	0.402971	0.087458	0.0792886	0	0.00791873	0.037356	-2.85668	0.138056
397690560	MROS_1564	hypothetical protein	gi|397690560|ref|YP_006527814.1|	1.15279	1.36402	1.33417	0.420214	0.666664	0.492496	0.00154132	0.0122417	-1.28587	0.410123
397690562	MROS_1567	sigma-54 dependent DNA-binding response regulator	gi|397690562|ref|YP_006527816.1|	0.425705	0.475515	0.603227	0	0	0	0.000689134	0.00769223	-Inf	0
397690563	MROS_1568	two component, sigma54 specific, Fis family transcriptional regulator	gi|397690563|ref|YP_006527817.1|	0.146629	0.189038	0.144142	0	0	0	0.0003912	0.00521179	-Inf	0
397690564	MROS_1569	integral membrane sensor signal transduction histidine kinase	gi|397690564|ref|YP_006527818.1|	0.362768	0.467692	0.468934	0	0	0	0.000250129	0.00521179	-Inf	0
397690566	MROS_1571	Reductase, NrfD-like subunit	gi|397690566|ref|YP_006527820.1|	0.335172	0.432114	0.329487	0	0	0	0.0003912	0.00521179	-Inf	0
397690567	MROS_1572	4Fe-4S ferredoxin iron-sulfur binding domain protein	gi|397690567|ref|YP_006527821.1|	0.0988207	0	0.329487	0	0	0	0.217426	0.363551	-Inf	0
397690568	MROS_1573	phospho-2-dehydro-3-deoxyheptonate aldolase	gi|397690568|ref|YP_006527822.1|	0.17126	0.256029	0.222855	0.441195	0.261034	0.361904	0.0749407	0.187958	0.710845	1.63676
397690570	MROS_1575	protein up-regulated by thyroid hormone-putative PQQ-dependent glucose dehydrogenase	gi|397690570|ref|YP_006527824.1|	0	0	0.0780457	0	0.14052	0.100694	0.331368	0.455072	1.62793	3.09068
397690571	MROS_1576	glycosyltransferase 36	gi|397690571|ref|YP_006527825.1|	0.176903	0.228069	0.223163	0	0	0	0.000211717	0.00504456	-Inf	0
397690574	MROS_1579	hypothetical protein	gi|397690574|ref|YP_006527828.1|	0.229872	0.168651	0.278529	0	0	0	0.00207894	0.0152415	-Inf	0
397690575	MROS_1580	glucan 1,4-beta-glucosidase	gi|397690575|ref|YP_006527829.1|	0.0367821	0	0.0548652	0	0	0	0.131366	0.253772	-Inf	0
397690576	MROS_1581	TonB-dependent receptor	gi|397690576|ref|YP_006527830.1|	1.06984	1.3213	0.96436	0.342192	0.340434	0.24665	0.00185273	0.0138285	-1.85235	0.27694
397690577	MROS_1582	Gingipain R	gi|397690577|ref|YP_006527831.1|	0.613634	0.648415	0.603227	0.179019	0.207216	0.178769	1.28073e-05	0.000566723	-1.72306	0.302907
397690578	MROS_1583	sugar transport-like membrane protein	gi|397690578|ref|YP_006527832.1|	0.146629	0.189038	0	0	0	0	0.122427	0.24324	-Inf	0
397690579	MROS_1584	glucokinase	gi|397690579|ref|YP_006527833.1|	0.680626	0.554932	0.669082	0	0	0	9.31196e-05	0.00289859	-Inf	0
397690580	MROS_1586	Mannosyl-oligosaccharide 1,2-alpha-mannosidase	gi|397690580|ref|YP_006527834.1|	0.882105	1.03208	1.04006	0.420214	0.447117	0.284386	0.00112364	0.0103894	-1.35901	0.389851
397690581	MROS_1587	L-fucose isomerase	gi|397690581|ref|YP_006527835.1|	0.143733	0.185306	0.180474	0	0	0	0.000205829	0.00500044	-Inf	0
397690584	MROS_1590	Alpha-L-fucosidase	gi|397690584|ref|YP_006527838.1|	0.0607934	0	0.0597624	0	0	0	0.116146	0.24324	-Inf	0
397690585	MROS_1591	beta-hexosaminidase precursor	gi|397690585|ref|YP_006527839.1|	0.135694	0.0839997	0.109664	0	0	0	0.00181844	0.0136548	-Inf	0
397690586	MROS_1592	Na+/solute symporter	gi|397690586|ref|YP_006527840.1|	0.0830199	0.107032	0.125586	0	0	0	0.00103233	0.00991513	-Inf	0
397690587	MROS_1593	alpha/beta hydrolase related protein	gi|397690587|ref|YP_006527841.1|	0.490266	0.522032	0.425375	0.230591	0.235068	0.0964782	0.00553725	0.0299592	-1.35474	0.391005
397690588	MROS_1594	alpha-1,2-mannosidase precursor	gi|397690588|ref|YP_006527842.1|	0.224224	0.289077	0.27152	0	0	0	0.000173799	0.00448618	-Inf	0
397690589	MROS_1595	ROK family protein	gi|397690589|ref|YP_006527843.1|	0.179077	0.230871	0.17604	0	0	0	0.0003912	0.00521179	-Inf	0
397690594	MROS_1601	MscS Mechanosensitive ion channel	gi|397690594|ref|YP_006527848.1|	0.0745083	0.0960584	0.112423	0.0946322	0	0.0944998	0.401677	0.484122	-0.581357	0.668335
397690596	MROS_1603	alpha/beta hydrolase fold protein	gi|397690596|ref|YP_006527850.1|	0.118076	0	0.116073	0.520639	0.292278	0.417474	0.0123522	0.0501784	2.39362	5.25474
397690597	MROS_1604	DNA-binding response regulator HsfA	gi|397690597|ref|YP_006527851.1|	0.195398	0.144412	0.213736	0.194048	0.152191	0.142069	0.452217	0.534634	-0.180912	0.882145
397690598	MROS_1605	hypothetical protein	gi|397690598|ref|YP_006527852.1|	0	0.228996	0.112423	0	0	0	0.160269	0.291294	-Inf	0
397690599	MROS_1606	hypothetical protein	gi|397690599|ref|YP_006527853.1|	0	0	0	0.129018	0.116967	0	0.11707	0.24324	Inf	Inf
397690600	MROS_1607	hypothetical protein	gi|397690600|ref|YP_006527854.1|	0	0	0	0.0827525	0	0.0826367	0.116117	0.24324	Inf	Inf
397690602	MROS_1609	hypothetical protein	gi|397690602|ref|YP_006527856.1|	0.107595	0.0904913	0.0689997	0	0.0808204	0	0.100313	0.239015	-1.72451	0.302601
397690611	MROS_1618	Heat shock protein HtpX	gi|397690611|ref|YP_006527865.1|	0.14095	0.284417	0.216868	0	0.162297	0	0.0787216	0.195463	-1.98447	0.252706
397690613	MROS_1620	outer membrane assembly lipoprotein YfiO	gi|397690613|ref|YP_006527867.1|	0.320526	0.413232	0.31509	0.532485	0.482746	0.53174	0.00979357	0.0430292	0.560641	1.47492
397690617	MROS_1624	ABC transporter-like protein	gi|397690617|ref|YP_006527871.1|	0	0	0	0	0.168836	0.185971	0.117043	0.24324	Inf	Inf
397690621	MROS_1628	RNA modification enzyme, MiaB family	gi|397690621|ref|YP_006527875.1|	0	0	0	0.124384	0.0737008	0	0.141476	0.26399	Inf	Inf
397690624	MROS_1631	hypothetical protein	gi|397690624|ref|YP_006527878.1|	0	0	0.771405	0.996657	0.903559	0	0.409467	0.492553	1.3006	2.46332
397690626	MROS_1633	membrane associated hydrolase	gi|397690626|ref|YP_006527880.1|	0.109211	0.103868	0.107358	0.138707	0.307709	0.102183	0.296	0.455072	0.77571	1.71203
397690628	MROS_1635	phosphoribosylformylglycinamidine synthase II	gi|397690628|ref|YP_006527882.1|	0.166779	0.102355	0.0780457	0	0	0	0.0119544	0.0488828	-Inf	0
397690631	MROS_1638	hypothetical protein	gi|397690631|ref|YP_006527885.1|	0.166779	0.157335	0.16395	0.271442	0.246086	0.211528	0.0102806	0.0445371	0.578958	1.49377
397690634	MROS_1641	Carbamoyltransferase	gi|397690634|ref|YP_006527888.1|	0.0506257	0.0652683	0.0758365	0.132727	0.120329	0.0978438	0.0134178	0.0530096	0.871979	1.83017
397690648	MROS_1655	hypothetical protein	gi|397690648|ref|YP_006527902.1|	0.326644	0.285568	0.294297	0.281328	0.284201	0.280934	0.185591	0.322832	-0.0988754	0.933761
397690649	MROS_1656	ADP-heptose:LPS heptosyltransferase II	gi|397690649|ref|YP_006527903.1|	0.163045	0.210203	0.117343	0.265226	0.240451	0.151395	0.273351	0.430345	0.42153	1.33935
397690652	MROS_1659	hypothetical protein	gi|397690652|ref|YP_006527906.1|	0.368836	0.475515	0	0	0	0	0.122427	0.24324	-Inf	0
397690654	MROS_1661	multi-sensor hybrid histidine kinase	gi|397690654|ref|YP_006527908.1|	0.217685	0.280647	0.18756	0.27648	0.250654	0.311134	0.193598	0.332228	0.289429	1.22216
397690656	MROS_1663	AMP nucleosidase	gi|397690656|ref|YP_006527910.1|	0.161838	0.134727	0.10273	0.132727	0.120329	0.205261	0.566323	0.645515	0.198891	1.14782
397690658	MROS_1665	ABC-type transport system, permease component	gi|397690658|ref|YP_006527912.1|	0.101582	0.130963	0.0998593	0.129018	0.116967	0	0.533846	0.611873	-0.434368	0.740018
397690659	MROS_1666	ABC-type transport system, permease component	gi|397690659|ref|YP_006527913.1|	0.144686	0.120833	0.142232	0.119039	0.166598	0.118872	0.953986	0.963316	-0.0115133	0.992051
397690660	MROS_1667	ABC-type transport system, ATPase component	gi|397690660|ref|YP_006527914.1|	0.294741	0.174941	0.133393	0.172343	0.33938	0	0.794298	0.845794	-0.236973	0.848524
397690661	MROS_1668	hypothetical protein	gi|397690661|ref|YP_006527915.1|	0.118076	0.327251	0.249529	0	0	0	0.0191979	0.0693477	-Inf	0
397690662	MROS_1669	spermidine synthase	gi|397690662|ref|YP_006527916.1|	0.0830199	0.107032	0.125586	0	0.0955933	0	0.0983163	0.236073	-1.72329	0.302858
397690668	MROS_1675	hypothetical protein	gi|397690668|ref|YP_006527922.1|	0	0	0	0.439064	0.249003	0.274275	0.00575655	0.0305068	Inf	Inf
397690669	MROS_1676	ADP-L-glycero-D-manno-heptose-6-epimerase	gi|397690669|ref|YP_006527923.1|	0.101582	0	0	0	0.116967	0	0.925672	0.944735	0.203452	1.15145
397690671	MROS_1678	phosphotransferase enzyme family protein	gi|397690671|ref|YP_006527925.1|	0	0.0587204	0	0.0578485	0	0.087891	0.420964	0.50248	1.31146	2.48192
397690674	MROS_1681	hypothetical protein	gi|397690674|ref|YP_006527928.1|	0.502947	0.648415	0.494417	0.638787	0.353607	0.637894	0.963914	0.970967	-0.0136429	0.990588
397690676	MROS_1683	deoxyhypusine synthase-like protein	gi|397690676|ref|YP_006527930.1|	0.279013	0.202642	0.339832	0.199633	0	0.353876	0.461771	0.543312	-0.569631	0.673789
397690677	MROS_1684	50S ribosomal protein L13	gi|397690677|ref|YP_006527931.1|	0	0	0	0.179019	0.162297	0.178769	6.18262e-06	0.000306411	Inf	Inf
397690678	MROS_1685	30S ribosomal protein S9	gi|397690678|ref|YP_006527932.1|	0	0.189038	0.144142	0.407097	0.36907	0.29155	0.0210547	0.0735854	1.68015	3.20462
397690679	MROS_1686	30S ribosomal protein S2	gi|397690679|ref|YP_006527933.1|	0.176475	0.278799	0.212584	0.274659	0.249003	0.274275	0.236218	0.388678	0.256735	1.19477
397690680	MROS_1687	translation elongation factor Ts	gi|397690680|ref|YP_006527934.1|	0.183588	0.172793	0.180474	0.233173	0.154326	0.169989	0.791293	0.845794	0.0544096	1.03843
397690681	MROS_1688	uridylate kinase	gi|397690681|ref|YP_006527935.1|	0.581718	0.323506	0.34525	0.202548	0	0.202264	0.0574959	0.155881	-1.62715	0.323727
397690683	MROS_1690	Malic enzyme	gi|397690683|ref|YP_006527937.1|	0.279724	0.292673	0.27498	0.224683	0.122441	0.163949	0.0205196	0.0724458	-0.729476	0.603123
397690684	MROS_1691	ErfK/YbiS/YcfS/YnhG family protein	gi|397690684|ref|YP_006527938.1|	0	0	0.171817	0	0	0	0.373901	0.455072	-Inf	0
397690685	MROS_1692	hypothetical protein	gi|397690685|ref|YP_006527939.1|	0.169364	0.218349	0.197528	0.138707	0.195014	0.214806	0.672227	0.736887	-0.0934666	0.937268
397690687	MROS_1694	YicC domain protein	gi|397690687|ref|YP_006527941.1|	0.107595	0.0904913	0.0689997	0.186232	0.12389	0.136464	0.0534603	0.148514	0.741633	1.67207
397690689	MROS_1696	hypothetical protein	gi|397690689|ref|YP_006527943.1|	0.502947	0.648415	0.494417	0.638787	0.579118	0.637894	0.262542	0.417037	0.17327	1.12761
397690691	MROS_1698	replicative DNA helicase	gi|397690691|ref|YP_006527945.1|	0.0618281	0.0797108	0.0929339	0	0.108855	0.0784174	0.664475	0.731809	-0.324283	0.798695
397690695	MROS_1702	glutamyl-tRNA(Gln) amidotransferase, B subunit	gi|397690695|ref|YP_006527949.1|	0.0597928	0	0.089819	0	0	0	0.131885	0.253772	-Inf	0
397690697	MROS_1704	6-phosphogluconate dehydrogenase NAD-binding protein	gi|397690697|ref|YP_006527951.1|	0	0	0	0	0.116967	0.128838	0.117043	0.24324	Inf	Inf
397690701	MROS_1708	alpha-L-arabinofuranosidase	gi|397690701|ref|YP_006527955.1|	0.105513	0.236687	0.263928	0	0	0	0.0144745	0.0565738	-Inf	0
397690702	MROS_1709	nucleic acid binding, OB-fold, tRNA/helicase-type	gi|397690702|ref|YP_006527956.1|	0.146629	0	0	0.186232	0.168836	0.185971	0.0557251	0.152414	1.88356	3.68985
397690705	MROS_1712	glycosyltransferase 36	gi|397690705|ref|YP_006527959.1|	0.0400252	0	0.0806901	0	0	0	0.159156	0.291294	-Inf	0
397690707	MROS_1714	hypothetical protein	gi|397690707|ref|YP_006527961.1|	0.341408	0.548832	0.418485	0.540683	0.490178	0.433013	0.48963	0.570371	0.161629	1.11855
397690709	MROS_1716	hypothetical protein	gi|397690709|ref|YP_006527963.1|	0.152783	0.196973	0.150192	0.425698	0.50574	0.304321	0.015413	0.0598644	1.30555	2.47178
397690710	MROS_1717	transcription elongation factor NusA	gi|397690710|ref|YP_006527964.1|	0.338608	0.379989	0.473	0.374347	0.290835	0.429461	0.598522	0.671103	-0.122437	0.918635
397690711	MROS_1718	bacterial translation initiation factor 2 (bif-2)	gi|397690711|ref|YP_006527965.1|	0.0637821	0.116955	0.116493	0.115219	0.120329	0.0978438	0.558602	0.6373	0.165633	1.12166
397690712	MROS_1719	ribosome-binding factor A	gi|397690712|ref|YP_006527966.1|	0.325265	0	0	0	0	0.258925	0.880953	0.914921	-0.329079	0.796045
397690716	MROS_1723	polynucleotide phosphorylase/polyadenylase	gi|397690716|ref|YP_006527970.1|	0.25561	0.220794	0.222855	0.252228	0.261034	0.183507	0.97693	0.982481	-0.0051463	0.996439
397690718	MROS_1725	ribonuclease E and G	gi|397690718|ref|YP_006527972.1|	0.25957	0.266511	0.228855	0.230273	0.238029	0.262187	0.616703	0.685287	-0.0474941	0.967616
397690719	MROS_1726	transaldolase	gi|397690719|ref|YP_006527973.1|	0.276205	0	0.381722	0.350805	0	0.221677	0.861489	0.906099	-0.200697	0.87013
397690722	MROS_1729	cell division FtsK/SpoIIIE	gi|397690722|ref|YP_006527976.1|	0.128181	0.165255	0.106824	0.0667814	0.103132	0.113599	0.154422	0.284715	-0.497523	0.708322
397690727	MROS_1734	hypothetical protein	gi|397690727|ref|YP_006527981.1|	0.434054	0.559596	0.301889	0.245541	0	0	0.0340443	0.106517	-2.39952	0.189528
397690730	MROS_1737	DNA polymerase III, delta subunit	gi|397690730|ref|YP_006527984.1|	0	0	0.0921351	0	0	0	0.373901	0.455072	-Inf	0
397690731	MROS_1738	RNA polymerase sigma-E factor	gi|397690731|ref|YP_006527985.1|	0	0	0	0.149967	0.135958	0.149757	6.18262e-06	0.000306411	Inf	Inf
397690732	MROS_1739	hypothetical protein	gi|397690732|ref|YP_006527986.1|	0	0	0	0	0.150627	0	0.373901	0.455072	Inf	Inf
397690734	MROS_1741	Ribosomal RNA small subunit methyltransferase B	gi|397690734|ref|YP_006527988.1|	0.0945373	0	0	0.163212	0.188583	0.162984	0.0127257	0.0509953	2.445	5.44526
397690735	MROS_1742	transcriptional regulator, XRE family	gi|397690735|ref|YP_006527989.1|	0.107595	0.138714	0.225973	0.211824	0	0.136464	0.593714	0.666919	-0.439371	0.737456
397690737	MROS_1744	sulfate transporter/antisigma-factor antagonist stas	gi|397690737|ref|YP_006527991.1|	0.502947	0	0.494417	0	0.353607	0.389495	0.703951	0.766429	-0.424558	0.745067
397690739	MROS_1746	metal dependent phosphohydrolase	gi|397690739|ref|YP_006527993.1|	0.0428593	0.0839997	0.109664	0.0827525	0.101383	0.0826367	0.647489	0.715645	0.17363	1.12789
397690742	MROS_1749	ABC transporter, ATP-binding protein, MsbA family	gi|397690742|ref|YP_006527996.1|	0.112592	0.145157	0.14074	0.143002	0.164851	0.142802	0.238192	0.390888	0.177482	1.13091
397690746	MROS_1753	hypothetical protein	gi|397690746|ref|YP_006528000.1|	0.193325	0	0.190047	0	0	0	0.116146	0.24324	-Inf	0
397690753	MROS_1760	GTP-binding protein Era	gi|397690753|ref|YP_006528007.1|	0.20415	0.124031	0.0945737	0	0	0	0.0126033	0.0506995	-Inf	0
397690758	MROS_1765	apolipoprotein N-acyltransferase	gi|397690758|ref|YP_006528012.1|	0.0578871	0.0746298	0.086906	0	0.0666541	0	0.0986946	0.236523	-1.71895	0.30377
397690772	MROS_1779	hypothetical protein	gi|397690772|ref|YP_006528026.1|	0.110876	0.069122	0.0527056	0.103861	0.0941592	0.0680004	0.614411	0.683353	0.193046	1.14317
397690773	MROS_1780	peptidase S45 penicillin amidase	gi|397690773|ref|YP_006528027.1|	0	0	0	0.0997456	0.114409	0.048621	0.0117571	0.0486271	Inf	Inf
397690774	MROS_1781	5,10-methylenetetrahydrofolate reductase	gi|397690774|ref|YP_006528028.1|	0.101582	0.202642	0.0998593	0	0.116967	0	0.137897	0.258088	-1.78855	0.289462
397690775	MROS_1782	oxidoreductase	gi|397690775|ref|YP_006528029.1|	0.12483	0.160935	0.122713	0	0.0934581	0.102943	0.11436	0.24324	-1.05645	0.480814
397690778	MROS_1785	AAA ATPase central domain protein	gi|397690778|ref|YP_006528032.1|	0	0	0.0676919	0	0	0	0.373901	0.455072	-Inf	0
397690783	MROS_1790	DNA polymerase III subunit tau	gi|397690783|ref|YP_006528037.1|	0.229872	0.215017	0.16395	0.136655	0.0914162	0.0660505	0.0217242	0.0753956	-1.04965	0.483086
397690785	MROS_1792	ATP-dependent Lon protease	gi|397690785|ref|YP_006528039.1|	0.265511	0.342305	0.301889	0.473202	0.237282	0.416643	0.385687	0.468496	0.30918	1.239
397690786	MROS_1793	Inositol-1-monophosphatase (IMPase) (Inositol-1-phosphatase) (I-1-Pase)	gi|397690786|ref|YP_006528040.1|	0	0	0	0	0	0.172102	0.373901	0.455072	Inf	Inf
397690787	MROS_1794	3-methyl-2-oxobutanoate hydroxymethyltransferase	gi|397690787|ref|YP_006528041.1|	0	0	0.119968	0	0	0	0.373901	0.455072	-Inf	0
397690789	MROS_1796	flavoprotein	gi|397690789|ref|YP_006528043.1|	0.584057	0.67912	0.463858	0.468455	0.36907	0.53174	0.202094	0.343069	-0.334896	0.792841
397690790	MROS_1797	pantothenate kinase	gi|397690790|ref|YP_006528044.1|	0.229872	0.189038	0.31509	0	0	0	0.00274756	0.0183355	-Inf	0
397690792	MROS_1799	cytidylate kinase	gi|397690792|ref|YP_006528046.1|	0.166779	0.296358	0.225973	0	0	0	0.00358194	0.0220797	-Inf	0
397690793	MROS_1800	30S ribosomal protein S1	gi|397690793|ref|YP_006528047.1|	0.307097	0.313923	0.334581	0.432279	0.472007	0.431674	0.00127585	0.011286	0.483395	1.39803
397690801	MROS_1809	enoyl-CoA hydratase/isomerase	gi|397690801|ref|YP_006528055.1|	0.110876	0	0.108995	0	0	0	0.116146	0.24324	-Inf	0
397690802	MROS_1810	hypothetical protein	gi|397690802|ref|YP_006528056.1|	0	0	0	0.0946322	0.131683	0.19793	0.00944445	0.0427069	Inf	Inf
397690807	MROS_1815	TonB-dependent receptor	gi|397690807|ref|YP_006528061.1|	0.87793	0.954134	0.86304	1.30592	1.18393	1.30409	0.00174462	0.0133431	0.493359	1.40772
397690810	MROS_1818	hypothetical protein	gi|397690810|ref|YP_006528064.1|	0.910213	0.67912	0.758273	1.78506	1.8432	1.34623	0.00686803	0.0345914	1.08336	2.11896
397690813	MROS_1821	OmpA/MotB domain protein	gi|397690813|ref|YP_006528067.1|	0.5087	0.554932	0.500072	0.646094	0.681646	0.863246	0.0393874	0.118162	0.486613	1.40115
397690814	MROS_1822	multi-sensor signal transduction histidine kinase	gi|397690814|ref|YP_006528068.1|	0	0	0	0.0508356	0	0	0.373901	0.455072	Inf	Inf
397690816	MROS_1824	hypothetical protein	gi|397690816|ref|YP_006528070.1|	0.245313	0.316266	0.241153	0.502013	0.45512	0.311134	0.067677	0.175153	0.659869	1.57994
397690817	MROS_1825	FG-GAP repeat protein	gi|397690817|ref|YP_006528071.1|	0	0	0	0.382908	0.490178	0.433013	0.000148938	0.00419397	Inf	Inf
397690818	MROS_1826	L-lysine 2,3-aminomutase	gi|397690818|ref|YP_006528072.1|	0	0	0	0	0	0.0926009	0.373901	0.455072	Inf	Inf
397690820	MROS_1828	D-alanine-D-alanine ligase-like protein	gi|397690820|ref|YP_006528074.1|	0.134028	0.172793	0.231811	0	0	0	0.00321503	0.0205331	-Inf	0
397690823	MROS_1831	NAD(P)H-dependent glycerol-3-phosphate dehydrogenase	gi|397690823|ref|YP_006528077.1|	0.416543	0.53702	0.409478	0.726226	0.479629	0.725211	0.10836	0.24324	0.502567	1.41673
397690826	MROS_1834	S-adenosylmethionine/tRNA-ribosyltransferase-isomerase	gi|397690826|ref|YP_006528080.1|	0.629549	0.730932	0.557336	0.253609	0.179693	0.311134	0.00344561	0.0214528	-1.36525	0.388168
397690827	MROS_1835	pyruvate phosphate dikinase	gi|397690827|ref|YP_006528081.1|	0.638306	0.698954	0.652161	0.520639	0.448145	0.519911	0.00526395	0.0292051	-0.4183	0.748306
397690828	MROS_1836	tetraacyldisaccharide 4'-kinase	gi|397690828|ref|YP_006528082.1|	0.229872	0.138714	0.10577	0.0891477	0	0.136464	0.203291	0.343626	-1.07213	0.475616
397690831	MROS_1839	S-isoprenylcysteine methyltransferase-like protein	gi|397690831|ref|YP_006528085.1|	0	0	0	0.31157	0.282466	0	0.11707	0.24324	Inf	Inf
397690833	MROS_1841	Smc family protein	gi|397690833|ref|YP_006528087.1|	0.0918819	0.132443	0.100988	0.116698	0.118289	0.116535	0.516752	0.596258	0.111786	1.08057
397690834	MROS_1842	glycoside hydrolase family 2 sugar binding protein	gi|397690834|ref|YP_006528088.1|	0.243496	0.199767	0.20948	0.233173	0.245368	0.161275	0.890535	0.923324	-0.0288615	0.980194
397690835	MROS_1843	triosephosphate isomerase	gi|397690835|ref|YP_006528089.1|	0.262965	0.215017	0.477136	0	0	0	0.0168034	0.0633072	-Inf	0
397690837	MROS_1845	Chromosome-partitioning ATPase protein	gi|397690837|ref|YP_006528091.1|	0	0	0	0	0.166598	0.251875	0.132365	0.253772	Inf	Inf
397690839	MROS_1847	iron dependent repressor	gi|397690839|ref|YP_006528093.1|	0	0	0	0.0891477	0	0	0.373901	0.455072	Inf	Inf
397690840	MROS_1848	ferrous iron transport protein B	gi|397690840|ref|YP_006528094.1|	0.212062	0.174941	0.289742	0.269338	0.33938	0.487352	0.126575	0.248191	0.695655	1.61962
397690841	MROS_1849	ferrous iron transport protein B	gi|397690841|ref|YP_006528095.1|	0	0	0	0.16038	0.145399	0.160155	6.18262e-06	0.000306411	Inf	Inf
397690842	MROS_1850	polyphosphate kinase	gi|397690842|ref|YP_006528096.1|	0.103905	0.192359	0.146674	0.249959	0.171802	0.160155	0.290237	0.452901	0.393705	1.31376
397690844	MROS_1852	integral membrane sensor signal transduction histidine kinase	gi|397690844|ref|YP_006528098.1|	0.239942	0.196973	0.235873	0.363884	0.276281	0.247825	0.12841	0.249764	0.400395	1.31987
397690845	MROS_1853	adenylosuccinate synthetase	gi|397690845|ref|YP_006528099.1|	0.119368	0.100166	0.252451	0	0	0	0.0303389	0.0963844	-Inf	0
397690846	MROS_1854	anti-sigma-factor antagonist	gi|397690846|ref|YP_006528100.1|	1.12312	1.04792	1.10407	0.425698	0.385934	1.42446	0.366594	0.455072	-0.55056	0.682755
397690848	MROS_1856	hypothetical protein	gi|397690848|ref|YP_006528102.1|	0.146629	0.138714	0	0.186232	0.12389	0.089023	0.531524	0.610907	0.484213	1.39882
397690849	MROS_1857	Serine phosphatase RsbU subunit sigma	gi|397690849|ref|YP_006528103.1|	0.130815	0.215017	0.128596	0.166147	0.192038	0.165914	0.607347	0.67732	0.143649	1.1047
397690853	MROS_1861	preprotein translocase subunit SecF	gi|397690853|ref|YP_006528107.1|	0.910213	1.33174	1.01545	1.15605	1.04807	1.00923	0.918056	0.940435	-0.0196441	0.986476
397690854	MROS_1862	preprotein translocase subunit SecD	gi|397690854|ref|YP_006528108.1|	0.285793	0.368453	0.317869	0.316889	0.372325	0.362474	0.419467	0.501176	0.113509	1.08186
397690855	MROS_1863	50S ribosomal protein L9	gi|397690855|ref|YP_006528109.1|	0.351207	0.452787	0.34525	0.318703	0.404397	0.44544	0.905915	0.936918	0.0240218	1.01679
397690856	MROS_1864	30S ribosomal protein S18	gi|397690856|ref|YP_006528110.1|	0	0	0	0	0	0.29155	0.373901	0.455072	Inf	Inf
397690857	MROS_1865	Single-stranded DNA-binding protein	gi|397690857|ref|YP_006528111.1|	0.434054	0.39592	0.190047	0.551287	0.662916	0.730196	0.0285964	0.0920284	0.930726	1.90624
397690858	MROS_1866	30S ribosomal protein S6	gi|397690858|ref|YP_006528112.1|	0	0	0.301889	0.551287	0.353607	0.389495	0.0481261	0.139318	2.10018	4.28763
397690860	MROS_1868	50S ribosomal protein L25P	gi|397690860|ref|YP_006528114.1|	0.183588	0	0.180474	0.369391	0.334886	0.368875	0.0186523	0.0681716	1.5596	2.94772
397690861	MROS_1869	ribose-phosphate pyrophosphokinase	gi|397690861|ref|YP_006528115.1|	0.161838	0.371028	0.10273	0.546692	0.186348	0.452654	0.246416	0.402253	0.899551	1.86549
397690864	MROS_1872	WD40 domain-containing protein	gi|397690864|ref|YP_006528118.1|	0.181555	0.205601	0.223416	0.288653	0.26169	0.28825	0.00724008	0.0355574	0.457811	1.37346
397690865	MROS_1873	ribonuclease R	gi|397690865|ref|YP_006528119.1|	0.145167	0.137359	0.182311	0.344609	0.261937	0.316031	0.00545768	0.0298419	0.988945	1.98473
397690866	MROS_1874	hypothetical protein	gi|397690866|ref|YP_006528120.1|	0.118847	0.104976	0.116832	0.0728254	0.0797927	0.103273	0.049992	0.143049	-0.412785	0.751172
397690868	MROS_1876	Bifunctional sugar kinase/adenylyltransferase	gi|397690868|ref|YP_006528122.1|	0.0849608	0.168651	0.0835199	0.107908	0	0.165914	0.726211	0.78583	-0.300072	0.812212
397690869	MROS_1877	hypothetical protein	gi|397690869|ref|YP_006528123.1|	0.152783	0.127403	0.150192	0.194048	0.175922	0.193777	0.0114749	0.0481947	0.389444	1.30989
397690870	MROS_1878	biotin/lipoate A/B protein ligase	gi|397690870|ref|YP_006528124.1|	0.107595	0	0	0	0	0	0.373901	0.455072	-Inf	0
397690872	MROS_1880	UDP-3-O-[3-hydroxymyristoyl] N-acetylglucosamine deacetylase	gi|397690872|ref|YP_006528126.1|	0.163045	0.210203	0.205283	0.207082	0.137446	0.206793	0.758735	0.818166	-0.069505	0.952965
397690873	MROS_1881	UDP-3-O-(3-hydroxymyristoyl) glucosamine N-acyltransferase	gi|397690873|ref|YP_006528127.1|	0.245313	0.228996	0.112423	0	0	0	0.00948956	0.0427311	-Inf	0
397690874	MROS_1882	outer membrane chaperone Skp (OmpH)	gi|397690874|ref|YP_006528128.1|	0.400998	0.516979	0.394197	0.509303	0.461729	0.508591	0.262542	0.417037	0.17327	1.12761
397690875	MROS_1883	outer membrane chaperone Skp (OmpH)	gi|397690875|ref|YP_006528129.1|	0.351207	0.452787	0.34525	0.202548	0.288933	0.318257	0.0830609	0.204191	-0.505159	0.704583
397690876	MROS_1884	outer membrane protein assembly complex	gi|397690876|ref|YP_006528130.1|	0.454485	0.385156	0.479933	0.379437	0.343994	0.30701	0.052025	0.146076	-0.356809	0.78089
397690877	MROS_1885	undecaprenyl diphosphate synthase	gi|397690877|ref|YP_006528131.1|	0.0937247	0	0	0	0	0	0.373901	0.455072	-Inf	0
397690879	MROS_1888	hypothetical protein	gi|397690879|ref|YP_006528133.1|	0.136259	0.154739	0.086906	0.0735217	0.138202	0.152228	0.890055	0.923324	-0.0542708	0.963081
397690880	MROS_1889	hypothetical protein	gi|397690880|ref|YP_006528134.1|	1.25596	0.902028	1.23465	0.488035	0.805628	0.610262	0.0280478	0.090498	-0.833431	0.561193
397690881	MROS_1890	FG-GAP repeat protein	gi|397690881|ref|YP_006528135.1|	0.4463	0.48297	0.402971	0.270649	0.280374	0.30883	0.00364826	0.022267	-0.631694	0.645418
397690882	MROS_1891	WD40 domain-containing protein	gi|397690882|ref|YP_006528136.1|	0.283334	0.365283	0.278529	0.166147	0.174095	0.191765	0.0106729	0.0455918	-0.801353	0.573811
397690883	MROS_1892	hypothetical protein	gi|397690883|ref|YP_006528137.1|	0.41925	0.296358	0.41214	0	0.168836	0	0.00976385	0.0430292	-2.73975	0.14971
397690884	MROS_1893	small GTP-binding protein	gi|397690884|ref|YP_006528138.1|	0.0962053	0.124031	0.0618319	0.122189	0.0724247	0	0.504248	0.583891	-0.535428	0.689954
397690885	MROS_1894	FAD-dependent pyridine nucleotide-disulfide oxidoreductase	gi|397690885|ref|YP_006528139.1|	0.0701901	0.138714	0	0.0891477	0.0808204	0.136464	0.497628	0.578388	0.552722	1.46685
397690887	MROS_1896	(p)ppGpp synthetase I, SpoT/RelA	gi|397690887|ref|YP_006528141.1|	0.0701901	0.0671399	0.0337644	0	0	0	0.00811166	0.0379258	-Inf	0
397690889	MROS_1898	microcompartments protein	gi|397690889|ref|YP_006528143.1|	0.784714	1.01168	0.453337	0.996657	1.37258	1.51189	0.0717522	0.182548	0.786723	1.72515
397690890	MROS_1899	microcompartments protein	gi|397690890|ref|YP_006528144.1|	0.250929	0.323506	0.34525	0.202548	0.183628	0.202264	0.0194019	0.0698808	-0.644245	0.639828
397690891	MROS_1900	YbbR family protein	gi|397690891|ref|YP_006528145.1|	0	0	0.0945737	0	0.110776	0	0.916788	0.940435	0.22813	1.17132
397690893	MROS_1902	carboxyl-terminal protease	gi|397690893|ref|YP_006528147.1|	0.169364	0.218349	0.296911	0.296627	0.617495	0.296212	0.196814	0.336348	0.822022	1.76788
397690900	MROS_1909	methenyltetrahydrofolate cyclohydrolase	gi|397690900|ref|YP_006528154.1|	0.101582	0	0.0998593	0	0	0	0.116146	0.24324	-Inf	0
397690901	MROS_1910	deoxyribose-phosphate aldolase	gi|397690901|ref|YP_006528155.1|	0.253834	0.327251	0.116073	0.322392	0.379008	0.321941	0.168327	0.299222	0.553729	1.46787
397690906	MROS_1915	glucokinase	gi|397690906|ref|YP_006528160.1|	0.298749	0.242803	0.185137	0.239198	0.158211	0.238863	0.516853	0.596258	-0.191694	0.875577
397690907	MROS_1916	ABC transporter related protein	gi|397690907|ref|YP_006528161.1|	0	0	0	0	0.0419281	0.0461834	0.117043	0.24324	Inf	Inf
397690908	MROS_1917	two component regulator propeller domain-containing protein	gi|397690908|ref|YP_006528162.1|	0	0.144412	0.150192	0.194048	0.224991	0.142069	0.180086	0.315596	0.929501	1.90462
397690910	MROS_1919	Crp/Fnr family transcriptional regulator	gi|397690910|ref|YP_006528164.1|	0	0	0.124133	0	0	0	0.373901	0.455072	-Inf	0
397690911	MROS_1920	glyceraldehyde-3-phosphate dehydrogenase	gi|397690911|ref|YP_006528165.1|	0.542147	0.528486	0.677276	0.443037	0.472007	0.368875	0.0521711	0.146076	-0.445078	0.734545
397690912	MROS_1921	phosphoglycerate kinase	gi|397690912|ref|YP_006528166.1|	0.359808	0.39592	0.408015	0	0	0.0985411	0.000586307	0.00704947	-3.5619	0.0846761
397690913	MROS_1922	hypothetical protein	gi|397690913|ref|YP_006528167.1|	0.146629	0	0	0.186232	0.168836	0	0.417441	0.499621	1.27592	2.42154
397690916	MROS_1925	3-hydroxybutyryl-CoA dehydrogenase	gi|397690916|ref|YP_006528170.1|	0.198591	0.120833	0.0921351	0	0	0	0.0125065	0.0504741	-Inf	0
397690917	MROS_1926	acetate kinase	gi|397690917|ref|YP_006528171.1|	0	0	0.0876164	0	0	0	0.373901	0.455072	-Inf	0
397690918	MROS_1927	3-oxoacyl-[acyl-carrier protein] reductase	gi|397690918|ref|YP_006528172.1|	0	0	0	0	0.156245	0.172102	0.117043	0.24324	Inf	Inf
397690923	MROS_1932	DNA mismatch repair protein MutS	gi|397690923|ref|YP_006528177.1|	0.0845654	0.0640774	0.0831312	0	0	0	0.000305179	0.00521179	-Inf	0
397690924	MROS_1933	secreted protein	gi|397690924|ref|YP_006528178.1|	0	0.196973	0.150192	0.194048	0.175922	0.193777	0.293264	0.455072	0.699428	1.62386
397690925	MROS_1934	phospho-2-dehydro-3-deoxyheptonate aldolase	gi|397690925|ref|YP_006528179.1|	0.368836	0.475515	0.437723	0.211824	0.264686	0.29155	0.011788	0.0486271	-0.739189	0.599076
397690927	MROS_1936	alpha amylase catalytic domain-containing protein	gi|397690927|ref|YP_006528181.1|	0.115167	0.148478	0.154515	0.0787955	0.0863831	0.0786852	0.00966802	0.0430292	-0.777979	0.583183
397690934	MROS_1943	signal peptide protein	gi|397690934|ref|YP_006528188.1|	0.126274	0.162797	0.268146	1.10329	1.14736	1.2638	0.000103954	0.00306663	2.65699	6.30715
397690938	MROS_1947	heat shock protein Hsp90	gi|397690938|ref|YP_006528192.1|	0.103905	0.133957	0.169781	0	0	0.0507645	0.00951878	0.0427311	-3.00541	0.124532
397690940	MROS_1949	sensor histidine kinase	gi|397690940|ref|YP_006528194.1|	0.20415	0	0	0	0	0	0.373901	0.455072	-Inf	0
397690941	MROS_1950	two component, sigma54 specific, Fis family transcriptional regulator	gi|397690941|ref|YP_006528195.1|	0.0597928	0	0	0	0	0	0.373901	0.455072	-Inf	0
397690942	MROS_1951	hypothetical protein	gi|397690942|ref|YP_006528196.1|	0.0869946	0	0.131755	0.233173	0.154326	0.232847	0.0457253	0.13425	1.5038	2.83588
397690945	MROS_1954	GTP-binding protein LepA	gi|397690945|ref|YP_006528199.1|	0	0.0661909	0.0504706	0	0	0	0.123289	0.24324	-Inf	0
397690946	MROS_1955	signal peptidase I	gi|397690946|ref|YP_006528200.1|	0.239942	0.566256	0.329487	0.304748	0.276281	0	0.250085	0.406634	-0.966882	0.511611
397690947	MROS_1956	subtilisin-like serine protease	gi|397690947|ref|YP_006528201.1|	0.0962053	0.168651	0.0945737	0.122189	0.110776	0.165914	0.680305	0.743296	0.150242	1.10976
397690948	MROS_1957	O-methyltransferase	gi|397690948|ref|YP_006528202.1|	0.537663	0.693172	0.435224	0	0	0	0.00177332	0.0134794	-Inf	0
397690949	MROS_1958	hypothetical protein	gi|397690949|ref|YP_006528203.1|	0.174781	0	0	0	0	0	0.373901	0.455072	-Inf	0
397690950	MROS_1959	Rrf2 family protein	gi|397690950|ref|YP_006528204.1|	0.183588	0	0.180474	0	0	0	0.116146	0.24324	-Inf	0
397690952	MROS_1961	Excinuclease ABC subunit A	gi|397690952|ref|YP_006528206.1|	0.0651549	0.106063	0.0313893	0	0	0	0.0352458	0.109219	-Inf	0
397690953	MROS_1962	6,7-dimethyl-8-ribityllumazine synthase	gi|397690953|ref|YP_006528207.1|	0.425705	0	0.258505	0	0.302791	0	0.470674	0.551717	-1.17612	0.442541
397690954	MROS_1963	3,4-dihydroxy-2-butanone 4-phosphate synthase	gi|397690954|ref|YP_006528208.1|	0.149643	0.246625	0.230817	0.0909039	0	0.13921	0.05934	0.159139	-1.44631	0.366958
397690962	MROS_1971	hypothetical protein	gi|397690962|ref|YP_006528216.1|	0.262965	0	0	0	0	0	0.373901	0.455072	-Inf	0
397690964	MROS_1973	hypothetical protein	gi|397690964|ref|YP_006528218.1|	0.253834	0.236687	0.180474	0.322392	0.292278	0.149757	0.617815	0.685908	0.188075	1.13924
397690967	MROS_1976	thioredoxin	gi|397690967|ref|YP_006528221.1|	0.339603	0.365283	0.333844	0.506545	0.459229	0.505836	0.00142753	0.0117601	0.502574	1.41674
397690968	MROS_1977	2-oxoglutarate ferredoxin oxidoreductase, alpha subunit	gi|397690968|ref|YP_006528222.1|	0.196804	0.162797	0.230113	0.346445	0.360318	0.29689	0.00726072	0.0355574	0.767174	1.70193
397690969	MROS_1978	2-oxoglutarate ferredoxin oxidoreductase subunit beta	gi|397690969|ref|YP_006528223.1|	0	0	0.274281	0.129018	0.116967	0.199354	0.580596	0.656949	0.699248	1.62366
397690971	MROS_1980	aminopeptidase A/I	gi|397690971|ref|YP_006528225.1|	0.187363	0.0904913	0.225973	0.599305	0.482746	0.598467	0.00216996	0.0157501	1.7379	3.3355
397690973	MROS_1982	alkyl hydroperoxide reductase/ Thiol specific antioxidant/ Mal allergen	gi|397690973|ref|YP_006528227.1|	0.216252	0	0	0.439064	0.398051	0.43845	0.00856058	0.0391386	2.56035	5.89852
397690974	MROS_1983	bacterioferritin comigratory protein	gi|397690974|ref|YP_006528228.1|	0	0	0	0.166147	0	0.165914	0.116117	0.24324	Inf	Inf
397690976	MROS_1985	GTP cyclohydrolase I	gi|397690976|ref|YP_006528230.1|	0	0	0	0.61646	0.424696	0.615598	0.000978655	0.00960057	Inf	Inf
397690977	MROS_1986	short-chain dehydrogenase/reductase SDR	gi|397690977|ref|YP_006528231.1|	0.262965	0.440155	0.418485	0.540683	0.706569	0.654817	0.0248272	0.0840463	0.762006	1.69585
397690978	MROS_1987	oxidoreductase	gi|397690978|ref|YP_006528232.1|	0.262965	0	0	0	0.192038	0.211528	0.693619	0.756509	0.617933	1.53467
397690982	MROS_1991	hypothetical protein	gi|397690982|ref|YP_006528236.1|	0.166779	0.138714	0.225973	0	0	0	0.00232819	0.0162973	-Inf	0
397690984	MROS_1993	outer membrane assembly lipoprotein YfiO	gi|397690984|ref|YP_006528238.1|	0.156729	0.137551	0.171071	0.0559765	0.0335242	0.0558982	0.000958872	0.00956474	-1.67831	0.312449
397690985	MROS_1994	hypothetical protein	gi|397690985|ref|YP_006528239.1|	0.938181	0.725904	0.922269	0.216787	0.196537	0.158323	0.000673689	0.00758819	-2.17772	0.221025
397690986	MROS_1995	hypothetical protein	gi|397690986|ref|YP_006528240.1|	0.216252	0.278799	0.212584	0.199633	0.32127	0.199354	0.931413	0.94903	0.025507	1.01784
397690988	MROS_1997	MotA/TolQ/ExbB proton channel	gi|397690988|ref|YP_006528242.1|	0.388308	0.356092	0.381722	0.350805	0.201252	0.350314	0.215455	0.360959	-0.31957	0.801308
397690990	MROS_1999	TonB family protein	gi|397690990|ref|YP_006528244.1|	0	0	0.10577	0	0	0	0.373901	0.455072	-Inf	0
397690992	MROS_2001	hypothetical protein	gi|397690992|ref|YP_006528246.1|	0.368836	0.475515	0.36258	0.468455	0.706569	0.467799	0.17223	0.305283	0.444833	1.36116
397690997	MROS_2006	tetratricopeptide repeat domain protein	gi|397690997|ref|YP_006528251.1|	0.134689	0.173646	0.104228	0.0993876	0.122084	0.134474	0.449977	0.533513	-0.212959	0.862766
397691001	MROS_2010	methyl-accepting chemotaxis sensory transducer	gi|397691001|ref|YP_006528255.1|	0.110204	0.142078	0.108334	0	0	0	0.0003912	0.00521179	-Inf	0
397691002	MROS_2011	sigma-B regulator RsbR	gi|397691002|ref|YP_006528256.1|	0.104502	0.134727	0.159093	0.132727	0.120329	0	0.344154	0.455072	-0.654481	0.635304
397691003	MROS_2012	anti-sigma-factor antagonist	gi|397691003|ref|YP_006528257.1|	0.409923	0	0.402971	0	0	0	0.116146	0.24324	-Inf	0
397691007	MROS_2016	histidine kinase	gi|397691007|ref|YP_006528261.1|	0.0945373	0.0797108	0.0607795	0	0	0	0.00131169	0.011286	-Inf	0
397691009	MROS_2018	multi-sensor signal transduction histidine kinase	gi|397691009|ref|YP_006528263.1|	0.152783	0.196973	0.266161	0	0	0	0.00339592	0.0212576	-Inf	0
397691010	MROS_2019	PAS:Response regulator receiver:ATP-binding region, ATPase-like:Histidine kinase A-like protein	gi|397691010|ref|YP_006528264.1|	0.0511006	0.0434591	0.0855192	0	0	0	0.00973198	0.0430292	-Inf	0
397691011	MROS_2020	branched-chain amino acid aminotransferase	gi|397691011|ref|YP_006528265.1|	0.134028	0.112156	0.131755	0	0	0	5.42423e-05	0.00197665	-Inf	0
397691012	MROS_2021	universal stress protein	gi|397691012|ref|YP_006528266.1|	0	0.14744	0	0	0	0.145048	0.991325	0.993731	-0.0236011	0.983774
397691014	MROS_2023	hypothetical protein	gi|397691014|ref|YP_006528268.1|	0.325265	0	0	0	0	0	0.373901	0.455072	-Inf	0
397691018	MROS_2027	aminotransferase	gi|397691018|ref|YP_006528272.1|	0.0830199	0.164703	0.0816119	0	0	0	0.0161707	0.0616475	-Inf	0
397691021	MROS_2030	NUDIX hydrolase	gi|397691021|ref|YP_006528275.1|	0	0	0.0876164	0.113201	0.102626	0.174269	0.0517655	0.146076	2.15455	4.45231
397691022	MROS_2031	peptidase M16 domain-containing protein	gi|397691022|ref|YP_006528276.1|	0	0	0	0.172343	0.0750226	0.172102	0.0124917	0.0504741	Inf	Inf
397691023	MROS_2032	NADH dehydrogenase subunit G	gi|397691023|ref|YP_006528277.1|	0.245313	0.271892	0.174609	0.403568	0.502063	0.403004	0.00942006	0.0427069	0.919606	1.8916
397691024	MROS_2033	NADH dehydrogenase subunit H	gi|397691024|ref|YP_006528278.1|	0	0	0.190047	0.245541	0.222605	0.245197	0.0522291	0.146076	1.90824	3.75351
397691025	MROS_2034	NADH dehydrogenase subunit I	gi|397691025|ref|YP_006528279.1|	0.152783	0.309341	0.235873	0.425698	0.276281	0.304321	0.185778	0.322832	0.52777	1.4417
397691027	MROS_2036	MscS mechanosensitive ion channel	gi|397691027|ref|YP_006528281.1|	0.11619	0.149795	0.145313	0.108755	0.0985965	0	0.133977	0.255774	-0.988102	0.504141
397691030	MROS_2039	hypothetical protein	gi|397691030|ref|YP_006528284.1|	0.812826	1.04792	1.10407	1.42646	1.29321	1.42446	0.0168104	0.0633072	0.483128	1.39777
397691036	MROS_2046	GTPase	gi|397691036|ref|YP_006528290.1|	0.166779	0.102355	0.0780457	0	0	0	0.0119544	0.0488828	-Inf	0
397691037	MROS_2047	aspartate ammonia-lyase	gi|397691037|ref|YP_006528291.1|	0.127753	0.164703	0.125586	0	0	0	0.0003912	0.00521179	-Inf	0
397691038	MROS_2048	Cytochrome c554	gi|397691038|ref|YP_006528292.1|	0.307097	0.249241	0.244435	0.116046	0.162297	0.115884	0.00592345	0.0310981	-1.02237	0.492308
397691040	MROS_2050	hypothetical protein	gi|397691040|ref|YP_006528294.1|	0.276205	0.225334	0.381722	0.221988	0.58979	0.492496	0.304614	0.455072	0.562335	1.47666
397691042	MROS_2052	membrane protein involved in aromatic hydrocarbon degradation	gi|397691042|ref|YP_006528296.1|	1.37825	1.21486	1.23855	0.482277	0.597121	0.657724	0.000647595	0.00749878	-1.14127	0.453361
397691045	MROS_2055	tetratricopeptide domain-containing protein	gi|397691045|ref|YP_006528299.1|	0.0544181	0	0	0.0691159	0	0	0.875413	0.911427	0.34493	1.27009
397691046	MROS_2056	hypothetical protein	gi|397691046|ref|YP_006528300.1|	0.329157	0.236687	0.249529	0.418059	0.379008	0.321941	0.0654801	0.17116	0.456688	1.37239
397691052	MROS_2063	RdgB/HAM1 family non-canonical purine NTP pyrophosphatase	gi|397691052|ref|YP_006528306.1|	0	0	0	0	0.374526	0.258925	0.129192	0.250891	Inf	Inf
397691053	MROS_2064	menaquinone biosynthesis methyltransferase UbiE	gi|397691053|ref|YP_006528307.1|	0.107595	0	0.10577	0	0	0	0.116146	0.24324	-Inf	0
397691055	MROS_2066	family 2 glycosyl transferase	gi|397691055|ref|YP_006528309.1|	0.148624	0.191611	0.200687	0.259288	0.235068	0.188502	0.145879	0.27098	0.336163	1.2624
397691056	MROS_2067	hypothetical protein	gi|397691056|ref|YP_006528310.1|	0.41925	0.413232	0.41214	0.291958	0.264686	0.29155	0.000141871	0.00408785	-0.553242	0.681487
397691058	MROS_2069	hypothetical protein	gi|397691058|ref|YP_006528312.1|	0.307097	0.39592	0.426692	0	0	0.245197	0.0298362	0.095522	-2.20394	0.217044
397691059	MROS_2070	glycosyl hydrolase family protein	gi|397691059|ref|YP_006528313.1|	0.688961	0.990561	0.677276	0.233173	0.211392	0.169989	0.00507848	0.0286011	-1.93922	0.260758
397691060	MROS_2071	hypothetical protein	gi|397691060|ref|YP_006528314.1|	0.400998	0.516979	0.603227	0.390041	0.162297	0	0.0643157	0.169198	-1.46159	0.363093
397691061	MROS_2072	hypothetical protein	gi|397691061|ref|YP_006528315.1|	0	0	0.190047	0	0	0	0.373901	0.455072	-Inf	0
397691062	MROS_2073	hypothetical protein	gi|397691062|ref|YP_006528316.1|	0.0913686	0	0	0	0	0	0.373901	0.455072	-Inf	0
397691063	MROS_2074	glycosyl transferase group 1	gi|397691063|ref|YP_006528317.1|	0.0760682	0.150597	0.11483	0.148361	0	0	0.298562	0.455072	-1.20275	0.434445
397691064	MROS_2075	glycosyl transferase family protein	gi|397691064|ref|YP_006528318.1|	0.12483	0.160935	0	0	0	0	0.122427	0.24324	-Inf	0
397691067	MROS_2078	TonB-dependent receptor	gi|397691067|ref|YP_006528321.1|	0	0.0521768	0.0397848	0.0514021	0.147101	0.191481	0.0880199	0.215102	2.08431	4.24072
397691068	MROS_2079	hypothetical protein	gi|397691068|ref|YP_006528322.1|	0	0	0.0921351	0	0	0	0.373901	0.455072	-Inf	0
397691069	MROS_2080	5'-nucleotidase domain-containing protein	gi|397691069|ref|YP_006528323.1|	0.0473273	0	0	0	0	0	0.373901	0.455072	-Inf	0
397691089	MROS_2100	glycosidase PH1107-related protein	gi|397691089|ref|YP_006528343.1|	0.130815	0.168651	0.128596	0	0	0	0.0003912	0.00521179	-Inf	0
397691090	MROS_2101	glycosyltransferase family 36	gi|397691090|ref|YP_006528344.1|	0.0651549	0.113515	0.0865551	0	0	0	0.00320874	0.0205331	-Inf	0
397691091	MROS_2102	sugar (glycoside-Pentoside-hexuronide) transporter	gi|397691091|ref|YP_006528345.1|	0.107595	0.138714	0.16395	0.136655	0.12389	0	0.343861	0.455072	-0.655005	0.635073
397691093	MROS_2104	histidine kinase	gi|397691093|ref|YP_006528347.1|	0.155392	0.222423	0.136215	0.154999	0.178926	0.197085	0.853953	0.898936	0.0468869	1.03303
397691094	MROS_2105	Peroxiredoxin	gi|397691094|ref|YP_006528348.1|	0	0	0	0.202548	0.183628	0	0.11707	0.24324	Inf	Inf
397691096	MROS_2107	Ribonucleoside-diphosphate reductase subunit alpha	gi|397691096|ref|YP_006528350.1|	0.0376724	0.0321265	0.0244964	0.323641	0.350807	0.224159	0.00227558	0.0161676	3.25243	9.52971
397691098	MROS_2109	DivIVA family protein	gi|397691098|ref|YP_006528352.1|	0	0	0	0	0	0.199354	0.373901	0.455072	Inf	Inf
397691101	MROS_2112	isoleucyl-tRNA synthetase	gi|397691101|ref|YP_006528355.1|	0.0675789	0.069122	0.138559	0.0680957	0.0617349	0.0505787	0.257445	0.416673	-0.609524	0.655413
397691102	MROS_2113	TraR/DksA family transcriptional regulator	gi|397691102|ref|YP_006528356.1|	0.116812	0.0980695	0.156771	0.0966133	0.0875887	0.0964782	0.159379	0.291294	-0.405023	0.755224
397691105	MROS_2116	PAS/PAC sensor hybrid histidine kinase	gi|397691105|ref|YP_006528359.1|	0.0949488	0.0594661	0	0	0	0.0585012	0.398712	0.481227	-1.40027	0.378857
397691106	MROS_2117	PAS/PAC sensor signal transduction histidine kinase	gi|397691106|ref|YP_006528360.1|	0.183588	0.172793	0.131755	0.170227	0.154326	0.110336	0.498574	0.578402	-0.166631	0.890921
397691107	MROS_2118	hypothetical protein	gi|397691107|ref|YP_006528361.1|	0.0913686	0	0	0	0	0	0.373901	0.455072	-Inf	0
397691109	MROS_2120	response regulator receiver protein	gi|397691109|ref|YP_006528363.1|	0.307097	0	0.301889	0	0	0	0.116146	0.24324	-Inf	0
397691110	MROS_2121	Chemotaxis CheY-like receiver protein	gi|397691110|ref|YP_006528364.1|	0.283334	0	0	0	0	0	0.373901	0.455072	-Inf	0
397691112	MROS_2123	Chemotaxis protein histidine kinase CheA	gi|397691112|ref|YP_006528366.1|	0.186269	0.278799	0.154515	0	0	0	0.00519096	0.0291023	-Inf	0
397691127	MROS_2138	flagellar hook protein FlgE	gi|397691127|ref|YP_006528381.1|	0	0	0.10273	0	0	0	0.373901	0.455072	-Inf	0
397691137	MROS_2148	flagellar biosynthesis protein FlhF	gi|397691137|ref|YP_006528391.1|	0.0730111	0.144412	0.110114	0	0	0	0.00610536	0.0316599	-Inf	0
397691138	MROS_2149	flagellar biosynthesis protein FlhG	gi|397691138|ref|YP_006528392.1|	0	0.162797	0	0	0	0	0.373901	0.455072	-Inf	0
397691141	MROS_2152	metal-dependent phosphohydrolase, HD subdomain protein	gi|397691141|ref|YP_006528395.1|	0.253834	0.236687	0.249529	0	0	0	1.13678e-06	0.000306411	-Inf	0
397691159	MROS_2170	Chemotaxis protein motA	gi|397691159|ref|YP_006528413.1|	0	0.215017	0.16395	0	0	0	0.123289	0.24324	-Inf	0
397691160	MROS_2171	Chemotaxis protein MotB	gi|397691160|ref|YP_006528414.1|	0.216252	0.130963	0.154515	0	0	0	0.00276697	0.0183355	-Inf	0
397691162	MROS_2173	Chemotaxis CheY-like receiver protein	gi|397691162|ref|YP_006528416.1|	0.283334	0.475515	0.36258	0.166147	0.150627	0.165914	0.0190671	0.0692664	-1.21618	0.430422
397691166	MROS_2177	UDP-N-acetylglucosamine 2-epimerase	gi|397691166|ref|YP_006528420.1|	0.105513	0.185306	0.141296	0	0	0	0.00335679	0.0212197	-Inf	0
397691174	MROS_2185	flagellin-related protein FliC	gi|397691174|ref|YP_006528428.1|	1.10706	0.946048	1.30422	0	0	0	0.000416105	0.0054773	-Inf	0
397691176	MROS_2187	flagellar capping protein FliD	gi|397691176|ref|YP_006528430.1|	0.127753	0.225334	0.125586	0	0	0	0.00833557	0.0383932	-Inf	0
397691179	MROS_2190	PAS/PAC sensor hybrid histidine kinase	gi|397691179|ref|YP_006528433.1|	0.0433711	0.114907	0.0426356	0	0	0	0.0491059	0.141165	-Inf	0
397691180	MROS_2191	PAS/PAC sensor signal transduction histidine kinase	gi|397691180|ref|YP_006528434.1|	0	0	0	0.0378897	0	0	0.373901	0.455072	Inf	Inf
397691181	MROS_2192	Chemotaxis signal transduction protein CheW	gi|397691181|ref|YP_006528435.1|	0.216252	0.278799	0.212584	0	0	0	0.0003912	0.00521179	-Inf	0
397691184	MROS_2195	methyl-accepting chemotaxis sensory transducer	gi|397691184|ref|YP_006528438.1|	0.573854	0.59454	0.489208	0.154999	0.171134	0	0.00218645	0.0157501	-2.34557	0.19675
397691185	MROS_2196	oxidoreductase domain-containing protein	gi|397691185|ref|YP_006528439.1|	0.384252	0.273397	0.424422	0.488035	0.389891	0.487352	0.165348	0.294771	0.335398	1.26173
397691186	MROS_2197	GTP-binding protein TypA/BipA	gi|397691186|ref|YP_006528440.1|	0	0	0	0.0593367	0.0537941	0.0901845	0.00391376	0.0233381	Inf	Inf
397691189	MROS_2200	alpha amylase catalytic region	gi|397691189|ref|YP_006528443.1|	0.0793922	0.102355	0.119968	0	0.0914162	0.100694	0.34571	0.455072	-0.651252	0.636728
397691192	MROS_2203	acetyl-CoA acetyltransferase	gi|397691192|ref|YP_006528446.1|	0	0	0.150192	0	0	0	0.373901	0.455072	-Inf	0
397691193	MROS_2204	glycoside hydrolase family 3 protein	gi|397691193|ref|YP_006528447.1|	0.100182	0.0954063	0.125001	0.0617184	0.0852101	0.0616321	0.0364383	0.11175	-0.620259	0.650554
397691197	MROS_2208	TonB-dependent outer membrane transport protein	gi|397691197|ref|YP_006528451.1|	0.450925	0.581346	0.66108	0.179019	0.302791	0.131283	0.010708	0.0455918	-1.4657	0.362059
397691203	MROS_2214	TonB-dependent receptor plug	gi|397691203|ref|YP_006528457.1|	0.101582	0.130963	0.126773	0.199633	0.148491	0.128838	0.163518	0.294048	0.408614	1.32741
397691204	MROS_2215	hypothetical protein	gi|397691204|ref|YP_006528458.1|	0	0	0	0.154999	0	0	0.373901	0.455072	Inf	Inf
397691205	MROS_2216	hypothetical protein	gi|397691205|ref|YP_006528459.1|	0.119368	0	0	0	0.0894616	0.151395	0.532044	0.610938	1.01277	2.01778
397691208	MROS_2219	MmgE/PrpD	gi|397691208|ref|YP_006528462.1|	0.163045	0.210203	0.16028	0	0	0	0.0003912	0.00521179	-Inf	0
397691209	MROS_2220	homoaconitase	gi|397691209|ref|YP_006528463.1|	0.056099	0.110394	0.0551476	0	0	0	0.0155241	0.0601072	-Inf	0
397691212	MROS_2223	3-isopropylmalate dehydrogenase	gi|397691212|ref|YP_006528466.1|	0.0849608	0.230871	0.128596	0	0	0	0.0266311	0.0883014	-Inf	0
397691215	MROS_2226	oligopeptide transporter OPT	gi|397691215|ref|YP_006528469.1|	0.325265	0.339022	0.453337	0.333989	0.302791	0.333521	0.306074	0.455072	-0.203932	0.868181
397691217	MROS_2228	aminoacyl-histidine dipeptidase	gi|397691217|ref|YP_006528471.1|	0.539522	0.622781	0.530372	0.139405	0.172306	0.0907767	0.000338574	0.00521179	-2.07229	0.237782
397691219	MROS_2230	hypothetical protein	gi|397691219|ref|YP_006528473.1|	0.229872	0.296358	0.225973	0	0	0.29155	0.198845	0.338884	-1.36738	0.387594
397691220	MROS_2231	leucyl aminopeptidase (aminopeptidase T)	gi|397691220|ref|YP_006528474.1|	0.146629	0.189038	0.144142	0.237968	0.0808204	0.136464	0.873534	0.911427	-0.0757947	0.948819
397691221	MROS_2232	UvrD/REP helicase	gi|397691221|ref|YP_006528475.1|	0.450925	0.425258	0.347094	0.333989	0.254021	0.389495	0.178092	0.313432	-0.323574	0.799088
397691222	MROS_2233	phosphofructokinase	gi|397691222|ref|YP_006528476.1|	0.842961	0.634065	0.828664	0.439064	0.65839	0.832981	0.398233	0.481227	-0.256273	0.837248
397691230	MROS_2241	glycoside hydrolase family 9	gi|397691230|ref|YP_006528484.1|	0	0	0	0.0842637	0	0.0841459	0.116117	0.24324	Inf	Inf
397691232	MROS_2243	hypothetical protein	gi|397691232|ref|YP_006528486.1|	0.270753	0.270774	0.150192	0	0	0.193777	0.0945543	0.228814	-1.83579	0.280138
397691233	MROS_2244	tetratricopeptide TPR_2	gi|397691233|ref|YP_006528487.1|	0.0291148	0	0.028621	0.0369784	0.0335242	0	0.793657	0.845794	0.288211	1.22112
397691235	MROS_2246	glucosaminyltransferase	gi|397691235|ref|YP_006528489.1|	0.0793922	0.157335	0.119968	0	0	0	0.00615822	0.0316599	-Inf	0
397691237	MROS_2248	hypothetical protein	gi|397691237|ref|YP_006528491.1|	0.16899	0.0579931	0.0909624	0.18136	0.106546	0.148791	0.371868	0.455072	0.457855	1.3735
397691238	MROS_2249	Fibronectin type III domain protein	gi|397691238|ref|YP_006528492.1|	0.177622	0.228996	0.174609	0.145251	0.204523	0.145048	0.338481	0.455072	-0.232194	0.851339
397691239	MROS_2250	PAS:Response regulator receiver:ATP-binding region, ATPase-like:Histidine kinase A-like protein	gi|397691239|ref|YP_006528493.1|	0.260758	0.336178	0.256336	0.0877908	0.0631327	0.087668	0.00165735	0.0129149	-1.83846	0.27962
397691242	MROS_2253	glutamine--scyllo-inositol transaminase	gi|397691242|ref|YP_006528496.1|	0.130815	0.109534	0	0	0	0	0.119225	0.24324	-Inf	0
397691243	MROS_2254	phosphomannomutase	gi|397691243|ref|YP_006528497.1|	0.109211	0.140798	0.166491	0.296627	0.195014	0.428662	0.0734313	0.185298	1.14379	2.20961
397691247	MROS_2258	2-oxoisovalerate dehydrogenase E1 component	gi|397691247|ref|YP_006528501.1|	0.0449827	0.0579931	0.0442198	0.434864	0.358617	0.395013	0.000102446	0.00306663	3.01333	8.07425
397691248	MROS_2259	2-oxoisovalerate dehydrogenase E2 component	gi|397691248|ref|YP_006528502.1|	0.0945373	0.12188	0.126325	0.353026	0.274563	0.254182	0.00479356	0.0273697	1.36328	2.57269
397691250	MROS_2261	2-oxoglutarate ferredoxin oxidoreductase subunit delta	gi|397691250|ref|YP_006528504.1|	0	0	0.241153	0	0	0.311134	0.867539	0.909374	0.367588	1.29019
397691251	MROS_2262	2-oxoglutarate ferredoxin oxidoreductase subunit alpha	gi|397691251|ref|YP_006528505.1|	0.152783	0.127403	0.0971447	0	0	0	0.00144275	0.0117603	-Inf	0
397691256	MROS_2267	hypothetical protein	gi|397691256|ref|YP_006528510.1|	0	0	0	0	0.201252	0	0.373901	0.455072	Inf	Inf
397691259	MROS_2270	glutamyl/glutaminyl-tRNA synthetase	gi|397691259|ref|YP_006528513.1|	0	0	0	0	0.056712	0	0.373901	0.455072	Inf	Inf
397691260	MROS_2271	glutamyl/glutaminyl-tRNA synthetase	gi|397691260|ref|YP_006528514.1|	0.0552458	0.0712246	0.0543088	0	0	0	0.0003912	0.00521179	-Inf	0
397691261	MROS_2272	multi-sensor hybrid histidine kinase	gi|397691261|ref|YP_006528515.1|	0.342388	0.36273	0.367853	0.18136	0.135081	0.248491	0.00745864	0.0362402	-0.92546	0.526513
397691262	MROS_2273	dipeptidyl aminopeptidase IV	gi|397691262|ref|YP_006528516.1|	0.15718	0.130963	0.242966	0.0952835	0.116967	0.0951502	0.0973493	0.234661	-0.788888	0.57879
397691264	MROS_2275	trigger factor	gi|397691264|ref|YP_006528518.1|	0.109211	0.178945	0.136445	0.215107	0.159821	0.254849	0.116296	0.24324	0.568735	1.48322
397691265	MROS_2276	serine/threonine protein kinase with PASTA sensor(s)	gi|397691265|ref|YP_006528519.1|	0.112592	0.0701576	0.0534952	0.181836	0.164851	0.105295	0.0689892	0.177708	0.935982	1.91319
397691266	MROS_2277	UDP-N-acetylglucosamine 1-carboxyvinyltransferase	gi|397691266|ref|YP_006528520.1|	0.0937247	0	0	0	0	0	0.373901	0.455072	-Inf	0
397691268	MROS_2279	polynucleotide adenylyltransferase/metal dependent phosphohydrolase	gi|397691268|ref|YP_006528522.1|	0.136714	0.0671399	0.16395	0	0	0	0.0131216	0.0522756	-Inf	0
397691269	MROS_2280	outer membrane efflux protein	gi|397691269|ref|YP_006528523.1|	0.584057	0.752985	0.517829	0.532485	0.482746	0.467799	0.163356	0.294048	-0.322771	0.799532
397691270	MROS_2281	efflux transporter, RND family, MFP subunit	gi|397691270|ref|YP_006528524.1|	0.629549	0.896064	0.618872	0.799583	0.800301	0.719072	0.571928	0.650706	0.112845	1.08136
397691271	MROS_2282	ABC transporter related protein	gi|397691271|ref|YP_006528525.1|	0.320526	0.413232	0.41214	0.669036	0.606542	0.406527	0.103104	0.24324	0.553789	1.46794
397691272	MROS_2283	ABC transporter efflux protein	gi|397691272|ref|YP_006528526.1|	0.448711	0.426547	0.381722	0.221988	0.201252	0.16203	0.00106049	0.0101073	-1.10279	0.465616
397691273	MROS_2284	ABC transporter efflux protein	gi|397691273|ref|YP_006528527.1|	0.368836	0.475515	0.301889	0.315811	0.286311	0.178769	0.136513	0.257443	-0.553717	0.681263
397691277	MROS_2288	Tetratricopeptide domain protein	gi|397691277|ref|YP_006528531.1|	0.20415	0.168651	0.278529	0.585713	0.769729	0.584893	0.00347443	0.0215241	1.57485	2.97904
397691278	MROS_2289	translation elongation factor P	gi|397691278|ref|YP_006528532.1|	0	0.215017	0.16395	0	0.192038	0.211528	0.934409	0.94974	0.0907304	1.06491
397691280	MROS_2291	acetyl-CoA carboxylase	gi|397691280|ref|YP_006528534.1|	0.507118	0.580058	0.388554	0.502013	0.583921	0.501311	0.582148	0.658103	0.105095	1.07557
397691282	MROS_2293	GMP synthase glutamine-hydrolyzing	gi|397691282|ref|YP_006528536.1|	0.0913686	0.0770867	0	0	0	0	0.118968	0.24324	-Inf	0
397691285	MROS_2296	LysM domain protein	gi|397691285|ref|YP_006528539.1|	0.552903	0.71282	0.799041	0.702237	0.636641	0.701254	0.918423	0.940435	-0.017315	0.98807
397691287	MROS_2298	pyrophosphatase	gi|397691287|ref|YP_006528541.1|	0.0937247	0	0.142232	0	0	0	0.132648	0.253772	-Inf	0
397691291	MROS_2302	iojap-like protein	gi|397691291|ref|YP_006528545.1|	0	0	0	0.233173	0	0	0.373901	0.455072	Inf	Inf
397691293	MROS_2304	arginyl-tRNA synthetase	gi|397691293|ref|YP_006528547.1|	0.112014	0.0941282	0.0717728	0	0	0	0.00135049	0.0113523	-Inf	0
397691298	MROS_2309	exodeoxyribonuclease VII, large subunit	gi|397691298|ref|YP_006528552.1|	0	0	0.0835199	0	0	0	0.373901	0.455072	-Inf	0
397691300	MROS_2311	1-deoxy-D-xylulose-5-phosphate synthase	gi|397691300|ref|YP_006528554.1|	0.143168	0.184577	0.171817	0.306425	0.238888	0.350314	0.0189234	0.0689593	0.842236	1.79283
397691301	MROS_2312	oxidoreductase domain-containing protein	gi|397691301|ref|YP_006528555.1|	0.170687	0.220055	0.167792	0.277954	0.196537	0.216484	0.212578	0.357373	0.306991	1.23712
397691304	MROS_2315	Tetratricopeptide TPR_2 repeat protein	gi|397691304|ref|YP_006528558.1|	0.395258	0.377817	0.337186	0.31157	0.282466	0.253254	0.0219301	0.0756893	-0.389971	0.763145
397691322	MROS_2333	6-phosphogluconate dehydrogenase	gi|397691322|ref|YP_006528576.1|	0.0760682	0.150597	0.074778	0	0	0	0.0160033	0.0615293	-Inf	0
397691323	MROS_2334	transketolase	gi|397691323|ref|YP_006528577.1|	0	0.0671399	0	0	0	0	0.373901	0.455072	-Inf	0
397691335	MROS_2346	TonB-dependent receptor	gi|397691335|ref|YP_006528589.1|	0.064385	0.0830072	0.0855192	0.0538002	0.0487748	0.053725	0.0205234	0.0724458	-0.575464	0.67107
397691336	MROS_2347	Fibronectin type III domain protein	gi|397691336|ref|YP_006528590.1|	0.0997244	0	0.133393	0.172343	0.114828	0.172102	0.164655	0.294146	0.978299	1.97014
397691337	MROS_2348	hypothetical protein	gi|397691337|ref|YP_006528591.1|	0	0	0.180474	0	0	0.368875	0.670215	0.736168	1.03134	2.04392
397691338	MROS_2349	glycosyl hydrolase family 88	gi|397691338|ref|YP_006528592.1|	0	0	0	0.0671052	0	0	0.373901	0.455072	Inf	Inf
397691345	MROS_2356	aminoacyl-histidine dipeptidase	gi|397691345|ref|YP_006528599.1|	0.0675789	0	0	0	0	0	0.373901	0.455072	-Inf	0
397691346	MROS_2357	AMP-dependent synthetase and ligase	gi|397691346|ref|YP_006528600.1|	0.0771448	0.0652683	0.10273	0.0979808	0	0	0.227905	0.378011	-1.32305	0.399689
397691348	MROS_2359	esterase	gi|397691348|ref|YP_006528602.1|	0.126274	0	0.124133	0.16038	0.145399	0.249609	0.12711	0.248191	1.14922	2.21794
397691351	MROS_2362	F0F1 ATP synthase subunit beta	gi|397691351|ref|YP_006528605.1|	0.910213	1.38043	0.971895	1.35993	1.33177	1.46693	0.122948	0.24324	0.350114	1.27466
397691352	MROS_2363	F0F1 ATP synthase subunit epsilon	gi|397691352|ref|YP_006528606.1|	0.491816	0.634065	0.339832	0.834148	0.398051	0.623777	0.440034	0.523226	0.340574	1.26626
397691353	MROS_2364	Superoxide dismutase	gi|397691353|ref|YP_006528607.1|	0	0	0	0.468455	0.424696	0.467799	6.18262e-06	0.000306411	Inf	Inf
397691355	MROS_2366	hypothetical protein	gi|397691355|ref|YP_006528609.1|	0.552903	0	0	0.425698	0.385934	0.425103	0.284863	0.446201	1.16144	2.2368
397691356	MROS_2367	membrane-bound proton-translocating pyrophosphatase	gi|397691356|ref|YP_006528610.1|	0.339603	0.296358	0.333844	0.227443	0.206198	0.227125	0.00251767	0.0172342	-0.553554	0.68134
397691359	MROS_2370	NADH dehydrogenase subunit M	gi|397691359|ref|YP_006528613.1|	0	0	0.138559	0	0.162297	0	0.916788	0.940435	0.22813	1.17132
397691363	MROS_2374	NADH dehydrogenase subunit I	gi|397691363|ref|YP_006528617.1|	0.368836	0.475515	0.258505	0.211824	0.192038	0.333521	0.187368	0.325138	-0.580758	0.668612
397691364	MROS_2375	NADH dehydrogenase subunit H	gi|397691364|ref|YP_006528618.1|	0.216252	0	0	0	0	0.274275	0.876117	0.911427	0.34291	1.26831
397691365	MROS_2376	NADH dehydrogenase subunit D	gi|397691365|ref|YP_006528619.1|	0.445275	0.574063	0.517829	0.89699	0.512712	0.778279	0.143797	0.267916	0.509327	1.42339
397691366	MROS_2377	NADH dehydrogenase subunit C	gi|397691366|ref|YP_006528620.1|	0.409923	0.374959	0.402971	0.520639	0.472007	0.687612	0.0681446	0.175898	0.500327	1.41453
397691367	MROS_2378	NADH dehydrogenase subunit B	gi|397691367|ref|YP_006528621.1|	0.345695	0.445682	0.339832	0.439064	0.398051	0.274275	0.918001	0.940435	-0.0255006	0.98248
397691369	MROS_2380	NAD(P) transhydrogenase subunit alpha part 1	gi|397691369|ref|YP_006528623.1|	0.307097	0.249241	0.244435	0.315811	0.424696	0.389495	0.0442293	0.130476	0.496859	1.41114
397691371	MROS_2382	NAD(P) transhydrogenase subunit beta	gi|397691371|ref|YP_006528625.1|	0.294741	0.174941	0.208466	0.172343	0.33938	0.373824	0.389699	0.472735	0.38497	1.30583
397691374	MROS_2385	hypothetical protein	gi|397691374|ref|YP_006528628.1|	0.199678	0.201194	0.241153	0	0.131683	0	0.0207914	0.0731833	-2.28556	0.205105
397691376	MROS_2387	hypothetical protein	gi|397691376|ref|YP_006528630.1|	0.229872	0	0	0	0	0	0.373901	0.455072	-Inf	0
397691378	MROS_2389	phosphoesterase PA-phosphatase-like protein	gi|397691378|ref|YP_006528632.1|	0	0	0	0	0.264686	0	0.373901	0.455072	Inf	Inf
397691379	MROS_2390	hypothetical protein	gi|397691379|ref|YP_006528633.1|	0	0.509579	0.241153	0	0	0	0.16429	0.294146	-Inf	0
397691381	MROS_2392	hypothetical protein	gi|397691381|ref|YP_006528635.1|	0.15718	0.130963	0.0998593	0.129018	0	0	0.134339	0.256071	-1.58849	0.332519
397691382	MROS_2393	hypothetical protein	gi|397691382|ref|YP_006528636.1|	0	0.67912	0.517829	0	0	0.668101	0.591436	0.664963	-0.841225	0.558169
397691384	MROS_2395	oxidoreductase domain-containing protein	gi|397691384|ref|YP_006528638.1|	0.0988207	0.270774	0.150192	0	0	0	0.0272803	0.0885959	-Inf	0
397691391	MROS_2402	nitrogen regulatory protein PII	gi|397691391|ref|YP_006528645.1|	0.245313	0	0	0	0	0	0.373901	0.455072	-Inf	0
397691394	MROS_2405	glyoxylate reductase	gi|397691394|ref|YP_006528648.1|	0	0.0904913	0.0689997	0.0891477	0	0.136464	0.672655	0.736887	0.500365	1.41457
397691395	MROS_2406	alanine dehydrogenase	gi|397691395|ref|YP_006528649.1|	0	0	0.10273	0	0	0	0.373901	0.455072	-Inf	0
397691398	MROS_2409	gliding motility-related protein	gi|397691398|ref|YP_006528652.1|	0.279839	0.307843	0.224884	0.136035	0.113274	0.135845	0.00504141	0.0285681	-1.07705	0.473998
397691399	MROS_2410	response regulator receiver protein	gi|397691399|ref|YP_006528653.1|	0.0869946	0.152227	0.180474	0	0	0	0.00721041	0.0355574	-Inf	0
397691400	MROS_2411	ATPase	gi|397691400|ref|YP_006528654.1|	0	0	0.241153	0	0	0	0.373901	0.455072	-Inf	0
397691402	MROS_2413	hypothetical protein	gi|397691402|ref|YP_006528656.1|	0	0	0.0971447	0	0	0	0.373901	0.455072	-Inf	0
397691403	MROS_2414	acetyl-CoA carboxylase, carboxyl transferase, beta subunit	gi|397691403|ref|YP_006528657.1|	0.248652	0.249241	0.138559	0.116046	0.105206	0.115884	0.0541677	0.149246	-0.91672	0.529712
397691405	MROS_2416	biotin/acetyl-CoA-carboxylase ligase	gi|397691405|ref|YP_006528659.1|	0.107595	0.138714	0	0	0	0	0.122427	0.24324	-Inf	0
397691406	MROS_2417	Molecular chaperone (small heat shock protein)	gi|397691406|ref|YP_006528660.1|	0	0.196973	0	0.304748	0.175922	0.304321	0.066794	0.173861	1.99468	3.98528
397691407	MROS_2418	Molecular chaperone DnaK	gi|397691407|ref|YP_006528661.1|	0.239942	0.270774	0.235873	0.304748	0.311759	0.343399	0.0118134	0.0486271	0.36258	1.28572
397691408	MROS_2419	heat shock protein Hsp20	gi|397691408|ref|YP_006528662.1|	0.368836	0.296358	0.225973	0.291958	0.424696	0.467799	0.218787	0.365333	0.410453	1.3291
397691409	MROS_2420	Peptidase M1 membrane alanine aminopeptidase	gi|397691409|ref|YP_006528663.1|	0	0	0	0	0.157419	0	0.373901	0.455072	Inf	Inf
397691411	MROS_2422	peptide deformylase	gi|397691411|ref|YP_006528665.1|	0.152783	0	0	0	0	0	0.373901	0.455072	-Inf	0
397691415	MROS_2426	cystathionine gamma-lyase	gi|397691415|ref|YP_006528669.1|	0.183588	0.236687	0.231811	0	0.10017	0	0.00796773	0.037394	-2.70261	0.153615
397691416	MROS_2427	TonB family protein	gi|397691416|ref|YP_006528670.1|	0	0	0	0	0.0894616	0	0.373901	0.455072	Inf	Inf
397691419	MROS_2430	phosphoribosylaminoimidazole-succinocarboxamide synthase	gi|397691419|ref|YP_006528673.1|	0.104502	0.134727	0.159093	0	0	0	0.00109464	0.0102747	-Inf	0
397691423	MROS_2434	competence/damage-inducible protein CinA	gi|397691423|ref|YP_006528677.1|	0	0	0.074778	0	0	0	0.373901	0.455072	-Inf	0
397691425	MROS_2436	Recombination protein RecA	gi|397691425|ref|YP_006528679.1|	0.307097	0.210203	0.408015	0.207082	0.137446	0.264855	0.196142	0.335662	-0.602595	0.658568
397691428	MROS_2439	inosine-5'-monophosphate dehydrogenase	gi|397691428|ref|YP_006528682.1|	0.381595	0.443152	0.301889	0.585713	0.353607	0.533608	0.228861	0.379089	0.386665	1.30737
397691429	MROS_2440	glycosyl transferase group 1	gi|397691429|ref|YP_006528683.1|	0.268481	0.290266	0.263928	0.340995	0.309143	0.232847	0.576405	0.654597	0.102067	1.07331
397691430	MROS_2441	phosphoribosylamine/glycine ligase	gi|397691430|ref|YP_006528684.1|	0.256807	0.269224	0.117343	0	0	0	0.0116494	0.048598	-Inf	0
397691432	MROS_2443	response regulator atoC	gi|397691432|ref|YP_006528686.1|	0	0	0.0551476	0	0	0	0.373901	0.455072	-Inf	0
397691434	MROS_2445	ArgK-like periplasmic protein kinase	gi|397691434|ref|YP_006528688.1|	0.148624	0.191611	0	0	0.110776	0.122018	0.635375	0.703512	-0.54748	0.684214
397691435	MROS_2446	nicotinate (nicotinamide) nucleotide adenylyltransferase	gi|397691435|ref|YP_006528689.1|	0	0.181717	0	0	0	0	0.373901	0.455072	-Inf	0
397691437	MROS_2448	hypothetical protein	gi|397691437|ref|YP_006528691.1|	0	0	0	0	0	0.258925	0.373901	0.455072	Inf	Inf
397691439	MROS_2450	fatty acid/phospholipid synthesis protein PlsX	gi|397691439|ref|YP_006528693.1|	0.381595	0.39592	0.53687	0.48466	0.628844	0.301025	0.770685	0.828887	0.105934	1.07619
397691440	MROS_2451	3-oxoacyl-(acyl-carrier-protein) synthase III	gi|397691440|ref|YP_006528694.1|	0	0	0.124133	0	0	0	0.373901	0.455072	-Inf	0
397691445	MROS_2456	3-oxoacyl-[acyl-carrier-protein] synthase II	gi|397691445|ref|YP_006528699.1|	0.222855	0.287312	0.159093	0	0	0	0.00381884	0.0230807	-Inf	0
397691446	MROS_2457	ribonuclease III	gi|397691446|ref|YP_006528700.1|	0.0988207	0	0	0.194048	0.175922	0.125336	0.0271874	0.0885959	2.32543	5.01216
397691447	MROS_2458	glycine dehydrogenase	gi|397691447|ref|YP_006528701.1|	0.0581962	0.0494229	0.0572092	0	0	0	3.83665e-05	0.00158453	-Inf	0
397691452	MROS_2463	Thymidine kinase	gi|397691452|ref|YP_006528706.1|	0.276205	0.225334	0.171817	0	0	0	0.00173622	0.0133431	-Inf	0
397691454	MROS_2465	ATP-dependent DNA helicase	gi|397691454|ref|YP_006528708.1|	0.0913686	0.0572836	0	0	0	0.0563541	0.398886	0.481227	-1.39935	0.3791
397691455	MROS_2466	hypothetical protein	gi|397691455|ref|YP_006528709.1|	0	0.225334	0	0.221988	0.318036	0	0.433013	0.515869	1.26096	2.39655
397691456	MROS_2467	hypothetical protein	gi|397691456|ref|YP_006528710.1|	0.552903	0.817995	0.543526	0.702237	0.636641	0.603719	0.925633	0.944735	0.0210756	1.01472
397691457	MROS_2468	ATP-dependent Clp protease ATP-binding subunit ClpC	gi|397691457|ref|YP_006528711.1|	0.368836	0.421968	0.341979	0.200789	0.243453	0.29155	0.019801	0.0704984	-0.622502	0.649543
397691463	MROS_2474	respiratory-chain NADH dehydrogenase domain-containing protein	gi|397691463|ref|YP_006528717.1|	0.0962053	0	0.146104	0	0	0	0.132703	0.253772	-Inf	0
397691464	MROS_2475	microcompartments protein	gi|397691464|ref|YP_006528718.1|	0.335172	0	0.329487	0	0	0	0.116146	0.24324	-Inf	0
397691466	MROS_2477	short-chain dehydrogenase/reductase SDR	gi|397691466|ref|YP_006528720.1|	0.341408	0.244912	0.258505	0.241275	0.218738	0.240938	0.197512	0.337076	-0.269339	0.829699
397691467	MROS_2478	AAA family ATPase	gi|397691467|ref|YP_006528721.1|	0.0601226	0.0380441	0.0389175	0	0	0	0.0031874	0.0205331	-Inf	0
397691468	MROS_2479	hypothetical protein	gi|397691468|ref|YP_006528722.1|	0.41925	0.540511	0.225973	0.532485	0.482746	0.406527	0.46978	0.55143	0.261895	1.19905
397691469	MROS_2480	Fe-only hydrogenase, subunit gamma	gi|397691469|ref|YP_006528723.1|	0.368836	0.475515	0.517829	0	0	0	0.000512058	0.00647388	-Inf	0
397691470	MROS_2481	Fe-only hydrogenase, subunit beta	gi|397691470|ref|YP_006528724.1|	0.368836	0.475515	0.36258	0	0	0	0.0003912	0.00521179	-Inf	0
397691471	MROS_2482	Fe-only hydrogenase, catalytic subunit alpha	gi|397691471|ref|YP_006528725.1|	0.42824	0.356092	0.503527	0	0	0	0.000543749	0.00673705	-Inf	0
397691472	MROS_2483	sigma-54 dependent transcription regulator	gi|397691472|ref|YP_006528726.1|	0.434054	0.559596	0.36258	0	0	0	0.00142202	0.0117601	-Inf	0
397691473	MROS_2484	response regulator	gi|397691473|ref|YP_006528727.1|	0.502947	0	0	0	0	0	0.373901	0.455072	-Inf	0
397691474	MROS_2485	PAS domain S-box protein	gi|397691474|ref|YP_006528728.1|	0.20041	0.358346	0.234406	0	0	0	0.00529747	0.0292051	-Inf	0
397691475	MROS_2486	response regulator receiver protein	gi|397691475|ref|YP_006528729.1|	0.335172	0.432114	0.329487	0	0	0	0.0003912	0.00521179	-Inf	0
397691476	MROS_2487	Fe-only hydrogenase, fused subunits beta and gamma	gi|397691476|ref|YP_006528730.1|	0.437732	0.467692	0.430308	0	0	0	2.59157e-06	0.000306411	-Inf	0
397691477	MROS_2488	Fe-only hydrogenase, catalytic subunit alpha	gi|397691477|ref|YP_006528731.1|	0.546132	0.59454	0.672939	0	0	0	8.16539e-05	0.0027343	-Inf	0
397691478	MROS_2489	histidine kinase	gi|397691478|ref|YP_006528732.1|	0.274233	0.35355	0.31509	0	0	0	0.000163294	0.00430471	-Inf	0
397691481	MROS_2492	heptosyltransferase	gi|397691481|ref|YP_006528735.1|	0.0793922	0	0	0	0	0	0.373901	0.455072	-Inf	0
397691482	MROS_2493	family 9 glycosyl transferase	gi|397691482|ref|YP_006528736.1|	0	0.0980695	0	0	0	0	0.373901	0.455072	-Inf	0
397691483	MROS_2494	glycosyl transferase, family 9	gi|397691483|ref|YP_006528737.1|	0.148624	0.124031	0.0945737	0	0	0	0.00143323	0.0117601	-Inf	0
397691488	MROS_2499	glucose-1-phosphate thymidylyltransferase-like protein	gi|397691488|ref|YP_006528742.1|	0.0675789	0	0.101755	0	0.0778137	0.228247	0.568081	0.646923	0.853949	1.80744
397691489	MROS_2500	serine/threonine protein kinase	gi|397691489|ref|YP_006528743.1|	0	0	0.128596	0.259288	0.150627	0	0.339492	0.455072	1.67247	3.18761
397691491	MROS_2502	Dihydropteroate synthase	gi|397691491|ref|YP_006528745.1|	0	0.150597	0.074778	0	0	0	0.159046	0.291294	-Inf	0
397691492	MROS_2503	hypothetical protein	gi|397691492|ref|YP_006528746.1|	0	0	0	0	0.14052	0	0.373901	0.455072	Inf	Inf
397691493	MROS_2504	metal-dependent hydrolase	gi|397691493|ref|YP_006528747.1|	0.368836	0	0.36258	0	0	0	0.116146	0.24324	-Inf	0
397691494	MROS_2505	ParA family chromosome partitioning protein	gi|397691494|ref|YP_006528748.1|	0.159475	0	0	0	0	0	0.373901	0.455072	-Inf	0
397691495	MROS_2506	ParB family chromosome partitioning protein	gi|397691495|ref|YP_006528749.1|	0	0	0.0732446	0	0	0	0.373901	0.455072	-Inf	0
397691500	MROS_2511	3-dehydroquinate dehydratase, type II	gi|397691500|ref|YP_006528754.1|	0	0.365283	0	0.585713	0.769729	0.359356	0.0572397	0.155526	2.23095	4.69443
397691501	MROS_2512	MerR family transcriptional regulator	gi|397691501|ref|YP_006528755.1|	0.152783	0	0	0.194048	0	0	0.875413	0.911427	0.34493	1.27009
397691504	MROS_2515	glutamine phosphoribosylpyrophosphate amidotransferase	gi|397691504|ref|YP_006528758.1|	0	0.0855337	0.0652195	0	0	0	0.123289	0.24324	-Inf	0
397691506	MROS_2517	signal recognition particle-docking protein FtsY	gi|397691506|ref|YP_006528760.1|	0.0913686	0	0.089819	0.116046	0.105206	0.115884	0.162591	0.293232	0.895849	1.8607
397691509	MROS_2520	lipoprotein	gi|397691509|ref|YP_006528763.1|	0.368836	0.475515	0	0.468455	0.424696	0.467799	0.300066	0.455072	0.6887	1.61183
397691527	MROS_2538	DNA polymerase III, delta prime subunit	gi|397691527|ref|YP_006528781.1|	0.089128	0	0	0	0	0	0.373901	0.455072	-Inf	0
397691530	MROS_2541	HPr kinase/phosphorylase	gi|397691530|ref|YP_006528784.1|	0.12483	0	0.122713	0.103088	0.196537	0.216484	0.173165	0.306502	1.06	2.08493
397691533	MROS_2544	DNA topoisomerase I	gi|397691533|ref|YP_006528787.1|	0.163452	0.16041	0.200687	0.134011	0.121493	0.0873357	0.0334543	0.105203	-0.613545	0.653589
397691537	MROS_2548	carboxyl-terminal protease	gi|397691537|ref|YP_006528791.1|	0.110876	0.142944	0.108995	0.301447	0.198084	0.178769	0.0568295	0.154751	0.902688	1.86955
397691545	MROS_2556	tRNA(5-methylaminomethyl-2-thiouridylate)-methyl transferase	gi|397691545|ref|YP_006528799.1|	0	0	0	0.100835	0.0914162	0.100694	6.18262e-06	0.000306411	Inf	Inf
397691547	MROS_2558	organic solvents resistance ABC transporter periplasmic protein	gi|397691547|ref|YP_006528801.1|	0.229872	0.215017	0.16395	0.291958	0.264686	0.29155	0.021931	0.0756893	0.478334	1.39313
397691549	MROS_2560	membrane CBS domain protein	gi|397691549|ref|YP_006528803.1|	0.269423	0.347349	0.215134	0.409655	0.310227	0.341713	0.188118	0.325984	0.35174	1.2761
397691550	MROS_2561	Single-stranded DNA-binding protein	gi|397691550|ref|YP_006528804.1|	0.245313	0.316266	0.241153	0	0.282466	0	0.149146	0.275397	-1.50684	0.351881
397691551	MROS_2562	hypothetical protein	gi|397691551|ref|YP_006528805.1|	0	0	0	0.291958	0.424696	0.467799	0.00172402	0.0133431	Inf	Inf
397691552	MROS_2563	membrane protein involved in aromatic hydrocarbon degradation	gi|397691552|ref|YP_006528806.1|	0.961106	0.309341	0.799041	1.03236	0.935929	1.03092	0.193478	0.332228	0.535309	1.44925
397691555	MROS_2566	MutS2 family protein	gi|397691555|ref|YP_006528809.1|	0.0319309	0	0	0	0	0	0.373901	0.455072	-Inf	0
397691558	MROS_2569	Biopolymer transport protein ExbD/TolR	gi|397691558|ref|YP_006528812.1|	1.10706	1.42726	1.08829	1.40607	1.27473	1.4041	0.262542	0.417037	0.17327	1.12761
397691559	MROS_2570	Biopolymer transport protein ExbD/TolR	gi|397691559|ref|YP_006528813.1|	0.526763	0.540511	0.517829	0.669036	0.606542	0.668101	0.00530359	0.0292051	0.294213	1.22622
397691560	MROS_2571	MotA/TolQ/ExbB proton channel	gi|397691560|ref|YP_006528814.1|	0.368836	0.296358	0.225973	0.291958	0.424696	0.29155	0.554387	0.633659	0.178019	1.13133
397691563	MROS_2574	DNA polymerase I	gi|397691563|ref|YP_006528817.1|	0.0459308	0.0391033	0.0298163	0	0	0	0.00120624	0.0109108	-Inf	0
397691566	MROS_2577	WD40 domain protein beta Propeller	gi|397691566|ref|YP_006528820.1|	0.108667	0.0677879	0.0696727	0	0.0605433	0.0439786	0.103319	0.24324	-1.2356	0.424666
397691567	MROS_2578	Hexose-6-phosphate isomerase	gi|397691567|ref|YP_006528821.1|	0.237343	0.142944	0.169112	0	0	0	0.00287614	0.0187555	-Inf	0
397691568	MROS_2579	phosphoenolpyruvate--protein phosphotransferase	gi|397691568|ref|YP_006528822.1|	0.0830199	0.145157	0.237171	0	0	0.105295	0.102548	0.24324	-2.14387	0.226272
397691570	MROS_2581	Geranylgeranyl pyrophosphate synthase	gi|397691570|ref|YP_006528824.1|	0.0730111	0.144412	0.110114	0.194048	0	0.0926009	0.830633	0.879619	-0.192375	0.875164
397691571	MROS_2582	isopentenyl pyrophosphate isomerase	gi|397691571|ref|YP_006528825.1|	0	0.157335	0.119968	0.100835	0.0914162	0	0.646859	0.715587	-0.528468	0.69329
397691572	MROS_2583	hypothetical protein	gi|397691572|ref|YP_006528826.1|	0	0	0	0	0.162297	0	0.373901	0.455072	Inf	Inf
397691573	MROS_2584	3-demethylubiquinone-9 3-methyltransferase	gi|397691573|ref|YP_006528827.1|	0.107595	0	0	0.211824	0.192038	0.136464	0.0271655	0.0885959	2.32822	5.02186
397691575	MROS_2586	hypothetical protein	gi|397691575|ref|YP_006528829.1|	0.262965	0.215017	0.16395	0	0.192038	0	0.0991868	0.237244	-1.74103	0.299156
397691577	MROS_2588	tyrosyl-tRNA synthetase	gi|397691577|ref|YP_006528831.1|	0.10351	0	0	0	0.0778137	0	0.852382	0.898046	-0.411678	0.751748
397691578	MROS_2589	Arginine decarboxylase	gi|397691578|ref|YP_006528832.1|	0.491816	0.84672	0.645624	0.439064	0.75623	0.832981	0.930505	0.948886	0.0317246	1.02223
397691580	MROS_2591	thiamine pyrophosphokinase	gi|397691580|ref|YP_006528834.1|	0.110876	0	0	0	0	0	0.373901	0.455072	-Inf	0
397691581	MROS_2592	TonB-dependent transmembrane receptor protein	gi|397691581|ref|YP_006528835.1|	0.130815	0.0980695	0.156771	0.0966133	0.0574917	0.0964782	0.10318	0.24324	-0.622021	0.64976
397691582	MROS_2593	Membrane-bound lytic murein transglycosylase D	gi|397691582|ref|YP_006528836.1|	0.0628987	0.0810909	0.0303228	0.235328	0.302791	0.283315	0.000984077	0.00960057	2.23647	4.71243
397691583	MROS_2594	Acetyl-CoA carboxylase carboxyltransferase component	gi|397691583|ref|YP_006528837.1|	0	0	0.0652195	0	0	0	0.373901	0.455072	-Inf	0
397691584	MROS_2595	ABC transporter-like protein	gi|397691584|ref|YP_006528838.1|	0.118076	0.327251	0.116073	0.322392	0.292278	0.232847	0.271528	0.428019	0.594212	1.50965
397691587	MROS_2598	chorismate synthase	gi|397691587|ref|YP_006528841.1|	0.252581	0.174941	0.289742	0.374347	0.199339	0.21957	0.715789	0.775908	0.145284	1.10595
397691588	MROS_2599	Trypsin-like serine protease	gi|397691588|ref|YP_006528842.1|	0.560846	0.657568	0.453337	0.413115	0.476829	0.412538	0.121218	0.24324	-0.360097	0.779112
397691591	MROS_2602	Ribokinase family sugar kinase	gi|397691591|ref|YP_006528845.1|	0.294741	0.379989	0.289742	0	0	0	0.0003912	0.00521179	-Inf	0
397691593	MROS_2604	hypothetical protein	gi|397691593|ref|YP_006528847.1|	0	0.0330332	0	0	0	0	0.373901	0.455072	-Inf	0
397691594	MROS_2605	ABC transporter efflux protein	gi|397691594|ref|YP_006528848.1|	0.101582	0.130963	0.0998593	0.274659	0.32127	0.353876	0.00120644	0.0109108	1.51469	2.85738
397691595	MROS_2606	ABC transporter efflux protein	gi|397691595|ref|YP_006528849.1|	0.156058	0.14744	0.0732446	0.145251	0.179693	0.0944998	0.713484	0.774765	0.154898	1.11334
397691597	MROS_2608	transcriptional regulator, LacI family	gi|397691597|ref|YP_006528851.1|	0.0988207	0.127403	0	0	0	0	0.122427	0.24324	-Inf	0
397691598	MROS_2609	FG-GAP repeat protein	gi|397691598|ref|YP_006528852.1|	0.0937247	0	0.142232	0.401249	0.228667	0.481603	0.0269406	0.0885959	2.23594	4.71069
397691599	MROS_2610	TonB-dependent receptor	gi|397691599|ref|YP_006528853.1|	0	0	0.0604366	0.191749	0.201252	0.191481	0.00102144	0.00988718	3.27366	9.67098
397691600	MROS_2611	alpha-galactosidase	gi|397691600|ref|YP_006528854.1|	0.148624	0	0.0945737	0	0	0	0.135381	0.256722	-Inf	0
397691602	MROS_2613	nitrogen regulatory protein P-II	gi|397691602|ref|YP_006528856.1|	0	0	0	0	0.302791	0	0.373901	0.455072	Inf	Inf
397691604	MROS_2615	major facilitator superfamily MFS_1	gi|397691604|ref|YP_006528858.1|	0.118076	0	0	0	0	0	0.373901	0.455072	-Inf	0
397691609	MROS_2620	Radical SAM domain protein	gi|397691609|ref|YP_006528863.1|	0	0	0.079789	0	0	0	0.373901	0.455072	-Inf	0
397691610	MROS_2621	thiamine biosynthesis protein ThiH	gi|397691610|ref|YP_006528864.1|	0.23845	0.307417	0.444098	0	0	0	0.00546741	0.0298419	-Inf	0
397691611	MROS_2622	peptidase U61, LD-carboxypeptidase A	gi|397691611|ref|YP_006528865.1|	0.210027	0.127403	0.0971447	0.125511	0.113787	0.125336	0.530091	0.609826	-0.253156	0.839059
397691612	MROS_2623	glycosyl hydrolase family 26	gi|397691612|ref|YP_006528866.1|	0.126274	0.162797	0.193466	0	0	0	0.00116022	0.0106482	-Inf	0
397691613	MROS_2624	glucosyl hydrolase family protein	gi|397691613|ref|YP_006528867.1|	0	0	0.0876164	0	0	0	0.373901	0.455072	-Inf	0
397691616	MROS_2627	5'-nucleotidase domain-containing protein	gi|397691616|ref|YP_006528870.1|	0.759929	0.620327	0.687797	0.611117	0.497133	0.547587	0.0576731	0.156019	-0.320713	0.800674
397691617	MROS_2628	TonB-dependent receptor	gi|397691617|ref|YP_006528871.1|	0.698458	0.648415	0.587129	0.527155	0.445734	0.562707	0.0483626	0.139677	-0.332791	0.793999
397691619	MROS_2630	demethylmenaquinone methyltransferase-like protein	gi|397691619|ref|YP_006528873.1|	0.118076	0	0.180474	0	0.135958	0	0.480079	0.561679	-1.13481	0.455396
397691625	MROS_2636	phosphate ABC transporter, ATPase subunit	gi|397691625|ref|YP_006528879.1|	0	0	0	0	0.120329	0	0.373901	0.455072	Inf	Inf
397691630	MROS_2641	hypothetical protein	gi|397691630|ref|YP_006528884.1|	0	0	0	0	0	0.125336	0.373901	0.455072	Inf	Inf
397691636	MROS_2647	hypothetical protein	gi|397691636|ref|YP_006528890.1|	0	0.168651	0	0	0	0	0.373901	0.455072	-Inf	0
397691637	MROS_2648	1-acyl-sn-glycerol-3-phosphate acyltransferase	gi|397691637|ref|YP_006528891.1|	0.198591	0	0.0921351	0	0.228667	0	0.838954	0.886915	-0.346409	0.786539
397691638	MROS_2649	Lipoprotein-releasing system permease protein	gi|397691638|ref|YP_006528892.1|	0	0	0	0	0	0.115884	0.373901	0.455072	Inf	Inf
397691640	MROS_2651	Lipoprotein-releasing system ATP-binding protein	gi|397691640|ref|YP_006528894.1|	0.146629	0.296358	0	0.186232	0.168836	0	0.792363	0.845794	-0.319173	0.801529
397691641	MROS_2652	ferric uptake regulator, Fur family	gi|397691641|ref|YP_006528895.1|	0	0	0	0	0.211392	0.232847	0.117043	0.24324	Inf	Inf
397691643	MROS_2654	ferrous iron transport protein B-like protein (GTP binding)	gi|397691643|ref|YP_006528897.1|	0	0	0	0.390041	0.353607	0	0.11707	0.24324	Inf	Inf
397691644	MROS_2655	small GTP-binding protein	gi|397691644|ref|YP_006528898.1|	0	0	0	0.326168	0.353607	0.325711	3.42404e-06	0.000306411	Inf	Inf
397691645	MROS_2656	Beta-lactamase domain protein	gi|397691645|ref|YP_006528899.1|	0	0	0	0.291958	0	0	0.373901	0.455072	Inf	Inf
397691649	MROS_2660	TonB-dependent outer membrane receptor	gi|397691649|ref|YP_006528903.1|	0.20415	0.263196	0.200687	0.318703	0.235068	0.44544	0.161794	0.293075	0.58087	1.49575
397691651	MROS_2662	dihydroorotate dehydrogenase 2	gi|397691651|ref|YP_006528905.1|	0.41925	0.413232	0.41214	0	0	0	4.83629e-09	5.99217e-06	-Inf	0
397691652	MROS_2663	pyruvate:ferredoxin oxidoreductase subunit alpha	gi|397691652|ref|YP_006528906.1|	0.315017	0.313633	0.508208	0	0	0	0.00422345	0.0248003	-Inf	0
397691653	MROS_2664	PAS/PAC sensor signal transduction histidine kinase	gi|397691653|ref|YP_006528907.1|	0.207467	0.145157	0.171817	0.181836	0.0955933	0	0.212282	0.35736	-0.918662	0.528999
397691657	MROS_2668	sugar transferase	gi|397691657|ref|YP_006528911.1|	0.0473273	0	0	0	0	0	0.373901	0.455072	-Inf	0
397691661	MROS_2672	N-acetyl sugar amidotransferase	gi|397691661|ref|YP_006528915.1|	0.101582	0.178265	0.173482	0.129018	0.159213	0	0.371785	0.455072	-0.653327	0.635812
397691663	MROS_2674	hypothetical protein	gi|397691663|ref|YP_006528917.1|	0.10976	0	0.0703589	0.19006	0.172306	0.13921	0.0388716	0.117261	1.47752	2.78469
397691664	MROS_2675	imidazole glycerol phosphate synthase subunit HisF	gi|397691664|ref|YP_006528918.1|	0	0	0.112423	0	0	0	0.373901	0.455072	-Inf	0
397691667	MROS_2678	N-acetyl sugar amidotransferase	gi|397691667|ref|YP_006528921.1|	0	0	0.0652195	0.175618	0.159213	0.128838	0.00665985	0.0336798	2.82972	7.10936
397691670	MROS_2681	hypothetical protein	gi|397691670|ref|YP_006528924.1|	0.283334	0	0	0	0	0.359356	0.876117	0.911427	0.34291	1.26831
397691671	MROS_2682	hypothetical protein	gi|397691671|ref|YP_006528925.1|	0	0	0	0.107908	0.206198	0.107757	0.0127591	0.0509953	Inf	Inf
397691672	MROS_2683	O-antigen translocase	gi|397691672|ref|YP_006528926.1|	0	0	0	0	0.131683	0	0.373901	0.455072	Inf	Inf
397691675	MROS_2686	transferase hexapeptide repeat containing protein	gi|397691675|ref|YP_006528929.1|	0.20415	0.419342	0.200687	0	0	0	0.0191195	0.0692664	-Inf	0
397691677	MROS_2688	oxidoreductase domain protein	gi|397691677|ref|YP_006528931.1|	0.222855	0	0	0	0	0	0.373901	0.455072	-Inf	0
397691679	MROS_2690	UDP-glucose/GDP-mannose dehydrogenase-like protein	gi|397691679|ref|YP_006528933.1|	0.229872	0.160019	0.190047	0.245541	0.222605	0.200508	0.286191	0.447715	0.205359	1.15297
397691681	MROS_2692	carbohydrate phosphorylase family protein	gi|397691681|ref|YP_006528935.1|	0.0878356	0.0665042	0.104737	0.159588	0.101138	0.135131	0.0873681	0.213931	0.611602	1.52795
397691682	MROS_2693	Chaperonin GroEL	gi|397691682|ref|YP_006528936.1|	0.559428	0.667276	0.54994	0.710524	0.693888	0.656449	0.0813964	0.200897	0.214092	1.15997
397691683	MROS_2694	Chaperonin GroES	gi|397691683|ref|YP_006528937.1|	0.613634	0	0.36258	0.468455	0.706569	0.467799	0.318191	0.455072	0.750907	1.68285
397691684	MROS_2695	adenylosuccinate lyase	gi|397691684|ref|YP_006528938.1|	0.288926	0.2682	0.284026	0	0.0737008	0	0.000542585	0.00673705	-3.51261	0.0876189
397691685	MROS_2696	Serine protease	gi|397691685|ref|YP_006528939.1|	0.237343	0.39592	0.301889	0.48466	0.353607	0.389495	0.181662	0.317908	0.392759	1.3129
397691687	MROS_2698	NAD-dependent epimerase/dehydratase	gi|397691687|ref|YP_006528941.1|	0.0988207	0.127403	0.0971447	0	0	0	0.0003912	0.00521179	-Inf	0
397691688	MROS_2699	capsular exopolysaccharide family	gi|397691688|ref|YP_006528942.1|	0.495472	0.429099	0.420507	0.543296	0.492547	0.384129	0.659696	0.727839	0.078172	1.05568
397691689	MROS_2700	hypothetical protein	gi|397691689|ref|YP_006528943.1|	0.668486	0.861834	0.657149	1.15605	1.04807	0.84785	0.0619193	0.164278	0.480476	1.3952
397691690	MROS_2701	cell division protein FtsX	gi|397691690|ref|YP_006528944.1|	0.135694	0.174941	0.208466	0.172343	0.244179	0.172102	0.507759	0.587407	0.181335	1.13393
397691692	MROS_2703	hypothetical protein	gi|397691692|ref|YP_006528946.1|	0.216252	0.278799	0.212584	0.439064	0.398051	0	0.775808	0.83223	0.242421	1.18298
397691694	MROS_2705	recombination protein RecR	gi|397691694|ref|YP_006528948.1|	0.183588	0.236687	0	0	0	0	0.122427	0.24324	-Inf	0
397691695	MROS_2706	hypothetical protein	gi|397691695|ref|YP_006528949.1|	0.368836	1.17348	0.603227	0.77937	1.04807	0.467799	0.87256	0.911427	0.0973018	1.06977
397691696	MROS_2707	phosphatidylserine decarboxylase	gi|397691696|ref|YP_006528950.1|	0.14095	0.181717	0.216868	0.280194	0.254021	0.279802	0.0178468	0.0660066	0.593342	1.50874
397691698	MROS_2709	phosphoribosylformylglycinamidine synthase, purS	gi|397691698|ref|YP_006528952.1|	0	0	0.301889	0	0	0	0.373901	0.455072	-Inf	0
397691702	MROS_2713	Succinyl-CoA synthetase subunit alpha	gi|397691702|ref|YP_006528956.1|	0.152783	0.196973	0.206465	0.266753	0.241836	0.26638	0.016883	0.0633577	0.478481	1.39328
397691704	MROS_2715	hypothetical protein	gi|397691704|ref|YP_006528958.1|	0.368836	0.249241	0.301889	0.390041	0.424696	0.389495	0.0603553	0.160473	0.388462	1.309
397691705	MROS_2716	YqeZ	gi|397691705|ref|YP_006528959.1|	0.242062	0.312074	0.352472	0.307441	0.216854	0.174269	0.244065	0.399467	-0.376089	0.770523
397691706	MROS_2717	agmatinase	gi|397691706|ref|YP_006528960.1|	0.368836	0.383073	0.292093	0.377385	0.424696	0.376857	0.237389	0.390086	0.175364	1.12925
397691707	MROS_2718	preprotein translocase, YajC subunit	gi|397691707|ref|YP_006528961.1|	0.552903	0.432114	0.329487	0.425698	0.636641	0.425103	0.578787	0.656099	0.178314	1.13156
397691710	MROS_2721	transmembrane CBS domain transporter	gi|397691710|ref|YP_006528964.1|	0.0869946	0.112156	0	0.170227	0.211392	0	0.452069	0.534634	0.938274	1.91623
397691712	MROS_2723	methylmalonyl-CoA mutase	gi|397691712|ref|YP_006528966.1|	0	0	0.0652195	0	0	0	0.373901	0.455072	-Inf	0
397691713	MROS_2724	DNA mismatch repair protein MutL	gi|397691713|ref|YP_006528967.1|	0	0.0712246	0.082874	0	0	0	0.118385	0.24324	-Inf	0
397691715	MROS_2726	FAD-dependent thymidylate synthase	gi|397691715|ref|YP_006528969.1|	0.0760682	0.0980695	0	0.148361	0	0.0964782	0.677606	0.741001	0.491608	1.40601
397691718	MROS_2729	translation elongation factor G	gi|397691718|ref|YP_006528972.1|	0.28779	0.46012	0.350842	0.132727	0.220931	0.168335	0.027186	0.0885959	-1.07376	0.475079
397691719	MROS_2730	translation elongation factor 2 (EF-2/EF-G)	gi|397691719|ref|YP_006528973.1|	0.526763	0.67912	0.517829	0	0	0	0.0003912	0.00521179	-Inf	0
397691720	MROS_2731	hypothetical protein	gi|397691720|ref|YP_006528974.1|	0.20415	0.263196	0.200687	0.259288	0.235068	0.412538	0.249493	0.406634	0.441015	1.35756
397691721	MROS_2732	hypothetical protein	gi|397691721|ref|YP_006528975.1|	0.14095	0.284417	0.138559	0.280194	0.162297	0.178769	0.768621	0.827386	0.139689	1.10167
397691726	MROS_2737	hypothetical protein	gi|397691726|ref|YP_006528980.1|	0	0	0.301889	0	0	0	0.373901	0.455072	-Inf	0
397691735	MROS_2746	hypothetical protein	gi|397691735|ref|YP_006528989.1|	0.552903	0	0.543526	0	0	0	0.116146	0.24324	-Inf	0
397691736	MROS_2747	NAD-dependent epimerase/dehydratase	gi|397691736|ref|YP_006528990.1|	0.448711	0.426547	0.381722	0.569903	0.666664	0.492496	0.0437286	0.129617	0.460028	1.37557
397691737	MROS_2748	8-amino-7-oxononanoate synthase	gi|397691737|ref|YP_006528991.1|	0.242062	0.177143	0.135072	0	0	0	0.0040353	0.0238083	-Inf	0
397691738	MROS_2749	hypothetical protein	gi|397691738|ref|YP_006528992.1|	0.166779	0.102355	0.119968	0.100835	0.192038	0.154782	0.582931	0.658387	0.202239	1.15048
397691752	MROS_2763	Fe-S oxidoreductase	gi|397691752|ref|YP_006529006.1|	0.145457	0.271892	0.14299	0.107073	0.131683	0.145048	0.252	0.409211	-0.545929	0.68495
397691756	MROS_2767	acyl-CoA dehydrogenase domain-containing protein	gi|397691756|ref|YP_006529010.1|	0	0.107032	0.125586	0	0	0	0.118641	0.24324	-Inf	0
397691758	MROS_2769	cAMP-binding protein	gi|397691758|ref|YP_006529012.1|	0.262965	0.339022	0.16395	0.333989	0.302791	0.333521	0.258216	0.417037	0.341206	1.26681
397691760	MROS_2771	Translation initiation factor subunit 2B	gi|397691760|ref|YP_006529014.1|	0	0	0.089819	0	0	0	0.373901	0.455072	-Inf	0
397691761	MROS_2772	hypothetical protein	gi|397691761|ref|YP_006529015.1|	0	0	0.138559	0	0.162297	0	0.916788	0.940435	0.22813	1.17132
397691763	MROS_2774	DNA-directed RNA polymerase sigma subunit RpoD	gi|397691763|ref|YP_006529017.1|	0	0	0.0876164	0	0	0	0.373901	0.455072	-Inf	0
397691771	MROS_2782	anthranilate phosphoribosyltransferase	gi|397691771|ref|YP_006529025.1|	0	0.14744	0	0.225595	0.131683	0	0.44085	0.523694	1.27692	2.42321
397691777	MROS_2788	phosphoribosyL-amp cyclohydrolase phosphoribosyL-ATP pyrophosphatase	gi|397691777|ref|YP_006529031.1|	0	0	0.235873	0	0	0	0.373901	0.455072	-Inf	0
397691780	MROS_2791	imidazole glycerol phosphate synthase, glutamine amidotransferase subunit	gi|397691780|ref|YP_006529034.1|	0	0	0.200687	0	0	0	0.373901	0.455072	-Inf	0
397691781	MROS_2792	Imidazoleglycerol-phosphate dehydratase	gi|397691781|ref|YP_006529035.1|	0.116812	0.205601	0.156771	0.259288	0.235068	0.380384	0.0634964	0.167744	0.868279	1.82548
397691783	MROS_2794	histidinol dehydrogenase	gi|397691783|ref|YP_006529037.1|	0	0	0.0913499	0.397443	0.22661	0.34596	0.00770703	0.0368687	3.40853	10.6187
397691784	MROS_2795	ATP phosphoribosyltransferase	gi|397691784|ref|YP_006529038.1|	0.114363	0.14744	0.174609	0.31157	0.204523	0.311134	0.0303243	0.0963844	0.922592	1.89552
397691787	MROS_2798	phosphoenolpyruvate synthase	gi|397691787|ref|YP_006529041.1|	0.14205	0.0877779	0.170454	0.068602	0.0621939	0.0863536	0.0733796	0.185298	-0.882329	0.542491
397691789	MROS_2800	glutamate dehydrogenase	gi|397691789|ref|YP_006529043.1|	0.208825	0.153892	0.205283	0.0986792	0	0.0985411	0.0296964	0.0953208	-1.52608	0.347219
397691797	MROS_2808	Ferritin-like protein	gi|397691797|ref|YP_006529051.1|	0	0.296358	0.225973	0.468455	0.264686	0.29155	0.202245	0.343069	0.97215	1.96176
397691799	MROS_2810	electron transfer flavoprotein subunit beta	gi|397691799|ref|YP_006529053.1|	0.272772	0.253726	0.348584	0	0	0.160155	0.0171977	0.0640382	-2.44995	0.183017
397691800	MROS_2811	electron transfer flavoprotein subunit alpha	gi|397691800|ref|YP_006529054.1|	0.297133	0.383073	0.36258	0.211824	0.192038	0.29155	0.0442136	0.130476	-0.584505	0.666878
397691801	MROS_2812	hypothetical protein	gi|397691801|ref|YP_006529055.1|	0.183588	0.236687	0.180474	0	0.211392	0	0.149146	0.275397	-1.50684	0.351881
397691802	MROS_2813	hypothetical protein	gi|397691802|ref|YP_006529056.1|	0.0588245	0.0758384	0.0883385	0	0	0	0.000964966	0.00956474	-Inf	0
397691806	MROS_2817	Cell division protein	gi|397691806|ref|YP_006529060.1|	0.0552458	0	0	0.107073	0.0970717	0.070069	0.0273153	0.0885959	2.31137	4.96353
397691808	MROS_2819	Rod shape-determining protein MreC	gi|397691808|ref|YP_006529062.1|	0.122038	0.157335	0	0	0.218738	0.240938	0.542767	0.62095	0.718425	1.64539
397691809	MROS_2820	Rod shape-determining protein MreB	gi|397691809|ref|YP_006529063.1|	0.488213	0.543602	0.548969	0.379437	0.278723	0.454758	0.0460162	0.134785	-0.506293	0.704029
397691813	MROS_2824	CTP synthase	gi|397691813|ref|YP_006529067.1|	0.0771448	0.134727	0.10273	0.243694	0.152825	0.243353	0.0348118	0.108371	1.02426	2.03391
397691815	MROS_2826	citrate synthase	gi|397691815|ref|YP_006529069.1|	0.208825	0.210203	0.252451	0.0986792	0.0894616	0.0985411	0.000935337	0.00956474	-1.22789	0.426941
397691816	MROS_2827	squalene-associated FAD-dependent desaturase	gi|397691816|ref|YP_006529070.1|	0.0701901	0.0904913	0.0689997	0	0	0	0.0003912	0.00521179	-Inf	0
397691819	MROS_2830	penicillin-binding protein, 1A family	gi|397691819|ref|YP_006529073.1|	0.32254	0.314347	0.264854	0.216787	0.223924	0.24665	0.0238511	0.0814091	-0.391643	0.762261
397691820	MROS_2831	UDP-2,3-diacylglucosamine hydrolase	gi|397691820|ref|YP_006529074.1|	0.196804	0.253726	0.193466	0.249959	0.145399	0.249609	0.993924	0.994727	0.00217138	1.00151
397691822	MROS_2833	glucose-1-phosphate adenylyltransferase	gi|397691822|ref|YP_006529076.1|	0.218846	0	0.122713	0	0.196537	0.102943	0.876997	0.911577	-0.189671	0.876805
397691825	MROS_2836	iron-containing alcohol dehydrogenase	gi|397691825|ref|YP_006529079.1|	0.107595	0.296358	0.16395	0	0	0.136464	0.116849	0.24324	-2.05713	0.240294
397691830	MROS_2841	endonuclease/exonuclease/phosphatase	gi|397691830|ref|YP_006529084.1|	0	0	0	0.129018	0.180985	0.128838	0.00108436	0.0102559	Inf	Inf
397691833	MROS_2844	short-chain dehydrogenase/reductase SDR	gi|397691833|ref|YP_006529087.1|	0	0	0	0.166147	0	0.165914	0.116117	0.24324	Inf	Inf
397691835	MROS_2846	phosphate acetyltransferase	gi|397691835|ref|YP_006529089.1|	0.14095	0	0.138559	0	0	0	0.116146	0.24324	-Inf	0
397691837	MROS_2848	RNA-metabolising metallo-beta-lactamase	gi|397691837|ref|YP_006529091.1|	0.14095	0.181717	0	0	0	0	0.122427	0.24324	-Inf	0
397691840	MROS_2851	anti-sigma regulatory factor, serine/threonine protein kinase	gi|397691840|ref|YP_006529094.1|	0.229872	0.475515	0.36258	0	0	0	0.00741244	0.0361575	-Inf	0
397691841	MROS_2852	malate dehydrogenase	gi|397691841|ref|YP_006529095.1|	0.381595	0.142944	0.169112	0	0	0	0.0376677	0.114388	-Inf	0
397691842	MROS_2853	50S ribosomal protein L27	gi|397691842|ref|YP_006529096.1|	0	0	0	0.333989	0.302791	0.333521	6.18262e-06	0.000306411	Inf	Inf
