# Supplementary material for: Respiratory Pathways Reconstructed by Multi-Omics Analysis in Melioribacter roseus, Residing in a Deep Thermal Aquifer of the West-Siberian Megabasin
Source: Front Microbiol. 2017 Jun 30;8:1228. doi: 10.3389/fmicb.2017.01228 (PMC5492636; doi:10.3389/fmicb.2017.01228)
Supplement: Supplementary file 2 [file Table_5.XLS]

## Sheet: T931
Respiratory pathways reconstructed by multi-omics analysis in Melioribacter roseus, residing in a deep thermal aquifer of the West-Siberian megabasin
Sergey Gavrilov, Olga Podosokorskaya, Dmitry Alexeev, Alexander Merkel, Maria Khomyakova, Maria Muntyan, Ilya Altukhov, Ivan Butenko, Elizaveta Bonch-Osmolovskaya, Vadim Govorun and Ilya Kublanov
Supplementary Table S5. Results of peptides identification.
PID	prot_acc	Synonym	Gene	Product	pep_seq	pep_start	pep_end	pep_exp_mz	pep_exp_z	pep_score	pep_var_mod
397689006	gi|397689006|ref|YP_006526260.1|	MROS_0003	-	histidine kinase	DVLINLINEFK	348	358	659.37	2	27.29
397689006	gi|397689006|ref|YP_006526260.1|	MROS_0003	-	histidine kinase	YSLTQVFANLIDNSIK	384	399	913.485	2	79.83
397689008	gi|397689008|ref|YP_006526262.1|	MROS_0005	-	TonB-dependent receptor	IYTTEVSWEQR	476	486	706.344	2	69.14
397689008	gi|397689008|ref|YP_006526262.1|	MROS_0005	-	TonB-dependent receptor	LNIFDGAPLGSDLSFDISNIER	124	145	798.404	3	85.08
397689010	gi|397689010|ref|YP_006526264.1|	MROS_0007	-	Adenylate kinase	AEIIEVDGTK	190	199	537.788	2	52.41
397689010	gi|397689010|ref|YP_006526264.1|	MROS_0007	-	Adenylate kinase	LEADDDVIVSR	113	123	616.312	2	62.3
397689010	gi|397689010|ref|YP_006526264.1|	MROS_0007	-	Adenylate kinase	LEADDDVIVSR	113	123	616.312	2	62.04
397689010	gi|397689010|ref|YP_006526264.1|	MROS_0007	-	Adenylate kinase	LEADDDVIVSR	113	123	616.312	2	62.77
397689010	gi|397689010|ref|YP_006526264.1|	MROS_0007	-	Adenylate kinase	LEADDDVIVSR	113	123	616.312	2	50.99
397689010	gi|397689010|ref|YP_006526264.1|	MROS_0007	-	Adenylate kinase	LEADDDVIVSR	113	123	616.312	2	55.04
397689010	gi|397689010|ref|YP_006526264.1|	MROS_0007	-	Adenylate kinase	MQIIIFGAPGVGK	1	13	665.879	2	32.81
397689011	gi|397689011|ref|YP_006526265.1|	MROS_0008	-	Cell division transport system ATP-binding protein	IGVIFQDFQLLNDR	80	93	839.449	2	108.33
397689011	gi|397689011|ref|YP_006526265.1|	MROS_0008	-	Cell division transport system ATP-binding protein	AIINDPFLILADEPTGNLDPETADEILSILK	150	180	1117.6	3	122.13
397689011	gi|397689011|ref|YP_006526265.1|	MROS_0008	-	Cell division transport system ATP-binding protein	AIINDPFLILADEPTGNLDPETADEILSILK	150	180	1117.6	3	128.69
397689013	gi|397689013|ref|YP_006526267.1|	MROS_0010	-	4-hydroxythreonine-4-phosphate dehydrogenase	LLSVELGINNPR	187	198	662.881	2	45.81
397689013	gi|397689013|ref|YP_006526267.1|	MROS_0010	-	4-hydroxythreonine-4-phosphate dehydrogenase	FFIYSPANVFER	33	44	745.375	2	13.69
397689013	gi|397689013|ref|YP_006526267.1|	MROS_0010	-	4-hydroxythreonine-4-phosphate dehydrogenase	NNLCDAIVTAPISK	106	119	758.403	2	11.85	Carbamidomethyl (C)
397689015	gi|397689015|ref|YP_006526269.1|	MROS_0012	-	transcription termination factor Rho	GTGNMELVLDR	334	344	602.808	2	51
397689015	gi|397689015|ref|YP_006526269.1|	MROS_0012	-	transcription termination factor Rho	EYGLTGYSDLR	20	30	637.311	2	24.15
397689015	gi|397689015|ref|YP_006526269.1|	MROS_0012	-	transcription termination factor Rho	GVLEVLPDGYGFLR	53	66	767.915	2	45.44
397689015	gi|397689015|ref|YP_006526269.1|	MROS_0012	-	transcription termination factor Rho	SVQAEVISSTFDEPAER	219	235	932.954	2	94.29
397689015	gi|397689015|ref|YP_006526269.1|	MROS_0012	-	transcription termination factor Rho	LLSDFDPTEAMEFLMDK	383	399	1001.46	2	80.52
397689017	gi|397689017|ref|YP_006526271.1|	MROS_0014	-	dihydroorotate dehydrogenase, catalytic subunit	NPVLLASGTVGYGNEIAELTDLSK	15	38	821.092	3	23.06
397689017	gi|397689017|ref|YP_006526271.1|	MROS_0014	-	dihydroorotate dehydrogenase, catalytic subunit	LKNPVLLASGTVGYGNEIAELTDLSK	13	38	901.496	3	42.4
397689019	gi|397689019|ref|YP_006526273.1|	MROS_0016	-	ribose-5-phosphate isomerase B	IEILSDNSQSLSPK	42	55	765.903	2	75.86
397689019	gi|397689019|ref|YP_006526273.1|	MROS_0016	-	ribose-5-phosphate isomerase B	KIEILSDNSQSLSPK	41	55	553.636	3	34.47
397689019	gi|397689019|ref|YP_006526273.1|	MROS_0016	-	ribose-5-phosphate isomerase B	SIVGVWLESEFLGER	175	189	860.954	2	11.44
397689019	gi|397689019|ref|YP_006526273.1|	MROS_0016	-	ribose-5-phosphate isomerase B	SGEADCGILIDATGIPSAIAANK	112	134	1122.57	2	32.71	Carbamidomethyl (C)
397689020	gi|397689020|ref|YP_006526274.1|	MROS_0017	-	Mannose-1-phosphate guanylyltransferase	NENIYVITNK	51	60	604.316	2	29.4
397689020	gi|397689020|ref|YP_006526274.1|	MROS_0017	-	Mannose-1-phosphate guanylyltransferase	TYLPDLYEGLLEIEK	211	225	898.471	2	52.97
397689020	gi|397689020|ref|YP_006526274.1|	MROS_0017	-	Mannose-1-phosphate guanylyltransferase	TYLPDLYEGLLEIEK	211	225	898.471	2	39.75
397689024	gi|397689024|ref|YP_006526278.1|	MROS_0021	-	major facilitator superfamily MFS_1	FLQWVAEIAPK	371	381	651.365	2	31.94
397689024	gi|397689024|ref|YP_006526278.1|	MROS_0021	-	major facilitator superfamily MFS_1	FLQWVAEIAPK	371	381	651.365	2	41.34
397689024	gi|397689024|ref|YP_006526278.1|	MROS_0021	-	major facilitator superfamily MFS_1	FLQWVAEIAPK	371	381	651.365	2	55.56
397689029	gi|397689029|ref|YP_006526283.1|	MROS_0026	-	methyltransferase	DIFEEYLFPDIR	172	183	778.89	2	26.5
397689029	gi|397689029|ref|YP_006526283.1|	MROS_0026	-	methyltransferase	DIFEEYLFPDIR	172	183	778.89	2	55.22
397689033	gi|397689033|ref|YP_006526287.1|	MROS_0030	-	L-ribulokinase	IGGVYSSEWFWSK	152	164	773.379	2	17.52
397689034	gi|397689034|ref|YP_006526288.1|	MROS_0031	-	Na+/glucose cotransporter	VYTMPEFLER	103	112	642.822	2	24.23
397689034	gi|397689034|ref|YP_006526288.1|	MROS_0031	-	Na+/glucose cotransporter	VYTMPEFLER	103	112	642.822	2	38.08
397689034	gi|397689034|ref|YP_006526288.1|	MROS_0031	-	Na+/glucose cotransporter	GLTFGTITDEHR	542	553	449.564	3	13.41
397689034	gi|397689034|ref|YP_006526288.1|	MROS_0031	-	Na+/glucose cotransporter	GALAALFSGFALGILR	466	481	788.959	2	73.69
397689034	gi|397689034|ref|YP_006526288.1|	MROS_0031	-	Na+/glucose cotransporter	VPAFQEQLIGPDGQVIR	327	343	623.007	3	24.26
397689034	gi|397689034|ref|YP_006526288.1|	MROS_0031	-	Na+/glucose cotransporter	VPAFQEQLIGPDGQVIR	327	343	934.008	2	92.23
397689034	gi|397689034|ref|YP_006526288.1|	MROS_0031	-	Na+/glucose cotransporter	DNAQQAFPMMVAHILPVGIR	344	363	736.719	3	63.9
397689034	gi|397689034|ref|YP_006526288.1|	MROS_0031	-	Na+/glucose cotransporter	AIAGSEMFNLWKPLVPTGVEATWAPVK	218	244	728.893	4	35.59
397689034	gi|397689034|ref|YP_006526288.1|	MROS_0031	-	Na+/glucose cotransporter	AIAGSEMFNLWKPLVPTGVEATWAPVK	218	244	728.893	4	22.41
397689034	gi|397689034|ref|YP_006526288.1|	MROS_0031	-	Na+/glucose cotransporter	AIAGSEMFNLWKPLVPTGVEATWAPVK	218	244	728.893	4	52.9
397689034	gi|397689034|ref|YP_006526288.1|	MROS_0031	-	Na+/glucose cotransporter	AIAGSEMFNLWKPLVPTGVEATWAPVK	218	244	971.521	3	50.3
397689035	gi|397689035|ref|YP_006526289.1|	MROS_0032	-	Aldose 1-epimerase	LTNYGATLVSIVTPDK	53	68	846.462	2	113.24
397689035	gi|397689035|ref|YP_006526289.1|	MROS_0032	-	Aldose 1-epimerase	DNFDSPLLKPGEIYR	349	363	882.45	2	51.84
397689035	gi|397689035|ref|YP_006526289.1|	MROS_0032	-	Aldose 1-epimerase	LHSPDGYEGYPGNVDVK	155	171	616.292	3	20.25
397689035	gi|397689035|ref|YP_006526289.1|	MROS_0032	-	Aldose 1-epimerase	LHSPDGYEGYPGNVDVK	155	171	616.292	3	33.91
397689035	gi|397689035|ref|YP_006526289.1|	MROS_0032	-	Aldose 1-epimerase	TALCLEPQFFPDSPNK	333	348	932.455	2	72.15	Carbamidomethyl (C)
397689035	gi|397689035|ref|YP_006526289.1|	MROS_0032	-	Aldose 1-epimerase	GYDHNWALNEYDGNVR	271	286	641.621	3	26.16
397689035	gi|397689035|ref|YP_006526289.1|	MROS_0032	-	Aldose 1-epimerase	VIQENFGVAPDGSPVFLYTMK	24	44	1156.59	2	82.11
397689035	gi|397689035|ref|YP_006526289.1|	MROS_0032	-	Aldose 1-epimerase	VIQENFGVAPDGSPVFLYTMK	24	44	771.395	3	17.42
397689035	gi|397689035|ref|YP_006526289.1|	MROS_0032	-	Aldose 1-epimerase	VIQENFGVAPDGSPVFLYTMK	24	44	771.395	3	19.99
397689036	gi|397689036|ref|YP_006526290.1|	MROS_0033	-	cytochrome c class I	FLIDLTTFNK	65	74	606.336	2	12.21
397689036	gi|397689036|ref|YP_006526290.1|	MROS_0033	-	cytochrome c class I	FLIDLTTFNK	65	74	606.336	2	39.66
397689042	gi|397689042|ref|YP_006526296.1|	MROS_0039	-	SCO1/SenC family protein	VDVGVDEQLGK	25	35	579.803	2	56.7
397689042	gi|397689042|ref|YP_006526296.1|	MROS_0039	-	SCO1/SenC family protein	VDVGVDEQLGK	25	35	579.803	2	73.53
397689042	gi|397689042|ref|YP_006526296.1|	MROS_0039	-	SCO1/SenC family protein	YLFGVTFNPFDVK	179	191	773.9	2	49.43
397689042	gi|397689042|ref|YP_006526296.1|	MROS_0039	-	SCO1/SenC family protein	YLFGVTFNPFDVK	179	191	773.9	2	56.32
397689043	gi|397689043|ref|YP_006526297.1|	MROS_0040	-	Cytochrome c subfamily	NIYDYLISINR	299	309	692.373	2	35.19
397689043	gi|397689043|ref|YP_006526297.1|	MROS_0040	-	Cytochrome c subfamily	TFAEFPPVTDEELK	176	189	811.898	2	15.44
397689043	gi|397689043|ref|YP_006526297.1|	MROS_0040	-	Cytochrome c subfamily	AIDILTEENQTLLER	212	226	879.464	2	68.27
397689045	gi|397689045|ref|YP_006526299.1|	MROS_0042	-	hypothetical protein	EISPVYYDENEISFKPR	173	189	696.012	3	95.33
397689047	gi|397689047|ref|YP_006526301.1|	MROS_0044	-	molybdopterin oxidoreductase, iron-sulfur binding subunit	VTWDNYLSISPATAK	615	629	833.427	2	88.2
397689047	gi|397689047|ref|YP_006526301.1|	MROS_0044	-	molybdopterin oxidoreductase, iron-sulfur binding subunit	SAGVVGEGVGFNPLVFITK	673	691	946.017	2	106.83
397689047	gi|397689047|ref|YP_006526301.1|	MROS_0044	-	molybdopterin oxidoreductase, iron-sulfur binding subunit	SAGVVGEGVGFNPLVFITK	673	691	946.017	2	106.05
397689047	gi|397689047|ref|YP_006526301.1|	MROS_0044	-	molybdopterin oxidoreductase, iron-sulfur binding subunit	YSFVDLLPLSEMNDIR	391	406	956.477	2	64.61
397689047	gi|397689047|ref|YP_006526301.1|	MROS_0044	-	molybdopterin oxidoreductase, iron-sulfur binding subunit	SGVYGLQQPVIAPLFDTR	481	498	654.35	3	11.46
397689047	gi|397689047|ref|YP_006526301.1|	MROS_0044	-	molybdopterin oxidoreductase, iron-sulfur binding subunit	SGVYGLQQPVIAPLFDTR	481	498	654.35	3	35.22
397689047	gi|397689047|ref|YP_006526301.1|	MROS_0044	-	molybdopterin oxidoreductase, iron-sulfur binding subunit	SGVYGLQQPVIAPLFDTR	481	498	981.026	2	23.8
397689047	gi|397689047|ref|YP_006526301.1|	MROS_0044	-	molybdopterin oxidoreductase, iron-sulfur binding subunit	AGNVGVVIHLDTNPVFHLPADFR	414	436	622.836	4	46.62
397689047	gi|397689047|ref|YP_006526301.1|	MROS_0044	-	molybdopterin oxidoreductase, iron-sulfur binding subunit	DHFEDSYYENELTSLVNNPEVTVR	894	917	957.448	3	105.74
397689047	gi|397689047|ref|YP_006526301.1|	MROS_0044	-	molybdopterin oxidoreductase, iron-sulfur binding subunit	SETADLSGYVLPESAPFESWGDYYAR	455	480	970.776	3	78.36
397689047	gi|397689047|ref|YP_006526301.1|	MROS_0044	-	molybdopterin oxidoreductase, iron-sulfur binding subunit	SIVYTGSNLPVEMHLAANLLNEILGNTELYDTK	358	390	908.97	4	79.46
397689047	gi|397689047|ref|YP_006526301.1|	MROS_0044	-	molybdopterin oxidoreductase, iron-sulfur binding subunit	SIVYTGSNLPVEMHLAANLLNEILGNTELYDTK	358	390	908.97	4	72.13
397689052	gi|397689052|ref|YP_006526306.1|	MROS_0049	-	Tetratricopeptide TPR_2 repeat protein	DPELPAFYK	141	149	540.272	2	37.15
397689052	gi|397689052|ref|YP_006526306.1|	MROS_0049	-	Tetratricopeptide TPR_2 repeat protein	DYVSAAPYGWK	40	50	628.799	2	18.87
397689052	gi|397689052|ref|YP_006526306.1|	MROS_0049	-	Tetratricopeptide TPR_2 repeat protein	AVEPLEFLTQK	235	245	637.853	2	37.33
397689052	gi|397689052|ref|YP_006526306.1|	MROS_0049	-	Tetratricopeptide TPR_2 repeat protein	ENYVNLALIYK	285	295	670.365	2	12.63
397689052	gi|397689052|ref|YP_006526306.1|	MROS_0049	-	Tetratricopeptide TPR_2 repeat protein	ENYVNLALIYK	285	295	670.365	2	49.77
397689052	gi|397689052|ref|YP_006526306.1|	MROS_0049	-	Tetratricopeptide TPR_2 repeat protein	ENYVNLALIYK	285	295	670.365	2	46.87
397689052	gi|397689052|ref|YP_006526306.1|	MROS_0049	-	Tetratricopeptide TPR_2 repeat protein	IEGACYSWIDR	396	406	685.319	2	69.02	Carbamidomethyl (C)
397689052	gi|397689052|ref|YP_006526306.1|	MROS_0049	-	Tetratricopeptide TPR_2 repeat protein	CVYQLAVDTYR	343	353	694.342	2	65.28	Carbamidomethyl (C)
397689052	gi|397689052|ref|YP_006526306.1|	MROS_0049	-	Tetratricopeptide TPR_2 repeat protein	AASLGGQYATVAADR	355	369	725.866	2	103.85
397689052	gi|397689052|ref|YP_006526306.1|	MROS_0049	-	Tetratricopeptide TPR_2 repeat protein	AYVMEVWADESAEK	116	129	814.371	2	62.85
397689052	gi|397689052|ref|YP_006526306.1|	MROS_0049	-	Tetratricopeptide TPR_2 repeat protein	LSEAEPDNPLWIQK	177	190	820.415	2	72.57
397689052	gi|397689052|ref|YP_006526306.1|	MROS_0049	-	Tetratricopeptide TPR_2 repeat protein	AIQYEPDLAGYYLAR	100	114	871.943	2	69.73
397689052	gi|397689052|ref|YP_006526306.1|	MROS_0049	-	Tetratricopeptide TPR_2 repeat protein	LESIAENIEELVEITK	191	206	915.486	2	45.65
397689052	gi|397689052|ref|YP_006526306.1|	MROS_0049	-	Tetratricopeptide TPR_2 repeat protein	LESIAENIEELVEITK	191	206	915.486	2	94.21
397689052	gi|397689052|ref|YP_006526306.1|	MROS_0049	-	Tetratricopeptide TPR_2 repeat protein	LESIAENIEELVEITK	191	206	915.486	2	118.86
397689052	gi|397689052|ref|YP_006526306.1|	MROS_0049	-	Tetratricopeptide TPR_2 repeat protein	LESIAENIEELVEITK	191	206	915.486	2	88.29
397689052	gi|397689052|ref|YP_006526306.1|	MROS_0049	-	Tetratricopeptide TPR_2 repeat protein	LESIAENIEELVEITK	191	206	610.66	3	70.59
397689052	gi|397689052|ref|YP_006526306.1|	MROS_0049	-	Tetratricopeptide TPR_2 repeat protein	LESIAENIEELVEITK	191	206	915.488	2	27.35
397689052	gi|397689052|ref|YP_006526306.1|	MROS_0049	-	Tetratricopeptide TPR_2 repeat protein	IIPVYEEALAKDPELPAFYK	130	149	769.417	3	55.53
397689052	gi|397689052|ref|YP_006526306.1|	MROS_0049	-	Tetratricopeptide TPR_2 repeat protein	IDPQWDYPYLIEAQLYEQAAR	313	333	861.425	3	51.15
397689052	gi|397689052|ref|YP_006526306.1|	MROS_0049	-	Tetratricopeptide TPR_2 repeat protein	IDPQWDYPYLIEAQLYEQAAR	313	333	861.425	3	45.93
397689053	gi|397689053|ref|YP_006526307.1|	MROS_0050	-	hypothetical protein	YSIGFEYR	315	322	517.751	2	28.83
397689053	gi|397689053|ref|YP_006526307.1|	MROS_0050	-	hypothetical protein	YSIGFEYR	315	322	517.751	2	41.28
397689053	gi|397689053|ref|YP_006526307.1|	MROS_0050	-	hypothetical protein	LDFAFQYGR	374	382	558.777	2	40.22
397689053	gi|397689053|ref|YP_006526307.1|	MROS_0050	-	hypothetical protein	LDFAFQYGR	374	382	558.777	2	35.63
397689053	gi|397689053|ref|YP_006526307.1|	MROS_0050	-	hypothetical protein	MSIGELGIALK	43	53	566.327	2	27.75
397689053	gi|397689053|ref|YP_006526307.1|	MROS_0050	-	hypothetical protein	MSIGELGIALK	43	53	566.327	2	40.39
397689053	gi|397689053|ref|YP_006526307.1|	MROS_0050	-	hypothetical protein	LGAFYSNSVNVK	233	244	649.84	2	73.19
397689053	gi|397689053|ref|YP_006526307.1|	MROS_0050	-	hypothetical protein	LGAFYSNSVNVK	233	244	649.84	2	74.51
397689053	gi|397689053|ref|YP_006526307.1|	MROS_0050	-	hypothetical protein	LGAFYSNSVNVK	233	244	649.84	2	53.6
397689053	gi|397689053|ref|YP_006526307.1|	MROS_0050	-	hypothetical protein	FGLSYEESQYK	339	349	675.812	2	12.35
397689053	gi|397689053|ref|YP_006526307.1|	MROS_0050	-	hypothetical protein	DNNLLLENIYR	387	397	688.863	2	53.98
397689053	gi|397689053|ref|YP_006526307.1|	MROS_0050	-	hypothetical protein	SNSFWELVMLR	328	338	691.352	2	31.12
397689053	gi|397689053|ref|YP_006526307.1|	MROS_0050	-	hypothetical protein	SNSFWELVMLR	328	338	691.352	2	53.65
397689053	gi|397689053|ref|YP_006526307.1|	MROS_0050	-	hypothetical protein	FGIGDLFFSYDAR	29	41	754.368	2	26.89
397689053	gi|397689053|ref|YP_006526307.1|	MROS_0050	-	hypothetical protein	YGAGISFLLDDDYR	273	286	802.884	2	76.67
397689053	gi|397689053|ref|YP_006526307.1|	MROS_0050	-	hypothetical protein	YGAGISFLLDDDYR	273	286	802.884	2	107.02
397689053	gi|397689053|ref|YP_006526307.1|	MROS_0050	-	hypothetical protein	YGAGISFLLDDDYR	273	286	802.884	2	73.41
397689053	gi|397689053|ref|YP_006526307.1|	MROS_0050	-	hypothetical protein	YGAGISFLLDDDYR	273	286	802.887	2	75.81
397689053	gi|397689053|ref|YP_006526307.1|	MROS_0050	-	hypothetical protein	DFDYLGSMNPAGWSALK	54	70	936.438	2	54.7
397689053	gi|397689053|ref|YP_006526307.1|	MROS_0050	-	hypothetical protein	DFDYLGSMNPAGWSALK	54	70	936.438	2	58.24
397689053	gi|397689053|ref|YP_006526307.1|	MROS_0050	-	hypothetical protein	GIDQISFYTGFSIPLDIANR	354	373	1114.07	2	11.95
397689053	gi|397689053|ref|YP_006526307.1|	MROS_0050	-	hypothetical protein	FIADYLHQSFSDFTHNNLK	287	305	766.374	3	90.8
397689053	gi|397689053|ref|YP_006526307.1|	MROS_0050	-	hypothetical protein	FIADYLHQSFSDFTHNNLK	287	305	766.374	3	24.15
397689054	gi|397689054|ref|YP_006526308.1|	MROS_0051	-	hypothetical protein	NLQLGISSK	60	68	480.279	2	40.05
397689054	gi|397689054|ref|YP_006526308.1|	MROS_0051	-	hypothetical protein	NLQLGISSK	60	68	480.279	2	17.42
397689054	gi|397689054|ref|YP_006526308.1|	MROS_0051	-	hypothetical protein	YEAQALLR	77	84	482.266	2	18.52
397689054	gi|397689054|ref|YP_006526308.1|	MROS_0051	-	hypothetical protein	IDPSIVLDWIK	170	180	649.871	2	42.66
397689054	gi|397689054|ref|YP_006526308.1|	MROS_0051	-	hypothetical protein	IDPSIVLDWIK	170	180	649.871	2	73.14
397689054	gi|397689054|ref|YP_006526308.1|	MROS_0051	-	hypothetical protein	IDPSIVLDWIK	170	180	649.871	2	52.42
397689054	gi|397689054|ref|YP_006526308.1|	MROS_0051	-	hypothetical protein	IDPSIVLDWIK	170	180	649.871	2	69.53
397689054	gi|397689054|ref|YP_006526308.1|	MROS_0051	-	hypothetical protein	AELELYIDELK	285	295	668.355	2	39.14
397689054	gi|397689054|ref|YP_006526308.1|	MROS_0051	-	hypothetical protein	AELELYIDELK	285	295	668.355	2	13.35
397689054	gi|397689054|ref|YP_006526308.1|	MROS_0051	-	hypothetical protein	ESLATIWIYGAR	367	378	690.367	2	50.39
397689054	gi|397689054|ref|YP_006526308.1|	MROS_0051	-	hypothetical protein	ESLATIWIYGAR	367	378	690.367	2	69.48
397689054	gi|397689054|ref|YP_006526308.1|	MROS_0051	-	hypothetical protein	ESLATIWIYGAR	367	378	690.37	2	11.87
397689054	gi|397689054|ref|YP_006526308.1|	MROS_0051	-	hypothetical protein	GFLYFDLADLPK	267	278	699.867	2	53.67
397689054	gi|397689054|ref|YP_006526308.1|	MROS_0051	-	hypothetical protein	GFLYFDLADLPK	267	278	699.867	2	52.07
397689054	gi|397689054|ref|YP_006526308.1|	MROS_0051	-	hypothetical protein	GDPVISDNDMVLQGGLFNR	248	266	1024	2	121.32
397689054	gi|397689054|ref|YP_006526308.1|	MROS_0051	-	hypothetical protein	IVGFNAYQLFTDTDLPALTIMYGR	205	228	907.132	3	122.94
397689054	gi|397689054|ref|YP_006526308.1|	MROS_0051	-	hypothetical protein	IVGFNAYQLFTDTDLPALTIMYGR	205	228	907.132	3	113.97
397689056	gi|397689056|ref|YP_006526310.1|	MROS_0053	-	glycogen synthase	EVVFSLR	75	81	425.245	2	21.54
397689056	gi|397689056|ref|YP_006526310.1|	MROS_0053	-	glycogen synthase	DLFGIINGIDR	259	269	616.833	2	42.75
397689056	gi|397689056|ref|YP_006526310.1|	MROS_0053	-	glycogen synthase	DLFGIINGIDR	259	269	616.833	2	46.12
397689056	gi|397689056|ref|YP_006526310.1|	MROS_0053	-	glycogen synthase	TGGVADVSSALPQR	20	33	679.361	2	17.29
397689056	gi|397689056|ref|YP_006526310.1|	MROS_0053	-	glycogen synthase	TGGVADVSSALPQR	20	33	679.361	2	50.7
397689056	gi|397689056|ref|YP_006526310.1|	MROS_0053	-	glycogen synthase	ILFVTPEAVPFVK	7	19	730.431	2	85.08
397689056	gi|397689056|ref|YP_006526310.1|	MROS_0053	-	glycogen synthase	ILFVTPEAVPFVK	7	19	730.431	2	23.16
397689056	gi|397689056|ref|YP_006526310.1|	MROS_0053	-	glycogen synthase	TGGLADTIIQFDEK	417	430	754.387	2	111.08
397689056	gi|397689056|ref|YP_006526310.1|	MROS_0053	-	glycogen synthase	TGGLADTIIQFDEK	417	430	754.387	2	108.45
397689056	gi|397689056|ref|YP_006526310.1|	MROS_0053	-	glycogen synthase	VQIYFLDNPEYFGNR	92	106	937.958	2	73.31
397689056	gi|397689056|ref|YP_006526310.1|	MROS_0053	-	glycogen synthase	TLLTIHNIFQQGEFPLSSFEK	176	196	817.096	3	133.43
397689056	gi|397689056|ref|YP_006526310.1|	MROS_0053	-	glycogen synthase	ALSENFGFEYEEDVPIIGVISR	298	319	1242.62	2	89.41
397689056	gi|397689056|ref|YP_006526310.1|	MROS_0053	-	glycogen synthase	ALSENFGFEYEEDVPIIGVISR	298	319	1242.62	2	69.83
397689056	gi|397689056|ref|YP_006526310.1|	MROS_0053	-	glycogen synthase	ALSENFGFEYEEDVPIIGVISR	298	319	1242.62	2	66.93
397689056	gi|397689056|ref|YP_006526310.1|	MROS_0053	-	glycogen synthase	ALSENFGFEYEEDVPIIGVISR	298	319	828.749	3	32.98
397689056	gi|397689056|ref|YP_006526310.1|	MROS_0053	-	glycogen synthase	ALSENFGFEYEEDVPIIGVISR	298	319	828.749	3	40.92
397689056	gi|397689056|ref|YP_006526310.1|	MROS_0053	-	glycogen synthase	ALSENFGFEYEEDVPIIGVISR	298	319	828.751	3	29.43
397689057	gi|397689057|ref|YP_006526311.1|	MROS_0054	-	imidazolonepropionase	LIVEELLPYIR	199	209	679.404	2	49.25
397689059	gi|397689059|ref|YP_006526313.1|	MROS_0056	-	glutamate formimidoyltransferase	AIQDATLEAAAIPMEVLK	106	123	942.509	2	61.02
397689061	gi|397689061|ref|YP_006526315.1|	MROS_0058	-	hypothetical protein	TDDAAFNIIVK	403	413	603.82	2	24.34
397689061	gi|397689061|ref|YP_006526315.1|	MROS_0058	-	hypothetical protein	IFLVAENIPDLK	317	328	686.395	2	47.7
397689061	gi|397689061|ref|YP_006526315.1|	MROS_0058	-	hypothetical protein	IFLVAENIPDLK	317	328	686.395	2	40.13
397689061	gi|397689061|ref|YP_006526315.1|	MROS_0058	-	hypothetical protein	YQISDDYYGVQYK	208	220	821.375	2	71.39
397689061	gi|397689061|ref|YP_006526315.1|	MROS_0058	-	hypothetical protein	VYDDDPSGVMILAYK	145	159	843.411	2	31.56
397689061	gi|397689061|ref|YP_006526315.1|	MROS_0058	-	hypothetical protein	VILSDGNTEINDLDFMLTR	222	240	722.698	3	53.63
397689062	gi|397689062|ref|YP_006526316.1|	MROS_0059	-	aminodeoxychorismate lyase	AAAFIYGADK	76	85	513.765	2	22.58
397689062	gi|397689062|ref|YP_006526316.1|	MROS_0059	-	aminodeoxychorismate lyase	HEILTLASIIDAESNDFSEFK	215	235	793.73	3	50.33
397689062	gi|397689062|ref|YP_006526316.1|	MROS_0059	-	aminodeoxychorismate lyase	HEILTLASIIDAESNDFSEFK	215	235	793.73	3	37.74
397689062	gi|397689062|ref|YP_006526316.1|	MROS_0059	-	aminodeoxychorismate lyase	HEILTLASIIDAESNDFSEFK	215	235	793.73	3	76.97
397689063	gi|397689063|ref|YP_006526317.1|	MROS_0060	-	O-sialoglycoprotein endopeptidase	SLSLVGGVAANK	264	275	558.324	2	12.01
397689063	gi|397689063|ref|YP_006526317.1|	MROS_0060	-	O-sialoglycoprotein endopeptidase	LGTTVDDAAGEAFDK	152	166	755.357	2	48.84
397689064	gi|397689064|ref|YP_006526318.1|	MROS_0061	-	L-proline dehydrogenase	YIAGESLVDGVR	27	38	639.839	2	89.99
397689064	gi|397689064|ref|YP_006526318.1|	MROS_0061	-	L-proline dehydrogenase	KEYLEVLDAIEK	70	81	725.39	2	28.96
397689064	gi|397689064|ref|YP_006526318.1|	MROS_0061	-	L-proline dehydrogenase	KEYLEVLDAIEK	70	81	725.39	2	48.48
397689064	gi|397689064|ref|YP_006526318.1|	MROS_0061	-	L-proline dehydrogenase	KEYLEVLDAIEK	70	81	483.933	3	19.24
397689064	gi|397689064|ref|YP_006526318.1|	MROS_0061	-	L-proline dehydrogenase	YSNVGIVIQAYLK	146	158	734.412	2	25.16
397689064	gi|397689064|ref|YP_006526318.1|	MROS_0061	-	L-proline dehydrogenase	DKYEFQMLYGVK	238	249	507.588	3	13.09
397689064	gi|397689064|ref|YP_006526318.1|	MROS_0061	-	L-proline dehydrogenase	LQENPTVAWYITK	281	293	781.914	2	65.34
397689064	gi|397689064|ref|YP_006526318.1|	MROS_0061	-	L-proline dehydrogenase	LQENPTVAWYITK	281	293	781.914	2	60.72
397689064	gi|397689064|ref|YP_006526318.1|	MROS_0061	-	L-proline dehydrogenase	GIIATMDVLGESVTNK	47	62	824.435	2	96.51
397689064	gi|397689064|ref|YP_006526318.1|	MROS_0061	-	L-proline dehydrogenase	EFCYEQIAELAER	102	114	829.38	2	51.35	Carbamidomethyl (C)
397689064	gi|397689064|ref|YP_006526318.1|	MROS_0061	-	L-proline dehydrogenase	EFCYEQIAELAER	102	114	829.38	2	53.93	Carbamidomethyl (C)
397689064	gi|397689064|ref|YP_006526318.1|	MROS_0061	-	L-proline dehydrogenase	SNISVKPTQMGLNIDR	86	101	591.649	3	46.69
397689064	gi|397689064|ref|YP_006526318.1|	MROS_0061	-	L-proline dehydrogenase	GIIATMDVLGESVTNKDESVQAK	47	69	802.415	3	23.38
397689064	gi|397689064|ref|YP_006526318.1|	MROS_0061	-	L-proline dehydrogenase	GIIATMDVLGESVTNKDESVQAK	47	69	802.415	3	57.4
397689064	gi|397689064|ref|YP_006526318.1|	MROS_0061	-	L-proline dehydrogenase	ILEYLLDNGNYVGIATHDDFLVNK	202	225	684.851	4	17.89
397689064	gi|397689064|ref|YP_006526318.1|	MROS_0061	-	L-proline dehydrogenase	ILEYLLDNGNYVGIATHDDFLVNK	202	225	912.802	3	99.72
397689064	gi|397689064|ref|YP_006526318.1|	MROS_0061	-	L-proline dehydrogenase	ILEYLLDNGNYVGIATHDDFLVNK	202	225	912.802	3	83.83
397689065	gi|397689065|ref|YP_006526319.1|	MROS_0062	-	dephospho-CoA kinase	LLIGITGGLGAGK	5	17	585.365	2	57.74
397689066	gi|397689066|ref|YP_006526320.1|	MROS_0063	-	2',3'-cyclic-nucleotide 2'-phosphodiesterase	IVIQAIQR	231	238	470.801	2	27.67
397689066	gi|397689066|ref|YP_006526320.1|	MROS_0063	-	2',3'-cyclic-nucleotide 2'-phosphodiesterase	IVIQAIQR	231	238	470.801	2	36
397689066	gi|397689066|ref|YP_006526320.1|	MROS_0063	-	2',3'-cyclic-nucleotide 2'-phosphodiesterase	VEQELDEEIQK	329	339	680.334	2	44.38
397689066	gi|397689066|ref|YP_006526320.1|	MROS_0063	-	2',3'-cyclic-nucleotide 2'-phosphodiesterase	VEQELDEEIQK	329	339	680.334	2	53.55
397689066	gi|397689066|ref|YP_006526320.1|	MROS_0063	-	2',3'-cyclic-nucleotide 2'-phosphodiesterase	VEQELDEEIQK	329	339	680.334	2	44.83
397689066	gi|397689066|ref|YP_006526320.1|	MROS_0063	-	2',3'-cyclic-nucleotide 2'-phosphodiesterase	DVEGPHALLGYELTK	415	429	821.426	2	60.31
397689066	gi|397689066|ref|YP_006526320.1|	MROS_0063	-	2',3'-cyclic-nucleotide 2'-phosphodiesterase	VVVEPDHVDDTLADR	510	524	560.614	3	55.95
397689066	gi|397689066|ref|YP_006526320.1|	MROS_0063	-	2',3'-cyclic-nucleotide 2'-phosphodiesterase	TAVDHSVESTVSVVQIQNDEMK	239	260	806.061	3	65.86
397689066	gi|397689066|ref|YP_006526320.1|	MROS_0063	-	2',3'-cyclic-nucleotide 2'-phosphodiesterase	AFEAATGVDVIVDDTPEAVILSAFDQFR	273	300	999.504	3	166.62
397689066	gi|397689066|ref|YP_006526320.1|	MROS_0063	-	2',3'-cyclic-nucleotide 2'-phosphodiesterase	AFEAATGVDVIVDDTPEAVILSAFDQFR	273	300	999.504	3	151.2
397689066	gi|397689066|ref|YP_006526320.1|	MROS_0063	-	2',3'-cyclic-nucleotide 2'-phosphodiesterase	AFEAATGVDVIVDDTPEAVILSAFDQFR	273	300	999.504	3	162.27
397689066	gi|397689066|ref|YP_006526320.1|	MROS_0063	-	2',3'-cyclic-nucleotide 2'-phosphodiesterase	AFEAATGVDVIVDDTPEAVILSAFDQFR	273	300	999.506	3	179.48
397689066	gi|397689066|ref|YP_006526320.1|	MROS_0063	-	2',3'-cyclic-nucleotide 2'-phosphodiesterase	AFEAATGVDVIVDDTPEAVILSAFDQFR	273	300	999.506	3	150.79
397689067	gi|397689067|ref|YP_006526321.1|	MROS_0064	-	hypothetical protein	LLLDESNFISSPS	87	99	711.362	2	11.07
397689067	gi|397689067|ref|YP_006526321.1|	MROS_0064	-	hypothetical protein	EYSLLVENQEVAAELAEYVNR	15	35	813.739	3	54.64
397689068	gi|397689068|ref|YP_006526322.1|	MROS_0065	-	hypothetical protein	ISENESQLIVSGNK	66	79	759.395	2	103.71
397689068	gi|397689068|ref|YP_006526322.1|	MROS_0065	-	hypothetical protein	YDLFLEELGSLEK	7	19	778.397	2	89.59
397689069	gi|397689069|ref|YP_006526323.1|	MROS_0066	-	Phenylalanyl-tRNA synthetase subunit beta	VVLNVEVK	223	230	450.281	2	13.11
397689069	gi|397689069|ref|YP_006526323.1|	MROS_0066	-	Phenylalanyl-tRNA synthetase subunit beta	ISVTLEEK	482	489	459.76	2	23
397689069	gi|397689069|ref|YP_006526323.1|	MROS_0066	-	Phenylalanyl-tRNA synthetase subunit beta	LGLQTDASYR	353	362	562.291	2	70.01
397689069	gi|397689069|ref|YP_006526323.1|	MROS_0066	-	Phenylalanyl-tRNA synthetase subunit beta	EIDLIEEVAR	460	469	593.818	2	13.1
397689069	gi|397689069|ref|YP_006526323.1|	MROS_0066	-	Phenylalanyl-tRNA synthetase subunit beta	EIDLIEEVAR	460	469	593.818	2	46.45
397689069	gi|397689069|ref|YP_006526323.1|	MROS_0066	-	Phenylalanyl-tRNA synthetase subunit beta	LSLCIVNDGSR	63	73	617.317	2	56.48	Carbamidomethyl (C)
397689069	gi|397689069|ref|YP_006526323.1|	MROS_0066	-	Phenylalanyl-tRNA synthetase subunit beta	GADYNIAVWAAR	366	377	653.832	2	17.36
397689069	gi|397689069|ref|YP_006526323.1|	MROS_0066	-	Phenylalanyl-tRNA synthetase subunit beta	INDVINSFEDFR	577	588	734.862	2	60.18
397689069	gi|397689069|ref|YP_006526323.1|	MROS_0066	-	Phenylalanyl-tRNA synthetase subunit beta	LFDIFQSESLGMDK	741	754	815.401	2	69.11
397689069	gi|397689069|ref|YP_006526323.1|	MROS_0066	-	Phenylalanyl-tRNA synthetase subunit beta	NILIESAFFNPSSVR	333	347	847.449	2	13.07
397689069	gi|397689069|ref|YP_006526323.1|	MROS_0066	-	Phenylalanyl-tRNA synthetase subunit beta	NILIESAFFNPSSVR	333	347	847.449	2	38.69
397689069	gi|397689069|ref|YP_006526323.1|	MROS_0066	-	Phenylalanyl-tRNA synthetase subunit beta	LTFAGLEIEEVIDQAK	26	41	592.651	3	28.04
397689069	gi|397689069|ref|YP_006526323.1|	MROS_0066	-	Phenylalanyl-tRNA synthetase subunit beta	IESIGLRPINNVVDVTNFVLYEVGQPLHAFDLDK	240	273	957.017	4	145.45
397689069	gi|397689069|ref|YP_006526323.1|	MROS_0066	-	Phenylalanyl-tRNA synthetase subunit beta	IESIGLRPINNVVDVTNFVLYEVGQPLHAFDLDK	240	273	957.017	4	207.78
397689069	gi|397689069|ref|YP_006526323.1|	MROS_0066	-	Phenylalanyl-tRNA synthetase subunit beta	EYGNPLGVLNPQSAEMSHLRPSLIPGMLQAISNNIK	524	559	973.009	4	15.95
397689071	gi|397689071|ref|YP_006526325.1|	MROS_0068	-	50S ribosomal protein L20	VLANLAVENPQAFSEIVK	94	111	971.534	2	94.71
397689071	gi|397689071|ref|YP_006526325.1|	MROS_0068	-	50S ribosomal protein L20	VLANLAVENPQAFSEIVK	94	111	971.534	2	101.15
397689073	gi|397689073|ref|YP_006526327.1|	MROS_0070	-	translation initiation factor IF-3	ELAYTEIGEELLR	120	132	768.399	2	49.5
397689074	gi|397689074|ref|YP_006526328.1|	MROS_0071	-	threonyl-tRNA synthetase	LLDAGIISHLDER	568	580	484.6	3	21.73
397689074	gi|397689074|ref|YP_006526328.1|	MROS_0071	-	threonyl-tRNA synthetase	LLDAGIISHLDER	568	580	484.6	3	46.31
397689074	gi|397689074|ref|YP_006526328.1|	MROS_0071	-	threonyl-tRNA synthetase	MLEEHLTLLEEAR	232	244	528.609	3	38.38
397689074	gi|397689074|ref|YP_006526328.1|	MROS_0071	-	threonyl-tRNA synthetase	ESLDYEVDEGGGAFYGPK	454	471	966.929	2	98.06
397689074	gi|397689074|ref|YP_006526328.1|	MROS_0071	-	threonyl-tRNA synthetase	ESLDYEVDEGGGAFYGPK	454	471	966.929	2	64.24
397689074	gi|397689074|ref|YP_006526328.1|	MROS_0071	-	threonyl-tRNA synthetase	EWQLSTVQFDFNLPER	483	498	670.331	3	31.16
397689074	gi|397689074|ref|YP_006526328.1|	MROS_0071	-	threonyl-tRNA synthetase	EWQLSTVQFDFNLPER	483	498	670.331	3	43.29
397689074	gi|397689074|ref|YP_006526328.1|	MROS_0071	-	threonyl-tRNA synthetase	INDDAEVQILTFNDPEGR	55	72	682.666	3	57.21
397689074	gi|397689074|ref|YP_006526328.1|	MROS_0071	-	threonyl-tRNA synthetase	INDDAEVQILTFNDPEGR	55	72	1023.5	2	111.32
397689074	gi|397689074|ref|YP_006526328.1|	MROS_0071	-	threonyl-tRNA synthetase	FYVSTKPEDAIGDDTIWEK	424	442	738.694	3	14.42
397689074	gi|397689074|ref|YP_006526328.1|	MROS_0071	-	threonyl-tRNA synthetase	IGDQGSQSIEEFIEQLQNEIVNR	619	641	882.774	3	102.58
397689074	gi|397689074|ref|YP_006526328.1|	MROS_0071	-	threonyl-tRNA synthetase	IGDQGSQSIEEFIEQLQNEIVNR	619	641	882.774	3	109.53
397689074	gi|397689074|ref|YP_006526328.1|	MROS_0071	-	threonyl-tRNA synthetase	IGDQGSQSIEEFIEQLQNEIVNR	619	641	882.774	3	97.87
397689074	gi|397689074|ref|YP_006526328.1|	MROS_0071	-	threonyl-tRNA synthetase	GFTQDDAHIFCTQEQIEDEIIEVVR	384	408	998.143	3	30.79	Carbamidomethyl (C)
397689087	gi|397689087|ref|YP_006526341.1|	MROS_0084	-	glycosyl hydrolases family 2, sugar binding domain protein	IEFIQESLVR	136	145	617.342	2	38.46
397689087	gi|397689087|ref|YP_006526341.1|	MROS_0084	-	glycosyl hydrolases family 2, sugar binding domain protein	VLGIINVYPENLADEGLWFNR	650	670	811.419	3	50.7
397689089	gi|397689089|ref|YP_006526343.1|	MROS_0086	-	glycoside hydrolase family 31	EYEGGQYVEVETPDYK	645	660	953.425	2	94.98
397689089	gi|397689089|ref|YP_006526343.1|	MROS_0086	-	glycoside hydrolase family 31	ATFDAVRPILGNDFILFPR	443	461	721.396	3	39.67
397689091	gi|397689091|ref|YP_006526345.1|	MROS_0088	-	cellulase	IIYDNCAFGEIK	141	152	721.859	2	47.55	Carbamidomethyl (C)
397689092	gi|397689092|ref|YP_006526346.1|	MROS_0089	-	TonB-dependent receptor	GGLALDFNTLLR	530	541	645.361	2	39.58
397689092	gi|397689092|ref|YP_006526346.1|	MROS_0089	-	TonB-dependent receptor	TTVYTWTNLEEK	801	812	742.866	2	19.14
397689092	gi|397689092|ref|YP_006526346.1|	MROS_0089	-	TonB-dependent receptor	IPYNFFSYISGDLK	493	506	832.423	2	85.01
397689092	gi|397689092|ref|YP_006526346.1|	MROS_0089	-	TonB-dependent receptor	AVSPYLFIDTYGDPVLR	719	735	963.495	2	89.42
397689094	gi|397689094|ref|YP_006526348.1|	MROS_0091	-	transcriptional regulator, LacI family	TATDILIDMLENR	306	318	752.885	2	56.92
397689094	gi|397689094|ref|YP_006526348.1|	MROS_0091	-	transcriptional regulator, LacI family	DIALELSLTPATVSK	12	26	779.438	2	50.32
397689094	gi|397689094|ref|YP_006526348.1|	MROS_0091	-	transcriptional regulator, LacI family	INDVDAAYELTTDMIK	166	181	906.434	2	28.9
397689098	gi|397689098|ref|YP_006526352.1|	MROS_0095	-	class II aldolase/adducin family protein	AIQLGNLNVLSPEER	189	203	826.955	2	13.03
397689098	gi|397689098|ref|YP_006526352.1|	MROS_0095	-	class II aldolase/adducin family protein	LNESMIQDIVEQVLTNLK	240	257	696.374	3	80.56
397689098	gi|397689098|ref|YP_006526352.1|	MROS_0095	-	class II aldolase/adducin family protein	LNESMIQDIVEQVLTNLK	240	257	696.374	3	83.82
397689103	gi|397689103|ref|YP_006526357.1|	MROS_0100	-	ethanolamine utilization protein EutE	ALGLNLQGDVPLLFGEVEK	339	357	1006.55	2	13.02
397689114	gi|397689114|ref|YP_006526368.1|	MROS_0111	-	hypothetical protein	LVQVCLDIR	391	399	558.311	2	11.08	Carbamidomethyl (C)
397689114	gi|397689114|ref|YP_006526368.1|	MROS_0111	-	hypothetical protein	LVQVCLDIR	391	399	558.315	2	30.41	Carbamidomethyl (C)
397689114	gi|397689114|ref|YP_006526368.1|	MROS_0111	-	hypothetical protein	LVQVCLDIR	391	399	558.315	2	49.99	Carbamidomethyl (C)
397689114	gi|397689114|ref|YP_006526368.1|	MROS_0111	-	hypothetical protein	NVWLAGIDAGGQNR	128	141	735.875	2	58.79
397689114	gi|397689114|ref|YP_006526368.1|	MROS_0111	-	hypothetical protein	LINPYPLPENFR	421	432	736.898	2	57.1
397689114	gi|397689114|ref|YP_006526368.1|	MROS_0111	-	hypothetical protein	SYAGLVGTDGLPIGDLR	433	449	852.449	2	115.85
397689115	gi|397689115|ref|YP_006526369.1|	MROS_0112	-	TonB-dependent receptor	IDINTFLR	344	351	496.283	2	43.59
397689115	gi|397689115|ref|YP_006526369.1|	MROS_0112	-	TonB-dependent receptor	AGIDYTISR	547	555	498.261	2	14.21
397689115	gi|397689115|ref|YP_006526369.1|	MROS_0112	-	TonB-dependent receptor	YQVTDWFDVR	670	679	664.818	2	40.25
397689115	gi|397689115|ref|YP_006526369.1|	MROS_0112	-	TonB-dependent receptor	YQVTDWFDVR	670	679	664.818	2	50.75
397689115	gi|397689115|ref|YP_006526369.1|	MROS_0112	-	TonB-dependent receptor	IEELPEANAAEAVGR	136	150	784.897	2	99.92
397689115	gi|397689115|ref|YP_006526369.1|	MROS_0112	-	TonB-dependent receptor	MGGVLVLDYESATTK	320	334	792.404	2	21.09
397689115	gi|397689115|ref|YP_006526369.1|	MROS_0112	-	TonB-dependent receptor	DTDPYVYFSYTSTR	644	657	857.887	2	51.38
397689115	gi|397689115|ref|YP_006526369.1|	MROS_0112	-	TonB-dependent receptor	DTDPYVYFSYTSTR	644	657	857.887	2	27.23
397689115	gi|397689115|ref|YP_006526369.1|	MROS_0112	-	TonB-dependent receptor	ELQQTTDPLTLWTVK	894	908	886.973	2	48.58
397689115	gi|397689115|ref|YP_006526369.1|	MROS_0112	-	TonB-dependent receptor	NTMVDVYHEIENLTSVR	560	576	674.002	3	76.91
397689115	gi|397689115|ref|YP_006526369.1|	MROS_0112	-	TonB-dependent receptor	TAMADQEADHLGGTVNFILK	213	232	711.024	3	33.56
397689115	gi|397689115|ref|YP_006526369.1|	MROS_0112	-	TonB-dependent receptor	NLLTMINALDVEQFIGDLK	372	390	716.385	3	116.73
397689115	gi|397689115|ref|YP_006526369.1|	MROS_0112	-	TonB-dependent receptor	NLLTMINALDVEQFIGDLK	372	390	716.385	3	113.72
397689115	gi|397689115|ref|YP_006526369.1|	MROS_0112	-	TonB-dependent receptor	SWTWDDYQIYPFDIVTK	421	437	1089.02	2	63.25
397689115	gi|397689115|ref|YP_006526369.1|	MROS_0112	-	TonB-dependent receptor	FGLTNYDIAGDFPYAPFIDR	519	538	1146.55	2	108.32
397689115	gi|397689115|ref|YP_006526369.1|	MROS_0112	-	TonB-dependent receptor	FGLTNYDIAGDFPYAPFIDR	519	538	1146.55	2	101.89
397689115	gi|397689115|ref|YP_006526369.1|	MROS_0112	-	TonB-dependent receptor	FGLTNYDIAGDFPYAPFIDR	519	538	764.705	3	34.33
397689115	gi|397689115|ref|YP_006526369.1|	MROS_0112	-	TonB-dependent receptor	IIPTWTTYGNSITWNNVNLKPAEAK	694	718	944.498	3	50.99
397689121	gi|397689121|ref|YP_006526375.1|	MROS_0118	-	Histidine kinase-like ATPase	GDLWVGTSDGLNK	97	109	681.335	2	41.35
397689121	gi|397689121|ref|YP_006526375.1|	MROS_0118	-	Histidine kinase-like ATPase	GFIWAGTFNGLNR	52	64	726.868	2	22.8
397689121	gi|397689121|ref|YP_006526375.1|	MROS_0118	-	Histidine kinase-like ATPase	ALQIIPDIIISDVK	1166	1179	769.461	2	38.33
397689121	gi|397689121|ref|YP_006526375.1|	MROS_0118	-	Histidine kinase-like ATPase	ALQIIPDIIISDVK	1166	1179	769.461	2	31.83
397689121	gi|397689121|ref|YP_006526375.1|	MROS_0118	-	Histidine kinase-like ATPase	GNIWIATGGSGIDIFDR	384	400	896.455	2	71.41
397689121	gi|397689121|ref|YP_006526375.1|	MROS_0118	-	Histidine kinase-like ATPase	LHNVPVLLIVEDDDEIR	1124	1140	663.694	3	90.13
397689121	gi|397689121|ref|YP_006526375.1|	MROS_0118	-	Histidine kinase-like ATPase	LHNVPVLLIVEDDDEIR	1124	1140	663.694	3	71.58
397689121	gi|397689121|ref|YP_006526375.1|	MROS_0118	-	Histidine kinase-like ATPase	NPFSVSDNQIETIFEDSQK	126	144	733.35	3	24.78
397689121	gi|397689121|ref|YP_006526375.1|	MROS_0118	-	Histidine kinase-like ATPase	FTVQIPLDEHYLEENQLVAK	1077	1096	796.08	3	39.09
397689121	gi|397689121|ref|YP_006526375.1|	MROS_0118	-	Histidine kinase-like ATPase	NQFFTNISHELQSPLTLVLSPLEK	849	872	919.16	3	73.92
397689121	gi|397689121|ref|YP_006526375.1|	MROS_0118	-	Histidine kinase-like ATPase	NQFFTNISHELQSPLTLVLSPLEK	849	872	919.16	3	64.37
397689121	gi|397689121|ref|YP_006526375.1|	MROS_0118	-	Histidine kinase-like ATPase	LTNMPVTAISQSPDGTVWIGTQGDGLLR	223	250	976.504	3	71.84
397689122	gi|397689122|ref|YP_006526376.1|	MROS_0119	-	hypothetical protein	LLKEMGGMAALPR	392	404	701.887	2	13.52	Oxidation (M)
397689122	gi|397689122|ref|YP_006526376.1|	MROS_0119	-	hypothetical protein	LAAEYGSDLEFVR	373	385	735.367	2	75.3
397689125	gi|397689125|ref|YP_006526379.1|	MROS_0122	-	N-6 DNA methylase	AAVNEHVYIFR	555	565	440.238	3	18.96
397689125	gi|397689125|ref|YP_006526379.1|	MROS_0122	-	N-6 DNA methylase	QVIDAWKPDVEGYLEEELK	635	653	754.379	3	41.4
397689125	gi|397689125|ref|YP_006526379.1|	MROS_0122	-	N-6 DNA methylase	NIQIPLPPPEVQQEIVAEIEGYR	605	627	878.133	3	94.88
397689131	gi|397689131|ref|YP_006526385.1|	MROS_0128	-	iron (III) ABC transporter, ATP-binding protein (hemV-1)	INNLYFSYQSGK	5	16	717.359	2	68.13
397689132	gi|397689132|ref|YP_006526386.1|	MROS_0129	-	TonB protein	VQVSIPVVFK	208	217	558.345	2	30.91
397689132	gi|397689132|ref|YP_006526386.1|	MROS_0129	-	TonB protein	VQVSIPVVFK	208	217	558.345	2	19.91
397689132	gi|397689132|ref|YP_006526386.1|	MROS_0129	-	TonB protein	VQVSIPVVFK	208	217	558.345	2	41.36
397689132	gi|397689132|ref|YP_006526386.1|	MROS_0129	-	TonB protein	AFVDENGNVVK	162	172	596.303	2	15.93
397689132	gi|397689132|ref|YP_006526386.1|	MROS_0129	-	TonB protein	AFVDENGNVVK	162	172	596.303	2	30.41
397689132	gi|397689132|ref|YP_006526386.1|	MROS_0129	-	TonB protein	LEAAQELVNVEDVVNTK	47	63	624.331	3	14.17
397689132	gi|397689132|ref|YP_006526386.1|	MROS_0129	-	TonB protein	LEAAQELVNVEDVVNTK	47	63	624.331	3	73.06
397689132	gi|397689132|ref|YP_006526386.1|	MROS_0129	-	TonB protein	LEAAQELVNVEDVVNTK	47	63	624.331	3	82.94
397689132	gi|397689132|ref|YP_006526386.1|	MROS_0129	-	TonB protein	LEAAQELVNVEDVVNTK	47	63	624.333	3	12.99
397689134	gi|397689134|ref|YP_006526388.1|	MROS_0131	-	Carbohydrate kinase family protein	VIVIALADDK	79	88	528.818	2	30.43
397689134	gi|397689134|ref|YP_006526388.1|	MROS_0131	-	Carbohydrate kinase family protein	VIVIALADDK	79	88	528.818	2	47.51
397689134	gi|397689134|ref|YP_006526388.1|	MROS_0131	-	Carbohydrate kinase family protein	GSIGIGSEYYNR	212	223	658.322	2	32.77
397689134	gi|397689134|ref|YP_006526388.1|	MROS_0131	-	Carbohydrate kinase family protein	IGSAVVISYNDNGK	299	312	718.87	2	43.74
397689134	gi|397689134|ref|YP_006526388.1|	MROS_0131	-	Carbohydrate kinase family protein	NLPGAAILAAETALR	263	277	740.927	2	63.08
397689134	gi|397689134|ref|YP_006526388.1|	MROS_0131	-	Carbohydrate kinase family protein	NLPGAAILAAETALR	263	277	740.927	2	64.66
397689134	gi|397689134|ref|YP_006526388.1|	MROS_0131	-	Carbohydrate kinase family protein	GFLTEEATSQLEEK	313	326	791.383	2	83.36
397689134	gi|397689134|ref|YP_006526388.1|	MROS_0131	-	Carbohydrate kinase family protein	LNLPLSENTTFGVVSGK	42	58	888.48	2	101.44
397689134	gi|397689134|ref|YP_006526388.1|	MROS_0131	-	Carbohydrate kinase family protein	AGAGAVILAVPDSISETVR	278	296	913.503	2	50.93
397689134	gi|397689134|ref|YP_006526388.1|	MROS_0131	-	Carbohydrate kinase family protein	AGAGAVILAVPDSISETVR	278	296	609.34	3	47.37
397689134	gi|397689134|ref|YP_006526388.1|	MROS_0131	-	Carbohydrate kinase family protein	AGAGAVILAVPDSISETVR	278	296	609.34	3	37.3
397689134	gi|397689134|ref|YP_006526388.1|	MROS_0131	-	Carbohydrate kinase family protein	NSILTPHLGEFANLIGIAVEDLK	380	402	822.118	3	100.03
397689134	gi|397689134|ref|YP_006526388.1|	MROS_0131	-	Carbohydrate kinase family protein	LETDTYLIEPEDAFVNIPLKEPDLHK	224	249	760.647	4	66.34
397689134	gi|397689134|ref|YP_006526388.1|	MROS_0131	-	Carbohydrate kinase family protein	LETDTYLIEPEDAFVNIPLKEPDLHK	224	249	760.647	4	64.91
397689134	gi|397689134|ref|YP_006526388.1|	MROS_0131	-	Carbohydrate kinase family protein	FGTGDVLTGVISSFLAQSGNNEASAISGVYLHSLAADLLAEEK	449	491	1088.81	4	271.1
397689136	gi|397689136|ref|YP_006526390.1|	MROS_0133	-	hypothetical protein	LVVVEEGK	80	87	436.757	2	24.62
397689136	gi|397689136|ref|YP_006526390.1|	MROS_0133	-	hypothetical protein	LVVVEEGK	80	87	436.757	2	36.22
397689136	gi|397689136|ref|YP_006526390.1|	MROS_0133	-	hypothetical protein	LVVVEEGK	80	87	436.757	2	28.62
397689136	gi|397689136|ref|YP_006526390.1|	MROS_0133	-	hypothetical protein	AVVENDIIMDFSSQR	32	46	862.42	2	77.13
397689136	gi|397689136|ref|YP_006526390.1|	MROS_0133	-	hypothetical protein	AVVENDIIMDFSSQR	32	46	575.284	3	28.04
397689136	gi|397689136|ref|YP_006526390.1|	MROS_0133	-	hypothetical protein	LVVVEEGKDIFDFENHR	80	96	512.264	4	36.78
397689137	gi|397689137|ref|YP_006526391.1|	MROS_0134	-	Citrate transporter	MPSFFGYLIK	423	432	601.816	2	16.31
397689138	gi|397689138|ref|YP_006526392.1|	MROS_0135	-	NADH dehydrogenase subunit M	DIAYYGGIAR	346	355	549.782	2	20.59
397689139	gi|397689139|ref|YP_006526393.1|	MROS_0136	-	NADH dehydrogenase subunit L	LIGGLSGVIR	608	617	492.814	2	20.84
397689139	gi|397689139|ref|YP_006526393.1|	MROS_0136	-	NADH dehydrogenase subunit L	FTDAAVIDGVVNGTAR	592	607	803.413	2	62.63
397689139	gi|397689139|ref|YP_006526393.1|	MROS_0136	-	NADH dehydrogenase subunit L	FTDAAVIDGVVNGTAR	592	607	535.949	3	32.25
397689139	gi|397689139|ref|YP_006526393.1|	MROS_0136	-	NADH dehydrogenase subunit L	YYVDELYEAAVVQPIQK	567	583	676.681	3	22.28
397689139	gi|397689139|ref|YP_006526393.1|	MROS_0136	-	NADH dehydrogenase subunit L	YYVDELYEAAVVQPIQK	567	583	1014.52	2	24.56
397689140	gi|397689140|ref|YP_006526394.1|	MROS_0137	-	NADH dehydrogenase subunit K	LTVNIDEINIFK	90	101	709.893	2	30.46
397689141	gi|397689141|ref|YP_006526395.1|	MROS_0138	-	NADH dehydrogenase subunit J	SVEIGTIQSIGR	125	136	630.35	2	62.89
397689141	gi|397689141|ref|YP_006526395.1|	MROS_0138	-	NADH dehydrogenase subunit J	SVEIGTIQSIGR	125	136	630.35	2	68.05
397689142	gi|397689142|ref|YP_006526396.1|	MROS_0139	-	asparaginyl-tRNA synthetase	ITQESSFEVK	65	74	584.297	2	24.67
397689142	gi|397689142|ref|YP_006526396.1|	MROS_0139	-	asparaginyl-tRNA synthetase	ITQESSFEVK	65	74	584.297	2	36.48
397689142	gi|397689142|ref|YP_006526396.1|	MROS_0139	-	asparaginyl-tRNA synthetase	ITYDEAVEILK	280	290	647.346	2	35.88
397689142	gi|397689142|ref|YP_006526396.1|	MROS_0139	-	asparaginyl-tRNA synthetase	WGDDFGGADETIISEQFDRPVMVHR	298	322	720.084	4	24.82
397689142	gi|397689142|ref|YP_006526396.1|	MROS_0139	-	asparaginyl-tRNA synthetase	DPENPNLALAVDVLAPEGYGEIIGGSQR	335	362	965.493	3	58.95
397689142	gi|397689142|ref|YP_006526396.1|	MROS_0139	-	asparaginyl-tRNA synthetase	RDPENPNLALAVDVLAPEGYGEIIGGSQR	334	362	1017.52	3	74.45
397689143	gi|397689143|ref|YP_006526397.1|	MROS_0140	-	exopolyphosphatase	TGVEIEVVSGHEEAR	103	117	537.94	3	55.92
397689144	gi|397689144|ref|YP_006526398.1|	MROS_0141	-	Lipopolysaccharide heptosyltransferase	VNPDAHVSDFILDIVRPFK	164	182	728.058	3	35.47
397689144	gi|397689144|ref|YP_006526398.1|	MROS_0141	-	Lipopolysaccharide heptosyltransferase	VNPDAHVSDFILDIVRPFK	164	182	546.297	4	12.59
397689144	gi|397689144|ref|YP_006526398.1|	MROS_0141	-	Lipopolysaccharide heptosyltransferase	ESFPTAEVTLIASPENFYAVTK	57	78	805.406	3	22.35
397689146	gi|397689146|ref|YP_006526400.1|	MROS_0143	-	7, 8-Dihydro-6-hydroxymethylpterin-pyrophosphokinase	DFVIVPLLEIAPDYVPPGQK	124	143	737.405	3	44.94
397689146	gi|397689146|ref|YP_006526400.1|	MROS_0143	-	7, 8-Dihydro-6-hydroxymethylpterin-pyrophosphokinase	DFVIVPLLEIAPDYVPPGQK	124	143	737.405	3	57.26
397689146	gi|397689146|ref|YP_006526400.1|	MROS_0143	-	7, 8-Dihydro-6-hydroxymethylpterin-pyrophosphokinase	DFVIVPLLEIAPDYVPPGQK	124	143	737.405	3	68.63
397689146	gi|397689146|ref|YP_006526400.1|	MROS_0143	-	7, 8-Dihydro-6-hydroxymethylpterin-pyrophosphokinase	DFVIVPLLEIAPDYVPPGQK	124	143	1105.61	2	59.34
397689153	gi|397689153|ref|YP_006526407.1|	MROS_0150	-	Ornithine carbamoyltransferase	IVITSDPVEAVK	211	222	635.865	2	58.78
397689153	gi|397689153|ref|YP_006526407.1|	MROS_0150	-	Ornithine carbamoyltransferase	IVITSDPVEAVK	211	222	635.865	2	23.41
397689153	gi|397689153|ref|YP_006526407.1|	MROS_0150	-	Ornithine carbamoyltransferase	VGMDIAIASPSGYTPK	178	193	803.907	2	76.99
397689153	gi|397689153|ref|YP_006526407.1|	MROS_0150	-	Ornithine carbamoyltransferase	GDEVTDEVIDSANSVVFDEAENR	276	298	837.378	3	112.47
397689154	gi|397689154|ref|YP_006526408.1|	MROS_0151	-	Carbamate kinase	ILAAIQFVEK	281	290	566.338	2	49.81
397689154	gi|397689154|ref|YP_006526408.1|	MROS_0151	-	Carbamate kinase	TGNEAVITNEEEIEK	291	305	838.405	2	60.32
397689154	gi|397689154|ref|YP_006526408.1|	MROS_0151	-	Carbamate kinase	YLEAIEAVIDKDLASGLLASEIK	208	230	821.115	3	31.92
397689154	gi|397689154|ref|YP_006526408.1|	MROS_0151	-	Carbamate kinase	YLEAIEAVIDKDLASGLLASEIK	208	230	821.115	3	27.26
397689155	gi|397689155|ref|YP_006526409.1|	MROS_0152	-	GTPase-like protein	VIIMGAAGR	6	14	444.26	2	20.8
397689155	gi|397689155|ref|YP_006526409.1|	MROS_0152	-	GTPase-like protein	VIIMGAAGR	6	14	444.26	2	17.09
397689155	gi|397689155|ref|YP_006526409.1|	MROS_0152	-	GTPase-like protein	MADAVIINK	262	270	487.77	2	12.92
397689155	gi|397689155|ref|YP_006526409.1|	MROS_0152	-	GTPase-like protein	ASIVNAAGASFR	96	107	582.312	2	22.73
397689155	gi|397689155|ref|YP_006526409.1|	MROS_0152	-	GTPase-like protein	ASIVNAAGASFR	96	107	582.312	2	87.33
397689155	gi|397689155|ref|YP_006526409.1|	MROS_0152	-	GTPase-like protein	DFHNFNVYFR	15	24	453.547	3	18.18
397689155	gi|397689155|ref|YP_006526409.1|	MROS_0152	-	GTPase-like protein	IYDESELVDLIK	62	73	718.877	2	60.6
397689155	gi|397689155|ref|YP_006526409.1|	MROS_0152	-	GTPase-like protein	TDCDSVVIGTPIDLGR	391	406	859.424	2	91.07	Carbamidomethyl (C)
397689155	gi|397689155|ref|YP_006526409.1|	MROS_0152	-	GTPase-like protein	TDCDSVVIGTPIDLGR	391	406	859.424	2	72.39	Carbamidomethyl (C)
397689155	gi|397689155|ref|YP_006526409.1|	MROS_0152	-	GTPase-like protein	VLVVEDGPTLTHGEMK	315	330	575.636	3	39.05
397689155	gi|397689155|ref|YP_006526409.1|	MROS_0152	-	GTPase-like protein	YPNIGILLPAMGYGEQQIK	364	382	1053.06	2	22.14
397689155	gi|397689155|ref|YP_006526409.1|	MROS_0152	-	GTPase-like protein	YPNIGILLPAMGYGEQQIK	364	382	702.377	3	26.38
397689155	gi|397689155|ref|YP_006526409.1|	MROS_0152	-	GTPase-like protein	YPNIGILLPAMGYGEQQIK	364	382	702.377	3	15.27
397689155	gi|397689155|ref|YP_006526409.1|	MROS_0152	-	GTPase-like protein	YPNIGILLPAMGYGEQQIK	364	382	702.377	3	34.74
397689155	gi|397689155|ref|YP_006526409.1|	MROS_0152	-	GTPase-like protein	FASYEDLDKYECTIEER	172	188	723.323	3	83.57	Carbamidomethyl (C)
397689155	gi|397689155|ref|YP_006526409.1|	MROS_0152	-	GTPase-like protein	ADEVVFAYSDVPFEYVMTK	77	95	1105.52	2	72.47
397689155	gi|397689155|ref|YP_006526409.1|	MROS_0152	-	GTPase-like protein	ADEVVFAYSDVPFEYVMTK	77	95	1105.52	2	72.6
397689155	gi|397689155|ref|YP_006526409.1|	MROS_0152	-	GTPase-like protein	NVNPNAVIIEAASPITVDKPELITGK	288	313	901.835	3	74.37
397689155	gi|397689155|ref|YP_006526409.1|	MROS_0152	-	GTPase-like protein	NVNPNAVIIEAASPITVDKPELITGK	288	313	901.835	3	69.99
397689156	gi|397689156|ref|YP_006526410.1|	MROS_0153	-	glucosamine/fructose-6-phosphate aminotransferase	LLYEEGISK	250	258	526.287	2	20.45
397689156	gi|397689156|ref|YP_006526410.1|	MROS_0153	-	glucosamine/fructose-6-phosphate aminotransferase	GYDSAGIAVVGR	5	16	582.805	2	59.34
397689156	gi|397689156|ref|YP_006526410.1|	MROS_0153	-	glucosamine/fructose-6-phosphate aminotransferase	GYDSAGIAVVGR	5	16	582.805	2	54.32
397689156	gi|397689156|ref|YP_006526410.1|	MROS_0153	-	glucosamine/fructose-6-phosphate aminotransferase	NLSLIEGQNIIR	403	414	685.391	2	45.55
397689156	gi|397689156|ref|YP_006526410.1|	MROS_0153	-	glucosamine/fructose-6-phosphate aminotransferase	GYNFPVALEGALK	452	464	689.87	2	45.03
397689156	gi|397689156|ref|YP_006526410.1|	MROS_0153	-	glucosamine/fructose-6-phosphate aminotransferase	GYNFPVALEGALK	452	464	689.87	2	39.65
397689156	gi|397689156|ref|YP_006526410.1|	MROS_0153	-	glucosamine/fructose-6-phosphate aminotransferase	ILAIVNEDDDYIEK	522	535	825.416	2	88.06
397689156	gi|397689156|ref|YP_006526410.1|	MROS_0153	-	glucosamine/fructose-6-phosphate aminotransferase	ILAIVNEDDDYIEK	522	535	825.416	2	58.02
397689156	gi|397689156|ref|YP_006526410.1|	MROS_0153	-	glucosamine/fructose-6-phosphate aminotransferase	NVYSQNISANLGIGHTR	34	50	615.32	3	74.68
397689156	gi|397689156|ref|YP_006526410.1|	MROS_0153	-	glucosamine/fructose-6-phosphate aminotransferase	NVYSQNISANLGIGHTR	34	50	922.477	2	51.31
397689156	gi|397689156|ref|YP_006526410.1|	MROS_0153	-	glucosamine/fructose-6-phosphate aminotransferase	ESNAGVYIHAGPEIGVASTK	363	382	667.342	3	71.25
397689156	gi|397689156|ref|YP_006526410.1|	MROS_0153	-	glucosamine/fructose-6-phosphate aminotransferase	HGPIALIDENMPVVFIATK	483	501	689.046	3	65.06
397689156	gi|397689156|ref|YP_006526410.1|	MROS_0153	-	glucosamine/fructose-6-phosphate aminotransferase	TINMLQPILSVIPLQLLAYHVAVK	546	569	892.198	3	73.67
397689156	gi|397689156|ref|YP_006526410.1|	MROS_0153	-	glucosamine/fructose-6-phosphate aminotransferase	TINMLQPILSVIPLQLLAYHVAVK	546	569	892.198	3	82.51
397689156	gi|397689156|ref|YP_006526410.1|	MROS_0153	-	glucosamine/fructose-6-phosphate aminotransferase	TINMLQPILSVIPLQLLAYHVAVK	546	569	892.198	3	92.67
397689156	gi|397689156|ref|YP_006526410.1|	MROS_0153	-	glucosamine/fructose-6-phosphate aminotransferase	YRHPIIRPEDTVIFISQSGETADTLASLK	312	340	815.186	4	38.46
397689156	gi|397689156|ref|YP_006526410.1|	MROS_0153	-	glucosamine/fructose-6-phosphate aminotransferase	YRHPIIRPEDTVIFISQSGETADTLASLK	312	340	652.352	5	37.34
397689158	gi|397689158|ref|YP_006526412.1|	MROS_0155	-	NADH dehydrogenase subunit F	AFSQSPDDIIDQVK	30	43	781.889	2	66.28
397689158	gi|397689158|ref|YP_006526412.1|	MROS_0155	-	NADH dehydrogenase subunit F	EAGSAIGTGGVIVMDEDTNLLK	307	328	1095.55	2	33.88
397689158	gi|397689158|ref|YP_006526412.1|	MROS_0155	-	NADH dehydrogenase subunit F	IVLPEIPNLNQIDVYLQNGGFEAAK	4	28	919.16	3	38.51
397689158	gi|397689158|ref|YP_006526412.1|	MROS_0155	-	NADH dehydrogenase subunit F	IVLPEIPNLNQIDVYLQNGGFEAAK	4	28	919.16	3	83.12
397689158	gi|397689158|ref|YP_006526412.1|	MROS_0155	-	NADH dehydrogenase subunit F	DLDLLVSVAQNIEGNTICALGDAAAWPVK	371	399	1018.53	3	183.05	Carbamidomethyl (C)
397689159	gi|397689159|ref|YP_006526413.1|	MROS_0156	-	NADH dehydrogenase subunit E	EKVEEILNSLK	147	157	651.363	2	14.38
397689160	gi|397689160|ref|YP_006526414.1|	MROS_0157	-	NADH dehydrogenase subunit D	EEAIELGVTGPNLR	234	247	749.399	2	67.99
397689160	gi|397689160|ref|YP_006526414.1|	MROS_0157	-	NADH dehydrogenase subunit D	EEAIELGVTGPNLR	234	247	749.399	2	102.84
397689160	gi|397689160|ref|YP_006526414.1|	MROS_0157	-	NADH dehydrogenase subunit D	EEAIELGVTGPNLR	234	247	749.399	2	57.06
397689160	gi|397689160|ref|YP_006526414.1|	MROS_0157	-	NADH dehydrogenase subunit D	EFLDQFHPALDEMDK	199	213	612.282	3	23.61
397689160	gi|397689160|ref|YP_006526414.1|	MROS_0157	-	NADH dehydrogenase subunit D	GAMISDVIAIIGSLDPVMGEADK	394	416	768.063	3	86.88
397689160	gi|397689160|ref|YP_006526414.1|	MROS_0157	-	NADH dehydrogenase subunit D	GAMISDVIAIIGSLDPVMGEADK	394	416	768.063	3	75.75
397689161	gi|397689161|ref|YP_006526415.1|	MROS_0158	-	NADH dehydrogenase subunit C	GDVSITVDPNK	26	36	572.793	2	48.49
397689161	gi|397689161|ref|YP_006526415.1|	MROS_0158	-	NADH dehydrogenase subunit C	GDVSITVDPNK	26	36	572.793	2	45.68
397689161	gi|397689161|ref|YP_006526415.1|	MROS_0158	-	NADH dehydrogenase subunit C	GDVSITVDPNK	26	36	572.793	2	51.44
397689161	gi|397689161|ref|YP_006526415.1|	MROS_0158	-	NADH dehydrogenase subunit C	GDVSITVDPNK	26	36	572.793	2	43.19
397689161	gi|397689161|ref|YP_006526415.1|	MROS_0158	-	NADH dehydrogenase subunit C	FTVVYHVYSFK	70	80	695.36	2	38.04
397689161	gi|397689161|ref|YP_006526415.1|	MROS_0158	-	NADH dehydrogenase subunit C	ETYDMYGINFR	114	124	704.816	2	32.41
397689161	gi|397689161|ref|YP_006526415.1|	MROS_0158	-	NADH dehydrogenase subunit C	FEESVFEITEFR	14	25	766.866	2	61.56
397689161	gi|397689161|ref|YP_006526415.1|	MROS_0158	-	NADH dehydrogenase subunit C	FEESVFEITEFR	14	25	766.866	2	48.69
397689161	gi|397689161|ref|YP_006526415.1|	MROS_0158	-	NADH dehydrogenase subunit C	EFPVLGIPGSLPLPEKPE	146	163	960.028	2	55.72
397689161	gi|397689161|ref|YP_006526415.1|	MROS_0158	-	NADH dehydrogenase subunit C	EFPVLGIPGSLPLPEKPE	146	163	960.029	2	54.56
397689161	gi|397689161|ref|YP_006526415.1|	MROS_0158	-	NADH dehydrogenase subunit C	EFPVLGIPGSLPLPEKPE	146	163	960.029	2	58.52
397689161	gi|397689161|ref|YP_006526415.1|	MROS_0158	-	NADH dehydrogenase subunit C	EFPVLGIPGSLPLPEKPE	146	163	640.356	3	23.42
397689161	gi|397689161|ref|YP_006526415.1|	MROS_0158	-	NADH dehydrogenase subunit C	ANISEEPPAIDSVTPVWR	89	106	991.005	2	83.25
397689162	gi|397689162|ref|YP_006526416.1|	MROS_0159	-	NADH dehydrogenase subunit B	LTQDGFITTTIDAVIAWAR	7	25	698.041	3	72.95
397689164	gi|397689164|ref|YP_006526418.1|	MROS_0161	-	acetylornithine aminotransferase apoenzyme	TMGALSATFK	136	145	513.767	2	15.41
397689164	gi|397689164|ref|YP_006526418.1|	MROS_0161	-	acetylornithine aminotransferase apoenzyme	AFLTNSGAEAVEAAIK	99	114	796.417	2	65.09
397689164	gi|397689164|ref|YP_006526418.1|	MROS_0161	-	acetylornithine aminotransferase apoenzyme	LLPPLTIDYADLDAAVEK	361	378	979.03	2	94.11
397689164	gi|397689164|ref|YP_006526418.1|	MROS_0161	-	acetylornithine aminotransferase apoenzyme	EAFEPLVPGFSFVPYNNFEK	150	169	777.716	3	25.26
397689164	gi|397689164|ref|YP_006526418.1|	MROS_0161	-	acetylornithine aminotransferase apoenzyme	VQPYIVELLSLGVVTLPAGTTVLR	337	360	846.837	3	56.72
397689164	gi|397689164|ref|YP_006526418.1|	MROS_0161	-	acetylornithine aminotransferase apoenzyme	LAEAVDDDTAGIILEVVQGEGGINIGDR	170	197	947.146	3	45
397689165	gi|397689165|ref|YP_006526419.1|	MROS_0162	-	acetylglutamate kinase	IGGGADINIK	6	15	479.27	2	23.09
397689165	gi|397689165|ref|YP_006526419.1|	MROS_0162	-	acetylglutamate kinase	IISLIEAPGFLLDK	183	196	764.952	2	46.1
397689165	gi|397689165|ref|YP_006526419.1|	MROS_0162	-	acetylglutamate kinase	IISLIEAPGFLLDK	183	196	764.952	2	75.18
397689165	gi|397689165|ref|YP_006526419.1|	MROS_0162	-	acetylglutamate kinase	LFEGSPTTVIISDGR	232	246	796.418	2	86.64
397689167	gi|397689167|ref|YP_006526421.1|	MROS_0164	-	N-acetyl-gamma-glutamyl-phosphate reductase	IIDLSADFR	94	102	525.286	2	19.02
397689167	gi|397689167|ref|YP_006526421.1|	MROS_0164	-	N-acetyl-gamma-glutamyl-phosphate reductase	IIDLSADFR	94	102	525.286	2	33.38
397689167	gi|397689167|ref|YP_006526421.1|	MROS_0164	-	N-acetyl-gamma-glutamyl-phosphate reductase	LVVISAIDNLMK	307	318	658.385	2	63.61
397689167	gi|397689167|ref|YP_006526421.1|	MROS_0164	-	N-acetyl-gamma-glutamyl-phosphate reductase	VSIVGASGYTGGELLR	6	21	789.924	2	70.78
397689168	gi|397689168|ref|YP_006526422.1|	MROS_0165	-	lysine biosynthesis enzyme LysX	FDVDVIVER	46	54	546.292	2	19.8
397689168	gi|397689168|ref|YP_006526422.1|	MROS_0165	-	lysine biosynthesis enzyme LysX	FDVDVIVER	46	54	546.292	2	31.32
397689168	gi|397689168|ref|YP_006526422.1|	MROS_0165	-	lysine biosynthesis enzyme LysX	GVELVMIDDR	26	35	573.798	2	63.24
397689168	gi|397689168|ref|YP_006526422.1|	MROS_0165	-	lysine biosynthesis enzyme LysX	DKFDVDVIVER	44	54	667.849	2	40.33
397689168	gi|397689168|ref|YP_006526422.1|	MROS_0165	-	lysine biosynthesis enzyme LysX	DKFDVDVIVER	44	54	667.849	2	35.2
397689168	gi|397689168|ref|YP_006526422.1|	MROS_0165	-	lysine biosynthesis enzyme LysX	DKFDVDVIVER	44	54	667.849	2	52.64
397689168	gi|397689168|ref|YP_006526422.1|	MROS_0165	-	lysine biosynthesis enzyme LysX	SFVVGDECIAAIYR	180	193	800.395	2	47.97	Carbamidomethyl (C)
397689168	gi|397689168|ref|YP_006526422.1|	MROS_0165	-	lysine biosynthesis enzyme LysX	LLTSVALAENNVPQPEVR	89	106	975.532	2	34.77
397689168	gi|397689168|ref|YP_006526422.1|	MROS_0165	-	lysine biosynthesis enzyme LysX	LLTSVALAENNVPQPEVR	89	106	650.694	3	31.24
397689168	gi|397689168|ref|YP_006526422.1|	MROS_0165	-	lysine biosynthesis enzyme LysX	LLTSVALAENNVPQPEVR	89	106	650.694	3	43.78
397689168	gi|397689168|ref|YP_006526422.1|	MROS_0165	-	lysine biosynthesis enzyme LysX	IAFTEESALEAIEEMGYPVVLKPAVGSWGR	107	136	1083.88	3	49.74
397689168	gi|397689168|ref|YP_006526422.1|	MROS_0165	-	lysine biosynthesis enzyme LysX	IAFTEESALEAIEEMGYPVVLKPAVGSWGR	107	136	1083.88	3	22.47
397689169	gi|397689169|ref|YP_006526423.1|	MROS_0166	-	2-isopropylmalate synthase	AGADIIDATTLGLGER	219	234	786.914	2	78.37
397689169	gi|397689169|ref|YP_006526423.1|	MROS_0166	-	2-isopropylmalate synthase	AGADIIDATTLGLGER	219	234	786.914	2	61.2
397689171	gi|397689171|ref|YP_006526425.1|	MROS_0168	-	Peptidase M23	AGQTVTDLLAPYADYSLIHK	54	73	726.046	3	72.61
397689172	gi|397689172|ref|YP_006526426.1|	MROS_0169	-	ATPase	ASQYLILAAK	270	279	539.317	2	17.1
397689172	gi|397689172|ref|YP_006526426.1|	MROS_0169	-	ATPase	VPVADNVIEYTVK	231	243	723.893	2	79.38
397689172	gi|397689172|ref|YP_006526426.1|	MROS_0169	-	ATPase	GPIFANIVLADEINR	113	127	821.448	2	72.72
397689172	gi|397689172|ref|YP_006526426.1|	MROS_0169	-	ATPase	VITSEEIIEFQNLIK	215	229	888.493	2	67.31
397689172	gi|397689172|ref|YP_006526426.1|	MROS_0169	-	ATPase	VITSEEIIEFQNLIK	215	229	888.493	2	97.85
397689172	gi|397689172|ref|YP_006526426.1|	MROS_0169	-	ATPase	VIIGQTDIVDNLLVSLLSR	31	49	690.072	3	49.63
397689172	gi|397689172|ref|YP_006526426.1|	MROS_0169	-	ATPase	VIIGQTDIVDNLLVSLLSR	31	49	690.073	3	85.88
397689172	gi|397689172|ref|YP_006526426.1|	MROS_0169	-	ATPase	VIIGQTDIVDNLLVSLLSR	31	49	690.073	3	87.03
397689172	gi|397689172|ref|YP_006526426.1|	MROS_0169	-	ATPase	VIIGQTDIVDNLLVSLLSR	31	49	690.073	3	72.52
397689172	gi|397689172|ref|YP_006526426.1|	MROS_0169	-	ATPase	VIIGQTDIVDNLLVSLLSR	31	49	690.073	3	97.93
397689172	gi|397689172|ref|YP_006526426.1|	MROS_0169	-	ATPase	VIIGQTDIVDNLLVSLLSR	31	49	690.073	3	106.77
397689172	gi|397689172|ref|YP_006526426.1|	MROS_0169	-	ATPase	VTAAGTTYTLEEPFFVLATQNPIEQEGTYPLPEAQLDR	145	182	1053.28	4	39.52
397689172	gi|397689172|ref|YP_006526426.1|	MROS_0169	-	ATPase	VTAAGTTYTLEEPFFVLATQNPIEQEGTYPLPEAQLDR	145	182	1053.28	4	90.72
397689173	gi|397689173|ref|YP_006526427.1|	MROS_0170	-	Parvulin-like peptidyl-prolyl isomerase	SLLDLIYK	340	347	482.785	2	16.64
397689173	gi|397689173|ref|YP_006526427.1|	MROS_0170	-	Parvulin-like peptidyl-prolyl isomerase	LGIFEASQLDK	329	339	610.825	2	31.77
397689173	gi|397689173|ref|YP_006526427.1|	MROS_0170	-	Parvulin-like peptidyl-prolyl isomerase	LGIFEASQLDK	329	339	610.825	2	48.8
397689173	gi|397689173|ref|YP_006526427.1|	MROS_0170	-	Parvulin-like peptidyl-prolyl isomerase	YSDDPGSASEGGDLGYVK	212	229	908.897	2	130.9
397689173	gi|397689173|ref|YP_006526427.1|	MROS_0170	-	Parvulin-like peptidyl-prolyl isomerase	SQLDYQINYFIQQYGSQEK	89	107	784.71	3	57.89
397689174	gi|397689174|ref|YP_006526428.1|	MROS_0171	-	hypothetical protein	ELAGAILIEK	84	93	528.818	2	33.25
397689174	gi|397689174|ref|YP_006526428.1|	MROS_0171	-	hypothetical protein	ILIESDWNR	144	152	573.303	2	35.84
397689174	gi|397689174|ref|YP_006526428.1|	MROS_0171	-	hypothetical protein	IDDAVLTEEDIEK	22	34	745.366	2	77.75
397689174	gi|397689174|ref|YP_006526428.1|	MROS_0171	-	hypothetical protein	IDDAVLTEEDIEK	22	34	745.366	2	63.95
397689174	gi|397689174|ref|YP_006526428.1|	MROS_0171	-	hypothetical protein	LFYDYQITPVALNR	171	184	856.957	2	51
397689174	gi|397689174|ref|YP_006526428.1|	MROS_0171	-	hypothetical protein	NLYENEVSVVTEVNPGK	188	204	945.972	2	125.42
397689174	gi|397689174|ref|YP_006526428.1|	MROS_0171	-	hypothetical protein	NLYENEVSVVTEVNPGK	188	204	945.972	2	138.39
397689174	gi|397689174|ref|YP_006526428.1|	MROS_0171	-	hypothetical protein	NLYENEVSVVTEVNPGK	188	204	630.987	3	55.88
397689174	gi|397689174|ref|YP_006526428.1|	MROS_0171	-	hypothetical protein	ENPVNIEENDLIDFYDK	97	113	1033.98	2	90.43
397689175	gi|397689175|ref|YP_006526429.1|	MROS_0172	-	Parvulin-like peptidyl-prolyl isomerase	GGDLGFIAR	289	297	453.245	2	12.79
397689175	gi|397689175|ref|YP_006526429.1|	MROS_0172	-	Parvulin-like peptidyl-prolyl isomerase	TVEDIIALGK	142	151	529.808	2	33.09
397689175	gi|397689175|ref|YP_006526429.1|	MROS_0172	-	Parvulin-like peptidyl-prolyl isomerase	TVEDIIALGK	142	151	529.808	2	38.34
397689175	gi|397689175|ref|YP_006526429.1|	MROS_0172	-	Parvulin-like peptidyl-prolyl isomerase	ILDEEVWSK	486	494	559.789	2	23.78
397689175	gi|397689175|ref|YP_006526429.1|	MROS_0172	-	Parvulin-like peptidyl-prolyl isomerase	ILDEEVWSK	486	494	559.789	2	35.79
397689175	gi|397689175|ref|YP_006526429.1|	MROS_0172	-	Parvulin-like peptidyl-prolyl isomerase	NEITGILQEK	614	623	572.813	2	27.55
397689175	gi|397689175|ref|YP_006526429.1|	MROS_0172	-	Parvulin-like peptidyl-prolyl isomerase	NEITGILQEK	614	623	572.813	2	24.07
397689175	gi|397689175|ref|YP_006526429.1|	MROS_0172	-	Parvulin-like peptidyl-prolyl isomerase	NEITGILQEK	614	623	572.818	2	17.23
397689175	gi|397689175|ref|YP_006526429.1|	MROS_0172	-	Parvulin-like peptidyl-prolyl isomerase	EFEDAAFQLK	303	312	599.293	2	23.69
397689175	gi|397689175|ref|YP_006526429.1|	MROS_0172	-	Parvulin-like peptidyl-prolyl isomerase	EFEDAAFQLK	303	312	599.293	2	32.24
397689175	gi|397689175|ref|YP_006526429.1|	MROS_0172	-	Parvulin-like peptidyl-prolyl isomerase	STIVSELVEVK	555	565	602.344	2	16.36
397689175	gi|397689175|ref|YP_006526429.1|	MROS_0172	-	Parvulin-like peptidyl-prolyl isomerase	STIVSELVEVK	555	565	602.344	2	23.43
397689175	gi|397689175|ref|YP_006526429.1|	MROS_0172	-	Parvulin-like peptidyl-prolyl isomerase	STIVSELVEVK	555	565	602.344	2	31.37
397689175	gi|397689175|ref|YP_006526429.1|	MROS_0172	-	Parvulin-like peptidyl-prolyl isomerase	STIVSELVEVK	555	565	602.344	2	24.18
397689175	gi|397689175|ref|YP_006526429.1|	MROS_0172	-	Parvulin-like peptidyl-prolyl isomerase	AGFTIVQSTIDK	371	382	640.348	2	30.75
397689175	gi|397689175|ref|YP_006526429.1|	MROS_0172	-	Parvulin-like peptidyl-prolyl isomerase	AGFTIVQSTIDK	371	382	640.348	2	70.97
397689175	gi|397689175|ref|YP_006526429.1|	MROS_0172	-	Parvulin-like peptidyl-prolyl isomerase	AGFTIVQSTIDK	371	382	640.348	2	74.71
397689175	gi|397689175|ref|YP_006526429.1|	MROS_0172	-	Parvulin-like peptidyl-prolyl isomerase	NFLDLYVNYR	65	74	658.835	2	53.95
397689175	gi|397689175|ref|YP_006526429.1|	MROS_0172	-	Parvulin-like peptidyl-prolyl isomerase	NFLDLYVNYR	65	74	658.835	2	24.79
397689175	gi|397689175|ref|YP_006526429.1|	MROS_0172	-	Parvulin-like peptidyl-prolyl isomerase	NFLDLYVNYR	65	74	658.835	2	46.89
397689175	gi|397689175|ref|YP_006526429.1|	MROS_0172	-	Parvulin-like peptidyl-prolyl isomerase	NFLDLYVNYR	65	74	658.835	2	42.76
397689175	gi|397689175|ref|YP_006526429.1|	MROS_0172	-	Parvulin-like peptidyl-prolyl isomerase	NFLDLYVNYR	65	74	658.835	2	46.78
397689175	gi|397689175|ref|YP_006526429.1|	MROS_0172	-	Parvulin-like peptidyl-prolyl isomerase	NFLDLYVNYR	65	74	658.837	2	31.26
397689175	gi|397689175|ref|YP_006526429.1|	MROS_0172	-	Parvulin-like peptidyl-prolyl isomerase	LNNGGDFEELAR	266	277	667.822	2	77.67
397689175	gi|397689175|ref|YP_006526429.1|	MROS_0172	-	Parvulin-like peptidyl-prolyl isomerase	IHNEFGNMPVFK	401	412	478.242	3	14.27
397689175	gi|397689175|ref|YP_006526429.1|	MROS_0172	-	Parvulin-like peptidyl-prolyl isomerase	VNAQFASLMDEYEK	466	479	822.883	2	91.32
397689175	gi|397689175|ref|YP_006526429.1|	MROS_0172	-	Parvulin-like peptidyl-prolyl isomerase	INNGEDFAALANAYSK	157	172	849.413	2	131.66
397689175	gi|397689175|ref|YP_006526429.1|	MROS_0172	-	Parvulin-like peptidyl-prolyl isomerase	IVVAEFGDNEITLDEFQK	27	44	1034.01	2	12.05
397689175	gi|397689175|ref|YP_006526429.1|	MROS_0172	-	Parvulin-like peptidyl-prolyl isomerase	IVVAEFGDNEITLDEFQK	27	44	1034.02	2	129.3
397689175	gi|397689175|ref|YP_006526429.1|	MROS_0172	-	Parvulin-like peptidyl-prolyl isomerase	IVVAEFGDNEITLDEFQK	27	44	1034.02	2	124.66
397689175	gi|397689175|ref|YP_006526429.1|	MROS_0172	-	Parvulin-like peptidyl-prolyl isomerase	IVVAEFGDNEITLDEFQK	27	44	1034.02	2	129.95
397689175	gi|397689175|ref|YP_006526429.1|	MROS_0172	-	Parvulin-like peptidyl-prolyl isomerase	IVVAEFGDNEITLDEFQK	27	44	1034.02	2	130.05
397689175	gi|397689175|ref|YP_006526429.1|	MROS_0172	-	Parvulin-like peptidyl-prolyl isomerase	VGETIIDNSIDEYSDELAVR	438	457	1119.54	2	124.27
397689175	gi|397689175|ref|YP_006526429.1|	MROS_0172	-	Parvulin-like peptidyl-prolyl isomerase	VGETIIDNSIDEYSDELAVR	438	457	1119.54	2	134.91
397689175	gi|397689175|ref|YP_006526429.1|	MROS_0172	-	Parvulin-like peptidyl-prolyl isomerase	VGETIIDNSIDEYSDELAVR	438	457	746.697	3	120.04
397689175	gi|397689175|ref|YP_006526429.1|	MROS_0172	-	Parvulin-like peptidyl-prolyl isomerase	VNIGAALYYENEIIKPGIER	100	119	754.743	3	65.47
397689175	gi|397689175|ref|YP_006526429.1|	MROS_0172	-	Parvulin-like peptidyl-prolyl isomerase	VNIGAALYYENEIIKPGIER	100	119	754.743	3	67.91
397689175	gi|397689175|ref|YP_006526429.1|	MROS_0172	-	Parvulin-like peptidyl-prolyl isomerase	VNIGAALYYENEIIKPGIER	100	119	754.743	3	81.45
397689175	gi|397689175|ref|YP_006526429.1|	MROS_0172	-	Parvulin-like peptidyl-prolyl isomerase	VNIGAALYYENEIIKPGIER	100	119	566.311	4	45.07
397689175	gi|397689175|ref|YP_006526429.1|	MROS_0172	-	Parvulin-like peptidyl-prolyl isomerase	FGYHIIEVTDEKPTPPIDEIK	324	344	814.425	3	61.16
397689175	gi|397689175|ref|YP_006526429.1|	MROS_0172	-	Parvulin-like peptidyl-prolyl isomerase	FGYHIIEVTDEKPTPPIDEIKEELK	324	348	588.913	5	11.16
397689175	gi|397689175|ref|YP_006526429.1|	MROS_0172	-	Parvulin-like peptidyl-prolyl isomerase	FGYHIIEVTDEKPTPPIDEIKEELK	324	348	588.913	5	31.97
397689175	gi|397689175|ref|YP_006526429.1|	MROS_0172	-	Parvulin-like peptidyl-prolyl isomerase	FGYHIIEVTDEKPTPPIDEIKEELK	324	348	735.891	4	86.15
397689175	gi|397689175|ref|YP_006526429.1|	MROS_0172	-	Parvulin-like peptidyl-prolyl isomerase	FGYHIIEVTDEKPTPPIDEIKEELK	324	348	735.891	4	85.76
397689175	gi|397689175|ref|YP_006526429.1|	MROS_0172	-	Parvulin-like peptidyl-prolyl isomerase	GGVIGYITAGDIPFPEIEDAIYATAPGSVYPEPVK	180	214	902.462	4	32.88
397689175	gi|397689175|ref|YP_006526429.1|	MROS_0172	-	Parvulin-like peptidyl-prolyl isomerase	GGVIGYITAGDIPFPEIEDAIYATAPGSVYPEPVK	180	214	902.462	4	64.24
397689175	gi|397689175|ref|YP_006526429.1|	MROS_0172	-	Parvulin-like peptidyl-prolyl isomerase	GGVIGYITAGDIPFPEIEDAIYATAPGSVYPEPVK	180	214	1202.95	3	114.72
397689175	gi|397689175|ref|YP_006526429.1|	MROS_0172	-	Parvulin-like peptidyl-prolyl isomerase	GGVIGYITAGDIPFPEIEDAIYATAPGSVYPEPVK	180	214	1202.95	3	134.17
397689177	gi|397689177|ref|YP_006526431.1|	MROS_0174	-	methionyl-tRNA synthetase	IVEIDSSVSPGR	668	679	629.835	2	62.38
397689177	gi|397689177|ref|YP_006526431.1|	MROS_0174	-	methionyl-tRNA synthetase	IVEIDSSVSPGR	668	679	629.835	2	78.55
397689177	gi|397689177|ref|YP_006526431.1|	MROS_0174	-	methionyl-tRNA synthetase	VPPVNELLDIDR	421	432	690.377	2	47.59
397689177	gi|397689177|ref|YP_006526431.1|	MROS_0174	-	methionyl-tRNA synthetase	IHLGHLSGAYLPADIYVR	23	40	499.53	4	35.58
397689178	gi|397689178|ref|YP_006526432.1|	MROS_0175	-	Long-chain acyl-CoA synthetase	DLIDEMYK	596	603	513.746	2	12.62
397689178	gi|397689178|ref|YP_006526432.1|	MROS_0175	-	Long-chain acyl-CoA synthetase	FFISGGAALAR	354	364	555.307	2	30.1
397689178	gi|397689178|ref|YP_006526432.1|	MROS_0175	-	Long-chain acyl-CoA synthetase	FFISGGAALAR	354	364	555.307	2	32.54
397689178	gi|397689178|ref|YP_006526432.1|	MROS_0175	-	Long-chain acyl-CoA synthetase	FFISGGAALAR	354	364	555.307	2	33.97
397689178	gi|397689178|ref|YP_006526432.1|	MROS_0175	-	Long-chain acyl-CoA synthetase	FVIVMNNAEK	139	148	582.806	2	29.52
397689178	gi|397689178|ref|YP_006526432.1|	MROS_0175	-	Long-chain acyl-CoA synthetase	IFNWAIETGK	304	313	589.812	2	53.98
397689178	gi|397689178|ref|YP_006526432.1|	MROS_0175	-	Long-chain acyl-CoA synthetase	YIEQFVIIGDR	493	503	676.863	2	51.32
397689178	gi|397689178|ref|YP_006526432.1|	MROS_0175	-	Long-chain acyl-CoA synthetase	YIEQFVIIGDR	493	503	676.863	2	47.5
397689178	gi|397689178|ref|YP_006526432.1|	MROS_0175	-	Long-chain acyl-CoA synthetase	GVYSFEDILNMGK	153	165	736.858	2	29.07
397689178	gi|397689178|ref|YP_006526432.1|	MROS_0175	-	Long-chain acyl-CoA synthetase	GVYSFEDILNMGK	153	165	736.858	2	98.08
397689178	gi|397689178|ref|YP_006526432.1|	MROS_0175	-	Long-chain acyl-CoA synthetase	YVAPTPIESMFLASK	478	492	827.431	2	60.38
397689178	gi|397689178|ref|YP_006526432.1|	MROS_0175	-	Long-chain acyl-CoA synthetase	MFITALIVPDFEALK	505	519	854.473	2	18.97
397689178	gi|397689178|ref|YP_006526432.1|	MROS_0175	-	Long-chain acyl-CoA synthetase	MFITALIVPDFEALK	505	519	854.473	2	39.62
397689178	gi|397689178|ref|YP_006526432.1|	MROS_0175	-	Long-chain acyl-CoA synthetase	IASNMLEIRPTIMTAVPR	264	281	671.708	3	33.23
397689178	gi|397689178|ref|YP_006526432.1|	MROS_0175	-	Long-chain acyl-CoA synthetase	FTLLDKPFTIEDGELTPSLK	565	584	755.41	3	67.91
397689178	gi|397689178|ref|YP_006526432.1|	MROS_0175	-	Long-chain acyl-CoA synthetase	FTLLDKPFTIEDGELTPSLK	565	584	755.41	3	101.53
397689178	gi|397689178|ref|YP_006526432.1|	MROS_0175	-	Long-chain acyl-CoA synthetase	KFTLLDKPFTIEDGELTPSLK	564	584	798.107	3	49.85
397689178	gi|397689178|ref|YP_006526432.1|	MROS_0175	-	Long-chain acyl-CoA synthetase	AAHEIFDIDETDTFLSFLPLCHIFER	216	241	784.887	4	113.04	Carbamidomethyl (C)
397689181	gi|397689181|ref|YP_006526435.1|	MROS_0178	-	fumarate hydratase	FPFELIR	39	45	461.264	2	13.41
397689181	gi|397689181|ref|YP_006526435.1|	MROS_0178	-	fumarate hydratase	DALVELSGVLK	271	281	572.332	2	26.17
397689181	gi|397689181|ref|YP_006526435.1|	MROS_0178	-	fumarate hydratase	DALVELSGVLK	271	281	572.332	2	44.29
397689182	gi|397689182|ref|YP_006526436.1|	MROS_0179	-	spr gene product	EQFAAGASVDENELK	150	164	804.386	2	37.53
397689182	gi|397689182|ref|YP_006526436.1|	MROS_0179	-	spr gene product	TLGVTISSLDEDYYK	197	211	852.419	2	100.64
397689183	gi|397689183|ref|YP_006526437.1|	MROS_0180	-	RNA polymerase, sigma 70 subunit, rpod subfamily	VELLTPEDEIELAIK	25	39	856.47	2	46.97
397689183	gi|397689183|ref|YP_006526437.1|	MROS_0180	-	RNA polymerase, sigma 70 subunit, rpod subfamily	VELLTPEDEIELAIK	25	39	856.47	2	54.2
397689189	gi|397689189|ref|YP_006526443.1|	MROS_0186	-	diguanylate cyclase	SFVGVPLFYGK	237	247	607.333	2	36.79
397689189	gi|397689189|ref|YP_006526443.1|	MROS_0186	-	diguanylate cyclase	ELELPGALALIK	492	503	633.886	2	24.54
397689189	gi|397689189|ref|YP_006526443.1|	MROS_0186	-	diguanylate cyclase	ELELPGALALIK	492	503	633.886	2	28.47
397689189	gi|397689189|ref|YP_006526443.1|	MROS_0186	-	diguanylate cyclase	VFAVYFFNTAPK	547	558	702.369	2	60.74
397689189	gi|397689189|ref|YP_006526443.1|	MROS_0186	-	diguanylate cyclase	NYYSNSEVTFVK	431	442	725.848	2	46.63
397689189	gi|397689189|ref|YP_006526443.1|	MROS_0186	-	diguanylate cyclase	TDVDEILTNAELALNK	598	613	586.975	3	57.68
397689189	gi|397689189|ref|YP_006526443.1|	MROS_0186	-	diguanylate cyclase	TDVDEILTNAELALNK	598	613	586.975	3	47.31
397689189	gi|397689189|ref|YP_006526443.1|	MROS_0186	-	diguanylate cyclase	KFESEEDIFEMLDK	310	323	587.275	3	13.65
397689189	gi|397689189|ref|YP_006526443.1|	MROS_0186	-	diguanylate cyclase	KFESEEDIFEMLDK	310	323	587.275	3	20.1
397689189	gi|397689189|ref|YP_006526443.1|	MROS_0186	-	diguanylate cyclase	IDDFIEEDSLFDGNPFPK	504	521	1049.48	2	49.96
397689189	gi|397689189|ref|YP_006526443.1|	MROS_0186	-	diguanylate cyclase	IDDFIEEDSLFDGNPFPK	504	521	1049.49	2	103.57
397689189	gi|397689189|ref|YP_006526443.1|	MROS_0186	-	diguanylate cyclase	IIQNEEPELLTDITSNAEADVIR	205	227	861.775	3	34.42
397689189	gi|397689189|ref|YP_006526443.1|	MROS_0186	-	diguanylate cyclase	IIQNEEPELLTDITSNAEADVIR	205	227	861.775	3	93.33
397689189	gi|397689189|ref|YP_006526443.1|	MROS_0186	-	diguanylate cyclase	IIQNEEPELLTDITSNAEADVIR	205	227	861.775	3	99.03
397689189	gi|397689189|ref|YP_006526443.1|	MROS_0186	-	diguanylate cyclase	IIQNEEPELLTDITSNAEADVIR	205	227	646.585	4	11.01
397689191	gi|397689191|ref|YP_006526445.1|	MROS_0188	-	50S ribosomal protein L17	KGDGAELAYIELVDYSDVVK	104	123	1092.56	2	13.7
397689192	gi|397689192|ref|YP_006526446.1|	MROS_0189	-	DNA-directed RNA polymerase, alpha subunit	DTQLNLELR	137	145	551.299	2	40.54
397689192	gi|397689192|ref|YP_006526446.1|	MROS_0189	-	DNA-directed RNA polymerase, alpha subunit	DTQLNLELR	137	145	551.299	2	51.69
397689192	gi|397689192|ref|YP_006526446.1|	MROS_0189	-	DNA-directed RNA polymerase, alpha subunit	GFGVTLGNSLR	34	44	560.808	2	32.14
397689192	gi|397689192|ref|YP_006526446.1|	MROS_0189	-	DNA-directed RNA polymerase, alpha subunit	VLLSSLPGAAITAVK	46	60	720.445	2	30.74
397689192	gi|397689192|ref|YP_006526446.1|	MROS_0189	-	DNA-directed RNA polymerase, alpha subunit	VLLSSLPGAAITAVK	46	60	720.445	2	16.29
397689192	gi|397689192|ref|YP_006526446.1|	MROS_0189	-	DNA-directed RNA polymerase, alpha subunit	ILSTSVDDLELSVR	254	267	773.919	2	127.4
397689192	gi|397689192|ref|YP_006526446.1|	MROS_0189	-	DNA-directed RNA polymerase, alpha subunit	ILSTSVDDLELSVR	254	267	773.919	2	128.29
397689192	gi|397689192|ref|YP_006526446.1|	MROS_0189	-	DNA-directed RNA polymerase, alpha subunit	ATGCQVTVTGEGNFK	97	111	784.872	2	95.57	Carbamidomethyl (C)
397689192	gi|397689192|ref|YP_006526446.1|	MROS_0189	-	DNA-directed RNA polymerase, alpha subunit	ATGCQVTVTGEGNFK	97	111	784.872	2	103.17	Carbamidomethyl (C)
397689192	gi|397689192|ref|YP_006526446.1|	MROS_0189	-	DNA-directed RNA polymerase, alpha subunit	ATGCQVTVTGEGNFK	97	111	784.872	2	109.97	Carbamidomethyl (C)
397689192	gi|397689192|ref|YP_006526446.1|	MROS_0189	-	DNA-directed RNA polymerase, alpha subunit	EIVENYGLHFGMDVDK	307	322	622.631	3	38.34
397689192	gi|397689192|ref|YP_006526446.1|	MROS_0189	-	DNA-directed RNA polymerase, alpha subunit	LTLEITTDGSITPEEALSTSGK	198	219	1132.08	2	105.98
397689192	gi|397689192|ref|YP_006526446.1|	MROS_0189	-	DNA-directed RNA polymerase, alpha subunit	LTLEITTDGSITPEEALSTSGK	198	219	1132.08	2	119.24
397689192	gi|397689192|ref|YP_006526446.1|	MROS_0189	-	DNA-directed RNA polymerase, alpha subunit	LTLEITTDGSITPEEALSTSGK	198	219	1132.08	2	104.23
397689192	gi|397689192|ref|YP_006526446.1|	MROS_0189	-	DNA-directed RNA polymerase, alpha subunit	TPDMTIGTIPIDSIYTPIVNVR	160	181	806.098	3	82.17
397689192	gi|397689192|ref|YP_006526446.1|	MROS_0189	-	DNA-directed RNA polymerase, alpha subunit	TPDMTIGTIPIDSIYTPIVNVR	160	181	806.098	3	84.07
397689192	gi|397689192|ref|YP_006526446.1|	MROS_0189	-	DNA-directed RNA polymerase, alpha subunit	IEGVLHEFSTIPGVQEDVTEIILNLK	61	86	965.189	3	64.9
397689192	gi|397689192|ref|YP_006526446.1|	MROS_0189	-	DNA-directed RNA polymerase, alpha subunit	IEGVLHEFSTIPGVQEDVTEIILNLK	61	86	965.189	3	77.83
397689192	gi|397689192|ref|YP_006526446.1|	MROS_0189	-	DNA-directed RNA polymerase, alpha subunit	IEGVLHEFSTIPGVQEDVTEIILNLK	61	86	965.189	3	92.11
397689192	gi|397689192|ref|YP_006526446.1|	MROS_0189	-	DNA-directed RNA polymerase, alpha subunit	IEGVLHEFSTIPGVQEDVTEIILNLK	61	86	965.189	3	96.18
397689192	gi|397689192|ref|YP_006526446.1|	MROS_0189	-	DNA-directed RNA polymerase, alpha subunit	IEGVLHEFSTIPGVQEDVTEIILNLK	61	86	965.189	3	107.19
397689193	gi|397689193|ref|YP_006526447.1|	MROS_0190	-	30S ribosomal protein S4	DNAYGWLSVDK	142	152	634.303	2	11.38
397689193	gi|397689193|ref|YP_006526447.1|	MROS_0190	-	30S ribosomal protein S4	DNAYGWLSVDK	142	152	634.303	2	43.14
397689193	gi|397689193|ref|YP_006526447.1|	MROS_0190	-	30S ribosomal protein S4	VVDIPSYLLMPGDVIAVR	107	124	979.043	2	53.79
397689193	gi|397689193|ref|YP_006526447.1|	MROS_0190	-	30S ribosomal protein S4	VVDIPSYLLMPGDVIAVR	107	124	653.033	3	80.81
397689193	gi|397689193|ref|YP_006526447.1|	MROS_0190	-	30S ribosomal protein S4	VVDIPSYLLMPGDVIAVR	107	124	987.037	2	14	Oxidation (M)
397689193	gi|397689193|ref|YP_006526447.1|	MROS_0190	-	30S ribosomal protein S4	EDIPLNANEQLIVELYSK	166	183	1044.54	2	26.98
397689193	gi|397689193|ref|YP_006526447.1|	MROS_0190	-	30S ribosomal protein S4	EDIPLNANEQLIVELYSK	166	183	1044.55	2	55.28
397689193	gi|397689193|ref|YP_006526447.1|	MROS_0190	-	30S ribosomal protein S4	EDIPLNANEQLIVELYSK	166	183	1044.55	2	94.49
397689193	gi|397689193|ref|YP_006526447.1|	MROS_0190	-	30S ribosomal protein S4	EDIPLNANEQLIVELYSK	166	183	1044.55	2	39.76
397689193	gi|397689193|ref|YP_006526447.1|	MROS_0190	-	30S ribosomal protein S4	EDIPLNANEQLIVELYSK	166	183	696.702	3	12.06
397689193	gi|397689193|ref|YP_006526447.1|	MROS_0190	-	30S ribosomal protein S4	EDIPLNANEQLIVELYSK	166	183	696.702	3	14.07
397689194	gi|397689194|ref|YP_006526448.1|	MROS_0191	-	30S ribosomal protein S11	ALNTAGLEILSIK	98	110	671.899	2	40.29
397689194	gi|397689194|ref|YP_006526448.1|	MROS_0191	-	30S ribosomal protein S11	ALNTAGLEILSIK	98	110	671.899	2	63.33
397689194	gi|397689194|ref|YP_006526448.1|	MROS_0191	-	30S ribosomal protein S11	NTPFAAQVTAEAAAK	57	71	745.386	2	42.42
397689194	gi|397689194|ref|YP_006526448.1|	MROS_0191	-	30S ribosomal protein S11	NTPFAAQVTAEAAAK	57	71	745.386	2	85.42
397689194	gi|397689194|ref|YP_006526448.1|	MROS_0191	-	30S ribosomal protein S11	NTPFAAQVTAEAAAK	57	71	745.386	2	62.19
397689195	gi|397689195|ref|YP_006526449.1|	MROS_0192	-	30S ribosomal protein S13	IADLSEEEVAK	45	55	602.311	2	25.51
397689195	gi|397689195|ref|YP_006526449.1|	MROS_0192	-	30S ribosomal protein S13	SYIGLTYIYGIGR	15	27	738.399	2	38.95
397689197	gi|397689197|ref|YP_006526451.1|	MROS_0194	-	Translation initiation factor IF-1	VAVELSPYDLNK	53	64	674.36	2	41.51
397689199	gi|397689199|ref|YP_006526453.1|	MROS_0196	-	preprotein translocase, SecY subunit	ATFQETFR	2	9	500.248	2	28.02
397689199	gi|397689199|ref|YP_006526453.1|	MROS_0196	-	preprotein translocase, SecY subunit	ATFQETFR	2	9	500.248	2	39.9
397689199	gi|397689199|ref|YP_006526453.1|	MROS_0196	-	preprotein translocase, SecY subunit	VYGGVTQYIPLR	259	270	683.378	2	40.83
397689199	gi|397689199|ref|YP_006526453.1|	MROS_0196	-	preprotein translocase, SecY subunit	VYGGVTQYIPLR	259	270	683.378	2	65.6
397689199	gi|397689199|ref|YP_006526453.1|	MROS_0196	-	preprotein translocase, SecY subunit	QTAEFIDNILTK	360	371	696.871	2	59.87
397689199	gi|397689199|ref|YP_006526453.1|	MROS_0196	-	preprotein translocase, SecY subunit	KVYGGVTQYIPLR	258	270	498.621	3	14.71
397689200	gi|397689200|ref|YP_006526454.1|	MROS_0197	-	50S ribosomal protein L15	VTYQVINLDR	73	82	610.832	2	46.17
397689202	gi|397689202|ref|YP_006526456.1|	MROS_0199	-	30S ribosomal protein S5	AVLEAAGVQDVLTK	116	129	707.4	2	50.55
397689202	gi|397689202|ref|YP_006526456.1|	MROS_0199	-	30S ribosomal protein S5	AVLEAAGVQDVLTK	116	129	707.4	2	37.34
397689202	gi|397689202|ref|YP_006526456.1|	MROS_0199	-	30S ribosomal protein S5	ATLDALLNLWDAR	142	154	736.393	2	16.82
397689202	gi|397689202|ref|YP_006526456.1|	MROS_0199	-	30S ribosomal protein S5	ATLDALLNLWDAR	142	154	736.399	2	61.73
397689202	gi|397689202|ref|YP_006526456.1|	MROS_0199	-	30S ribosomal protein S5	ATLDALLNLWDAR	142	154	736.399	2	70.34
397689202	gi|397689202|ref|YP_006526456.1|	MROS_0199	-	30S ribosomal protein S5	ATLDALLNLWDAR	142	154	736.399	2	85.67
397689202	gi|397689202|ref|YP_006526456.1|	MROS_0199	-	30S ribosomal protein S5	ATLDALLNLWDAR	142	154	736.399	2	95.17
397689202	gi|397689202|ref|YP_006526456.1|	MROS_0199	-	30S ribosomal protein S5	ATLDALLNLWDAR	142	154	736.399	2	97.34
397689202	gi|397689202|ref|YP_006526456.1|	MROS_0199	-	30S ribosomal protein S5	VLIKPASPGTGLIAGGGVR	97	115	588.356	3	16.12
397689202	gi|397689202|ref|YP_006526456.1|	MROS_0199	-	30S ribosomal protein S5	VLIKPASPGTGLIAGGGVR	97	115	588.356	3	90.01
397689203	gi|397689203|ref|YP_006526457.1|	MROS_0200	-	50S ribosomal protein L18	GITAAIFDR	90	98	482.265	2	13.5
397689203	gi|397689203|ref|YP_006526457.1|	MROS_0200	-	50S ribosomal protein L18	SLNHIYAQLIDDTTGATLAAASTLSK	34	59	892.467	3	72.13
397689203	gi|397689203|ref|YP_006526457.1|	MROS_0200	-	50S ribosomal protein L18	SLNHIYAQLIDDTTGATLAAASTLSK	34	59	892.467	3	100.64
397689204	gi|397689204|ref|YP_006526458.1|	MROS_0201	-	50S ribosomal protein L6	YSNEVIIR	163	170	497.272	2	46.71
397689204	gi|397689204|ref|YP_006526458.1|	MROS_0201	-	50S ribosomal protein L6	TLDIVGVGYR	85	94	546.804	2	22.21
397689204	gi|397689204|ref|YP_006526458.1|	MROS_0201	-	50S ribosomal protein L6	SLINNMVVGVTEGFSK	69	84	565.632	3	36.74
397689204	gi|397689204|ref|YP_006526458.1|	MROS_0201	-	50S ribosomal protein L6	SLINNMVVGVTEGFSK	69	84	565.632	3	22.13
397689205	gi|397689205|ref|YP_006526459.1|	MROS_0202	-	30S ribosomal protein S8	VLNGLGISIISTSK	96	109	701.416	2	62.15
397689205	gi|397689205|ref|YP_006526459.1|	MROS_0202	-	30S ribosomal protein S8	VLNGLGISIISTSK	96	109	701.418	2	61.45
397689205	gi|397689205|ref|YP_006526459.1|	MROS_0202	-	30S ribosomal protein S8	KESVGGEVICQVW	119	131	745.873	2	45.76	Carbamidomethyl (C)
397689205	gi|397689205|ref|YP_006526459.1|	MROS_0202	-	30S ribosomal protein S8	MLTTDPIADFLTR	1	13	747.386	2	60.02
397689205	gi|397689205|ref|YP_006526459.1|	MROS_0202	-	30S ribosomal protein S8	IHLQYVNGIPSITGLK	62	77	585.007	3	37.64
397689205	gi|397689205|ref|YP_006526459.1|	MROS_0202	-	30S ribosomal protein S8	IHLQYVNGIPSITGLK	62	77	585.007	3	27.85
397689207	gi|397689207|ref|YP_006526461.1|	MROS_0204	-	50S ribosomal protein L5	LITIALPR	134	141	448.8	2	28.3
397689207	gi|397689207|ref|YP_006526461.1|	MROS_0204	-	50S ribosomal protein L5	EQIIFPEINIDK	165	176	729.896	2	35.55
397689207	gi|397689207|ref|YP_006526461.1|	MROS_0204	-	50S ribosomal protein L5	EQIIFPEINIDK	165	176	729.896	2	30.7
397689207	gi|397689207|ref|YP_006526461.1|	MROS_0204	-	50S ribosomal protein L5	IVVNMGVGQAVQDPK	65	79	777.918	2	68.5
397689207	gi|397689207|ref|YP_006526461.1|	MROS_0204	-	50S ribosomal protein L5	IVVNMGVGQAVQDPK	65	79	777.918	2	108.62
397689207	gi|397689207|ref|YP_006526461.1|	MROS_0204	-	50S ribosomal protein L5	EAYELLSAFGMPFR	196	209	815.902	2	41.76
397689207	gi|397689207|ref|YP_006526461.1|	MROS_0204	-	50S ribosomal protein L5	EAYELLSAFGMPFR	196	209	815.902	2	66.89
397689207	gi|397689207|ref|YP_006526461.1|	MROS_0204	-	50S ribosomal protein L5	TDKEAYELLSAFGMPFR	193	209	658.992	3	46.33
397689208	gi|397689208|ref|YP_006526462.1|	MROS_0205	-	50S ribosomal protein L24	NDNVIVIAGNYK	6	17	660.35	2	54.34
397689208	gi|397689208|ref|YP_006526462.1|	MROS_0205	-	50S ribosomal protein L24	EAAIDASNVMILDPK	60	74	793.907	2	67.5
397689209	gi|397689209|ref|YP_006526463.1|	MROS_0206	-	50S ribosomal protein L14	YASVGDIIVVSVK	32	44	675.386	2	27.02
397689209	gi|397689209|ref|YP_006526463.1|	MROS_0206	-	50S ribosomal protein L14	FDENAAVLLNNQGEPR	79	94	893.938	2	36.14
397689209	gi|397689209|ref|YP_006526463.1|	MROS_0206	-	50S ribosomal protein L14	FDENAAVLLNNQGEPR	79	94	893.938	2	112.16
397689209	gi|397689209|ref|YP_006526463.1|	MROS_0206	-	50S ribosomal protein L14	FDENAAVLLNNQGEPR	79	94	596.296	3	20.19
397689209	gi|397689209|ref|YP_006526463.1|	MROS_0206	-	50S ribosomal protein L14	MIQEETNLVVADNSGAK	1	17	909.949	2	114.09
397689209	gi|397689209|ref|YP_006526463.1|	MROS_0206	-	50S ribosomal protein L14	MIQEETNLVVADNSGAK	1	17	606.97	3	27.63
397689209	gi|397689209|ref|YP_006526463.1|	MROS_0206	-	50S ribosomal protein L14	MIQEETNLVVADNSGAK	1	17	612.301	3	18.81	Oxidation (M)
397689210	gi|397689210|ref|YP_006526464.1|	MROS_0207	-	30S ribosomal protein S17	SIIVAIER	22	29	450.779	2	36.66
397689212	gi|397689212|ref|YP_006526466.1|	MROS_0209	-	50S ribosomal protein L16	ILFEINGVDR	102	111	588.322	2	43.66
397689212	gi|397689212|ref|YP_006526466.1|	MROS_0209	-	50S ribosomal protein L16	ETAYEALQLAAHK	112	124	722.872	2	61.36
397689212	gi|397689212|ref|YP_006526466.1|	MROS_0209	-	50S ribosomal protein L16	GAPEFWVAVVKPGR	88	101	504.95	3	50.33
397689212	gi|397689212|ref|YP_006526466.1|	MROS_0209	-	50S ribosomal protein L16	GAPEFWVAVVKPGR	88	101	504.95	3	74.79
397689213	gi|397689213|ref|YP_006526467.1|	MROS_0210	-	30S ribosomal protein S3	EIAQLEEELK	82	91	601.319	2	19.42
397689213	gi|397689213|ref|YP_006526467.1|	MROS_0210	-	30S ribosomal protein S3	GWESNWFENK	17	26	648.791	2	17.57
397689213	gi|397689213|ref|YP_006526467.1|	MROS_0210	-	30S ribosomal protein S3	RPELDAYLVAENIAK	107	121	567.979	3	51.96
397689213	gi|397689213|ref|YP_006526467.1|	MROS_0210	-	30S ribosomal protein S3	RPELDAYLVAENIAK	107	121	567.979	3	55.77
397689213	gi|397689213|ref|YP_006526467.1|	MROS_0210	-	30S ribosomal protein S3	NIILTIHTSRPGVVIGK	62	78	606.704	3	19.62
397689213	gi|397689213|ref|YP_006526467.1|	MROS_0210	-	30S ribosomal protein S3	NIILTIHTSRPGVVIGK	62	78	606.704	3	48.62
397689213	gi|397689213|ref|YP_006526467.1|	MROS_0210	-	30S ribosomal protein S3	ADIDYAQATAQTIYGSIGVK	179	198	695.69	3	76.24
397689213	gi|397689213|ref|YP_006526467.1|	MROS_0210	-	30S ribosomal protein S3	ADIDYAQATAQTIYGSIGVK	179	198	695.69	3	62.73
397689214	gi|397689214|ref|YP_006526468.1|	MROS_0211	-	50S ribosomal protein L22	LVIDLIR	19	25	421.278	2	24.94
397689214	gi|397689214|ref|YP_006526468.1|	MROS_0211	-	50S ribosomal protein L22	LVIDLIR	19	25	421.278	2	11.77
397689214	gi|397689214|ref|YP_006526468.1|	MROS_0211	-	50S ribosomal protein L22	SNHLTIVVATK	103	113	394.9	3	11.63
397689214	gi|397689214|ref|YP_006526468.1|	MROS_0211	-	50S ribosomal protein L22	SNHLTIVVATK	103	113	394.9	3	21.05
397689214	gi|397689214|ref|YP_006526468.1|	MROS_0211	-	50S ribosomal protein L22	SNHLTIVVATK	103	113	394.9	3	22.64
397689214	gi|397689214|ref|YP_006526468.1|	MROS_0211	-	50S ribosomal protein L22	SVDQAIEILHFSPK	28	41	528.62	3	28
397689216	gi|397689216|ref|YP_006526470.1|	MROS_0213	-	50S ribosomal protein L2	SAGVSLQLMAR	157	167	566.81	2	47.67
397689216	gi|397689216|ref|YP_006526470.1|	MROS_0213	-	50S ribosomal protein L2	SAGVSLQLMAR	157	167	566.81	2	42.02
397689216	gi|397689216|ref|YP_006526470.1|	MROS_0213	-	50S ribosomal protein L2	SAGVSLQLMAR	157	167	574.805	2	30.78	Oxidation (M)
397689216	gi|397689216|ref|YP_006526470.1|	MROS_0213	-	50S ribosomal protein L2	VFSIEYDPNR	78	87	620.304	2	46.48
397689216	gi|397689216|ref|YP_006526470.1|	MROS_0213	-	50S ribosomal protein L2	VFSIEYDPNR	78	87	620.304	2	35.07
397689216	gi|397689216|ref|YP_006526470.1|	MROS_0213	-	50S ribosomal protein L2	FMSISSFEEITK	15	26	709.847	2	50.71
397689217	gi|397689217|ref|YP_006526471.1|	MROS_0214	-	50S ribosomal protein L23	YGFIVSVDANK	25	35	606.814	2	56.92
397689217	gi|397689217|ref|YP_006526471.1|	MROS_0214	-	50S ribosomal protein L23	FNVDVVAVNTMR	46	57	682.849	2	38.14
397689217	gi|397689217|ref|YP_006526471.1|	MROS_0214	-	50S ribosomal protein L23	FNVDVVAVNTMR	46	57	682.849	2	40.05
397689218	gi|397689218|ref|YP_006526472.1|	MROS_0215	-	50S ribosomal protein L4	SAVQLLESTFN	198	208	604.812	2	14.21
397689218	gi|397689218|ref|YP_006526472.1|	MROS_0215	-	50S ribosomal protein L4	DIFEIEPNDHVLYLAVK	22	38	1008.03	2	50.02
397689218	gi|397689218|ref|YP_006526472.1|	MROS_0215	-	50S ribosomal protein L4	ANQIIVVEDFDFEQPQTK	120	137	1061.03	2	88.62
397689219	gi|397689219|ref|YP_006526473.1|	MROS_0216	-	50S ribosomal protein L3	DGYEALQLGFGSK	43	55	692.843	2	43.42
397689219	gi|397689219|ref|YP_006526473.1|	MROS_0216	-	50S ribosomal protein L3	TADKDGYEALQLGFGSK	39	55	900.447	2	64.94
397689219	gi|397689219|ref|YP_006526473.1|	MROS_0216	-	50S ribosomal protein L3	IGMTNIFGEDGQVIPVTVLEAGPCK	9	33	882.455	3	60.56	Carbamidomethyl (C)
397689220	gi|397689220|ref|YP_006526474.1|	MROS_0217	-	30S ribosomal protein S10	LEIPAGVDIEIK	90	101	648.875	2	30.88
397689220	gi|397689220|ref|YP_006526474.1|	MROS_0217	-	30S ribosomal protein S10	LEIPAGVDIEIK	90	101	648.875	2	25.69
397689221	gi|397689221|ref|YP_006526475.1|	MROS_0218	-	Elongation factor EF-Tu	TVVTGIEMFR	261	270	576.807	2	30.63
397689221	gi|397689221|ref|YP_006526475.1|	MROS_0218	-	Elongation factor EF-Tu	TVVTGIEMFR	261	270	576.807	2	35.72
397689221	gi|397689221|ref|YP_006526475.1|	MROS_0218	-	Elongation factor EF-Tu	TVVTGIEMFR	261	270	576.807	2	73.54
397689221	gi|397689221|ref|YP_006526475.1|	MROS_0218	-	Elongation factor EF-Tu	TVVTGIEMFR	261	270	584.806	2	62.78	Oxidation (M)
397689221	gi|397689221|ref|YP_006526475.1|	MROS_0218	-	Elongation factor EF-Tu	FEGEVYILSK	312	321	592.812	2	29.33
397689221	gi|397689221|ref|YP_006526475.1|	MROS_0218	-	Elongation factor EF-Tu	FEGEVYILSK	312	321	592.812	2	43.53
397689221	gi|397689221|ref|YP_006526475.1|	MROS_0218	-	Elongation factor EF-Tu	FEGEVYILSK	312	321	592.812	2	44.23
397689221	gi|397689221|ref|YP_006526475.1|	MROS_0218	-	Elongation factor EF-Tu	YQCIWDLMK	193	201	628.799	2	17.04	Carbamidomethyl (C)
397689221	gi|397689221|ref|YP_006526475.1|	MROS_0218	-	Elongation factor EF-Tu	AVDEYIPVPER	202	212	644.332	2	44.38
397689221	gi|397689221|ref|YP_006526475.1|	MROS_0218	-	Elongation factor EF-Tu	AVDEYIPVPER	202	212	644.332	2	49.08
397689221	gi|397689221|ref|YP_006526475.1|	MROS_0218	-	Elongation factor EF-Tu	KFEGEVYILSK	311	321	438.244	3	11.38
397689221	gi|397689221|ref|YP_006526475.1|	MROS_0218	-	Elongation factor EF-Tu	TTLTAAITMALANK	26	39	710.393	2	57.81
397689221	gi|397689221|ref|YP_006526475.1|	MROS_0218	-	Elongation factor EF-Tu	TTLTAAITMALANK	26	39	710.393	2	53.97
397689221	gi|397689221|ref|YP_006526475.1|	MROS_0218	-	Elongation factor EF-Tu	TTLTAAITMALANK	26	39	710.393	2	53.74
397689221	gi|397689221|ref|YP_006526475.1|	MROS_0218	-	Elongation factor EF-Tu	TTLTAAITMALANK	26	39	710.396	2	48.44
397689221	gi|397689221|ref|YP_006526475.1|	MROS_0218	-	Elongation factor EF-Tu	TTLTAAITMALANK	26	39	710.396	2	30.55
397689221	gi|397689221|ref|YP_006526475.1|	MROS_0218	-	Elongation factor EF-Tu	TTLTAAITMALANK	26	39	710.396	2	68.17
397689221	gi|397689221|ref|YP_006526475.1|	MROS_0218	-	Elongation factor EF-Tu	TTLTAAITMALANK	26	39	710.396	2	103.85
397689221	gi|397689221|ref|YP_006526475.1|	MROS_0218	-	Elongation factor EF-Tu	TTLTAAITMALANK	26	39	710.396	2	84.65
397689221	gi|397689221|ref|YP_006526475.1|	MROS_0218	-	Elongation factor EF-Tu	TTLTAAITMALANK	26	39	710.396	2	92.47
397689221	gi|397689221|ref|YP_006526475.1|	MROS_0218	-	Elongation factor EF-Tu	TTLTAAITMALANK	26	39	710.396	2	47.14
397689221	gi|397689221|ref|YP_006526475.1|	MROS_0218	-	Elongation factor EF-Tu	TTLTAAITMALANK	26	39	710.397	2	42.17
397689221	gi|397689221|ref|YP_006526475.1|	MROS_0218	-	Elongation factor EF-Tu	TTLTAAITMALANK	26	39	710.397	2	37.06
397689221	gi|397689221|ref|YP_006526475.1|	MROS_0218	-	Elongation factor EF-Tu	TTLTAAITMALANK	26	39	710.399	2	50.48
397689221	gi|397689221|ref|YP_006526475.1|	MROS_0218	-	Elongation factor EF-Tu	TTLTAAITMALANK	26	39	710.401	2	49.21
397689221	gi|397689221|ref|YP_006526475.1|	MROS_0218	-	Elongation factor EF-Tu	YEFPGDEIPIIR	161	172	724.874	2	44.84
397689221	gi|397689221|ref|YP_006526475.1|	MROS_0218	-	Elongation factor EF-Tu	YEFPGDEIPIIR	161	172	724.874	2	45.63
397689221	gi|397689221|ref|YP_006526475.1|	MROS_0218	-	Elongation factor EF-Tu	YEFPGDEIPIIR	161	172	724.874	2	68.3
397689221	gi|397689221|ref|YP_006526475.1|	MROS_0218	-	Elongation factor EF-Tu	YEFPGDEIPIIR	161	172	724.874	2	27.15
397689221	gi|397689221|ref|YP_006526475.1|	MROS_0218	-	Elongation factor EF-Tu	YEFPGDEIPIIR	161	172	724.874	2	49.81
397689221	gi|397689221|ref|YP_006526475.1|	MROS_0218	-	Elongation factor EF-Tu	YEFPGDEIPIIR	161	172	724.874	2	60.99
397689221	gi|397689221|ref|YP_006526475.1|	MROS_0218	-	Elongation factor EF-Tu	LNEEVELIGLGQHK	246	259	526.955	3	43.22
397689221	gi|397689221|ref|YP_006526475.1|	MROS_0218	-	Elongation factor EF-Tu	LNEEVELIGLGQHK	246	259	526.955	3	32.08
397689221	gi|397689221|ref|YP_006526475.1|	MROS_0218	-	Elongation factor EF-Tu	ELDSAMAGDNAGLLLR	272	287	823.413	2	19.92
397689221	gi|397689221|ref|YP_006526475.1|	MROS_0218	-	Elongation factor EF-Tu	ELDSAMAGDNAGLLLR	272	287	823.413	2	76.98
397689221	gi|397689221|ref|YP_006526475.1|	MROS_0218	-	Elongation factor EF-Tu	ELDSAMAGDNAGLLLR	272	287	823.413	2	115.17
397689221	gi|397689221|ref|YP_006526475.1|	MROS_0218	-	Elongation factor EF-Tu	ELDSAMAGDNAGLLLR	272	287	831.411	2	105.04	Oxidation (M)
397689221	gi|397689221|ref|YP_006526475.1|	MROS_0218	-	Elongation factor EF-Tu	GITIATAHVEYSTENR	60	75	587.964	3	23.79
397689221	gi|397689221|ref|YP_006526475.1|	MROS_0218	-	Elongation factor EF-Tu	GITIATAHVEYSTENR	60	75	587.966	3	58.35
397689221	gi|397689221|ref|YP_006526475.1|	MROS_0218	-	Elongation factor EF-Tu	GITIATAHVEYSTENR	60	75	587.966	3	40.91
397689221	gi|397689221|ref|YP_006526475.1|	MROS_0218	-	Elongation factor EF-Tu	GITIATAHVEYSTENR	60	75	587.966	3	72.37
397689221	gi|397689221|ref|YP_006526475.1|	MROS_0218	-	Elongation factor EF-Tu	GITIATAHVEYSTENR	60	75	587.966	3	57.54
397689221	gi|397689221|ref|YP_006526475.1|	MROS_0218	-	Elongation factor EF-Tu	GITIATAHVEYSTENR	60	75	587.966	3	95.73
397689221	gi|397689221|ref|YP_006526475.1|	MROS_0218	-	Elongation factor EF-Tu	LSVELISEIAMEEGLR	366	381	894.966	2	22.86
397689221	gi|397689221|ref|YP_006526475.1|	MROS_0218	-	Elongation factor EF-Tu	LSVELISEIAMEEGLR	366	381	894.97	2	42.23
397689221	gi|397689221|ref|YP_006526475.1|	MROS_0218	-	Elongation factor EF-Tu	LSVELISEIAMEEGLR	366	381	894.971	2	48.42
397689221	gi|397689221|ref|YP_006526475.1|	MROS_0218	-	Elongation factor EF-Tu	LSVELISEIAMEEGLR	366	381	894.973	2	53.02
397689221	gi|397689221|ref|YP_006526475.1|	MROS_0218	-	Elongation factor EF-Tu	LSVELISEIAMEEGLR	366	381	894.974	2	38.83
397689221	gi|397689221|ref|YP_006526475.1|	MROS_0218	-	Elongation factor EF-Tu	LSVELISEIAMEEGLR	366	381	894.976	2	55.13
397689221	gi|397689221|ref|YP_006526475.1|	MROS_0218	-	Elongation factor EF-Tu	LSVELISEIAMEEGLR	366	381	894.981	2	43.98
397689221	gi|397689221|ref|YP_006526475.1|	MROS_0218	-	Elongation factor EF-Tu	LSVELISEIAMEEGLR	366	381	902.963	2	21.54	Oxidation (M)
397689221	gi|397689221|ref|YP_006526475.1|	MROS_0218	-	Elongation factor EF-Tu	HTPFFNGYRPQFYFR	327	341	494.996	4	11.28
397689221	gi|397689221|ref|YP_006526475.1|	MROS_0218	-	Elongation factor EF-Tu	IDMVDDPELIELVEMELR	138	155	720.358	3	90.96
397689221	gi|397689221|ref|YP_006526475.1|	MROS_0218	-	Elongation factor EF-Tu	IDMVDDPELIELVEMELR	138	155	1080.04	2	96.56
397689221	gi|397689221|ref|YP_006526475.1|	MROS_0218	-	Elongation factor EF-Tu	DVDKPFLMPVEDVFSITGR	213	231	722.372	3	47.14
397689221	gi|397689221|ref|YP_006526475.1|	MROS_0218	-	Elongation factor EF-Tu	DVDKPFLMPVEDVFSITGR	213	231	722.372	3	75.81
397689221	gi|397689221|ref|YP_006526475.1|	MROS_0218	-	Elongation factor EF-Tu	DVDKPFLMPVEDVFSITGR	213	231	722.372	3	104.41
397689221	gi|397689221|ref|YP_006526475.1|	MROS_0218	-	Elongation factor EF-Tu	IDMVDDPELIELVEMELR	138	155	1088.03	2	115.55	Oxidation (M)
397689221	gi|397689221|ref|YP_006526475.1|	MROS_0218	-	Elongation factor EF-Tu	DVDKPFLMPVEDVFSITGR	213	231	727.705	3	37.82	Oxidation (M)
397689221	gi|397689221|ref|YP_006526475.1|	MROS_0218	-	Elongation factor EF-Tu	DVDKPFLMPVEDVFSITGR	213	231	727.707	3	29.22	Oxidation (M)
397689221	gi|397689221|ref|YP_006526475.1|	MROS_0218	-	Elongation factor EF-Tu	TTDVTGVATLPEGTEMVMPGDNVK	342	365	821.399	3	60.49
397689221	gi|397689221|ref|YP_006526475.1|	MROS_0218	-	Elongation factor EF-Tu	TTDVTGVATLPEGTEMVMPGDNVK	342	365	821.399	3	87.76
397689222	gi|397689222|ref|YP_006526476.1|	MROS_0219	-	Elongation factor EF-G	AGDIAAIVGLK	371	381	514.312	2	24.35
397689222	gi|397689222|ref|YP_006526476.1|	MROS_0219	-	Elongation factor EF-G	NIGIMAHIDAGK	12	23	620.328	2	13.05
397689222	gi|397689222|ref|YP_006526476.1|	MROS_0219	-	Elongation factor EF-G	GFEFENAIVGGAVPK	521	535	767.898	2	89.41
397689222	gi|397689222|ref|YP_006526476.1|	MROS_0219	-	Elongation factor EF-G	MAFPEPVIQIAIEPK	401	415	841.965	2	43.28
397689222	gi|397689222|ref|YP_006526476.1|	MROS_0219	-	Elongation factor EF-G	YGHVWIELSPNEPGK	506	520	575.959	3	45.81
397689222	gi|397689222|ref|YP_006526476.1|	MROS_0219	-	Elongation factor EF-G	AQVPLAQMFGYATVLR	644	659	588.986	3	47.95
397689222	gi|397689222|ref|YP_006526476.1|	MROS_0219	-	Elongation factor EF-G	AQVPLAQMFGYATVLR	644	659	588.986	3	53.25
397689222	gi|397689222|ref|YP_006526476.1|	MROS_0219	-	Elongation factor EF-G	TGDTLCTEDDPIVLEK	385	400	903.429	2	22.25	Carbamidomethyl (C)
397689222	gi|397689222|ref|YP_006526476.1|	MROS_0219	-	Elongation factor EF-G	MFHEETLGTTFEDVEIPK	185	202	708.343	3	30.62
397689222	gi|397689222|ref|YP_006526476.1|	MROS_0219	-	Elongation factor EF-G	AGPILLEPIMQVEVITPEEYLGDVLGDLNSR	596	626	1127.6	3	149.28
397689223	gi|397689223|ref|YP_006526477.1|	MROS_0220	-	30S ribosomal protein S7	IVYDSFDIIEQR	41	52	749.383	2	112.86
397689225	gi|397689225|ref|YP_006526479.1|	MROS_0222	-	DNA-directed RNA polymerase, beta' subunit	HIEVIVK	1233	1239	419.263	2	14.37
397689225	gi|397689225|ref|YP_006526479.1|	MROS_0222	-	DNA-directed RNA polymerase, beta' subunit	CGVEVTLK	84	91	453.24	2	15.24	Carbamidomethyl (C)
397689225	gi|397689225|ref|YP_006526479.1|	MROS_0222	-	DNA-directed RNA polymerase, beta' subunit	VTELFEAR	1122	1129	482.756	2	26.45
397689225	gi|397689225|ref|YP_006526479.1|	MROS_0222	-	DNA-directed RNA polymerase, beta' subunit	SVIVVGPELK	364	373	520.82	2	20.65
397689225	gi|397689225|ref|YP_006526479.1|	MROS_0222	-	DNA-directed RNA polymerase, beta' subunit	SIDIEATFR	198	206	526.274	2	31.18
397689225	gi|397689225|ref|YP_006526479.1|	MROS_0222	-	DNA-directed RNA polymerase, beta' subunit	SIDIEATFR	198	206	526.274	2	34.55
397689225	gi|397689225|ref|YP_006526479.1|	MROS_0222	-	DNA-directed RNA polymerase, beta' subunit	VIFNQIVPR	575	583	543.324	2	13.52
397689225	gi|397689225|ref|YP_006526479.1|	MROS_0222	-	DNA-directed RNA polymerase, beta' subunit	EPIIWEILEK	416	425	635.354	2	20.87
397689225	gi|397689225|ref|YP_006526479.1|	MROS_0222	-	DNA-directed RNA polymerase, beta' subunit	EPIIWEILEK	416	425	635.354	2	17.82
397689225	gi|397689225|ref|YP_006526479.1|	MROS_0222	-	DNA-directed RNA polymerase, beta' subunit	EPIIWEILEK	416	425	635.354	2	32.81
397689225	gi|397689225|ref|YP_006526479.1|	MROS_0222	-	DNA-directed RNA polymerase, beta' subunit	FATSDLNDLYR	271	281	657.819	2	70.33
397689225	gi|397689225|ref|YP_006526479.1|	MROS_0222	-	DNA-directed RNA polymerase, beta' subunit	FATSDLNDLYR	271	281	657.819	2	59.95
397689225	gi|397689225|ref|YP_006526479.1|	MROS_0222	-	DNA-directed RNA polymerase, beta' subunit	KEPIIWEILEK	415	425	699.405	2	30.61
397689225	gi|397689225|ref|YP_006526479.1|	MROS_0222	-	DNA-directed RNA polymerase, beta' subunit	YEGEFIETTVGR	563	574	700.84	2	33.54
397689225	gi|397689225|ref|YP_006526479.1|	MROS_0222	-	DNA-directed RNA polymerase, beta' subunit	EIIVESFDGSVQK	1155	1167	725.876	2	59.48
397689225	gi|397689225|ref|YP_006526479.1|	MROS_0222	-	DNA-directed RNA polymerase, beta' subunit	IDEANIEQVYIR	864	875	488.259	3	11.28
397689225	gi|397689225|ref|YP_006526479.1|	MROS_0222	-	DNA-directed RNA polymerase, beta' subunit	LTISLASPDDILSR	16	29	750.911	2	51.42
397689225	gi|397689225|ref|YP_006526479.1|	MROS_0222	-	DNA-directed RNA polymerase, beta' subunit	LGIQAFQPILIDGK	443	456	756.942	2	47.37
397689225	gi|397689225|ref|YP_006526479.1|	MROS_0222	-	DNA-directed RNA polymerase, beta' subunit	LGIQAFQPILIDGK	443	456	756.942	2	85.98
397689225	gi|397689225|ref|YP_006526479.1|	MROS_0222	-	DNA-directed RNA polymerase, beta' subunit	MLQEAVDALFDNSR	309	322	536.927	3	31.8
397689225	gi|397689225|ref|YP_006526479.1|	MROS_0222	-	DNA-directed RNA polymerase, beta' subunit	IIDIWTFTTNNVAR	678	691	555.3	3	29.61
397689225	gi|397689225|ref|YP_006526479.1|	MROS_0222	-	DNA-directed RNA polymerase, beta' subunit	IIDIWTFTTNNVAR	678	691	555.3	3	23.92
397689225	gi|397689225|ref|YP_006526479.1|	MROS_0222	-	DNA-directed RNA polymerase, beta' subunit	EGLSVLEYFISTHGAR	757	772	593.642	3	63.76
397689225	gi|397689225|ref|YP_006526479.1|	MROS_0222	-	DNA-directed RNA polymerase, beta' subunit	EGLSVLEYFISTHGAR	757	772	593.642	3	75.28
397689225	gi|397689225|ref|YP_006526479.1|	MROS_0222	-	DNA-directed RNA polymerase, beta' subunit	IISSGDTNFIEESLEDR	1247	1263	962.962	2	139.53
397689225	gi|397689225|ref|YP_006526479.1|	MROS_0222	-	DNA-directed RNA polymerase, beta' subunit	IISSGDTNFIEESLEDR	1247	1263	962.962	2	151.65
397689225	gi|397689225|ref|YP_006526479.1|	MROS_0222	-	DNA-directed RNA polymerase, beta' subunit	SLSGQSGEIIENPIVANFK	738	756	668.352	3	36.81
397689225	gi|397689225|ref|YP_006526479.1|	MROS_0222	-	DNA-directed RNA polymerase, beta' subunit	VMGVLNEHEQGLITDAER	657	674	671.006	3	74.39
397689225	gi|397689225|ref|YP_006526479.1|	MROS_0222	-	DNA-directed RNA polymerase, beta' subunit	YEIPYGAELMVDDGQDVGK	990	1008	1049.99	2	73.97
397689225	gi|397689225|ref|YP_006526479.1|	MROS_0222	-	DNA-directed RNA polymerase, beta' subunit	GTNAVQEYLVNEIQDVYR	1206	1223	704.351	3	44.42
397689225	gi|397689225|ref|YP_006526479.1|	MROS_0222	-	DNA-directed RNA polymerase, beta' subunit	GTNAVQEYLVNEIQDVYR	1206	1223	704.351	3	81.23
397689225	gi|397689225|ref|YP_006526479.1|	MROS_0222	-	DNA-directed RNA polymerase, beta' subunit	GTNAVQEYLVNEIQDVYR	1206	1223	704.351	3	74.33
397689225	gi|397689225|ref|YP_006526479.1|	MROS_0222	-	DNA-directed RNA polymerase, beta' subunit	VIYYESYVVLNPGPTGLQR	134	152	723.386	3	13.5
397689225	gi|397689225|ref|YP_006526479.1|	MROS_0222	-	DNA-directed RNA polymerase, beta' subunit	NLTTGQLVEIGESVGIIAAQSIGEPGTQLTLR	894	925	817.197	4	108.86
397689225	gi|397689225|ref|YP_006526479.1|	MROS_0222	-	DNA-directed RNA polymerase, beta' subunit	NLTTGQLVEIGESVGIIAAQSIGEPGTQLTLR	894	925	817.197	4	131.49
397689225	gi|397689225|ref|YP_006526479.1|	MROS_0222	-	DNA-directed RNA polymerase, beta' subunit	VPNKPEWMVLSVIPVIPPELRPLVPLEGGR	241	270	667.185	5	45.18
397689225	gi|397689225|ref|YP_006526479.1|	MROS_0222	-	DNA-directed RNA polymerase, beta' subunit	VPNKPEWMVLSVIPVIPPELRPLVPLEGGR	241	270	833.73	4	36
397689225	gi|397689225|ref|YP_006526479.1|	MROS_0222	-	DNA-directed RNA polymerase, beta' subunit	DLISEDQYYEIVQSLPHDNDALEDDDPKK	154	182	851.898	4	59.28
397689226	gi|397689226|ref|YP_006526480.1|	MROS_0223	-	DNA-directed RNA polymerase, beta subunit	DLDGSVVIR	941	949	487.269	2	24.98
397689226	gi|397689226|ref|YP_006526480.1|	MROS_0223	-	DNA-directed RNA polymerase, beta subunit	DLDGSVVIR	941	949	487.269	2	31.44
397689226	gi|397689226|ref|YP_006526480.1|	MROS_0223	-	DNA-directed RNA polymerase, beta subunit	NISVAFMPWR	753	762	610.816	2	34.98
397689226	gi|397689226|ref|YP_006526480.1|	MROS_0223	-	DNA-directed RNA polymerase, beta subunit	NISVAFMPWR	753	762	610.816	2	28.88
397689226	gi|397689226|ref|YP_006526480.1|	MROS_0223	-	DNA-directed RNA polymerase, beta subunit	VLTVEDIVAIMK	367	378	665.884	2	36.26
397689226	gi|397689226|ref|YP_006526480.1|	MROS_0223	-	DNA-directed RNA polymerase, beta subunit	TKEEALFAIYR	306	316	447.579	3	17.73
397689226	gi|397689226|ref|YP_006526480.1|	MROS_0223	-	DNA-directed RNA polymerase, beta subunit	QLETLDLEYQR	904	914	704.36	2	59.2
397689226	gi|397689226|ref|YP_006526480.1|	MROS_0223	-	DNA-directed RNA polymerase, beta subunit	QLETLDLEYQR	904	914	704.36	2	70.22
397689226	gi|397689226|ref|YP_006526480.1|	MROS_0223	-	DNA-directed RNA polymerase, beta subunit	GYNFEDAIIISER	763	775	763.877	2	60.13
397689226	gi|397689226|ref|YP_006526480.1|	MROS_0223	-	DNA-directed RNA polymerase, beta subunit	TGEAPDIETALGLLDK	320	335	821.93	2	74.16
397689226	gi|397689226|ref|YP_006526480.1|	MROS_0223	-	DNA-directed RNA polymerase, beta subunit	TGEAPDIETALGLLDK	320	335	821.93	2	109.25
397689226	gi|397689226|ref|YP_006526480.1|	MROS_0223	-	DNA-directed RNA polymerase, beta subunit	IQSGDELPPGITQLAK	1009	1024	833.95	2	44.48
397689226	gi|397689226|ref|YP_006526480.1|	MROS_0223	-	DNA-directed RNA polymerase, beta subunit	MNIGQLYETALGWVGK	1080	1095	890.452	2	86.83
397689226	gi|397689226|ref|YP_006526480.1|	MROS_0223	-	DNA-directed RNA polymerase, beta subunit	GLQAVFNQNFPILDNK	52	67	909.48	2	75.44
397689226	gi|397689226|ref|YP_006526480.1|	MROS_0223	-	DNA-directed RNA polymerase, beta subunit	GLQAVFNQNFPILDNK	52	67	909.48	2	34.47
397689226	gi|397689226|ref|YP_006526480.1|	MROS_0223	-	DNA-directed RNA polymerase, beta subunit	GLQAVFNQNFPILDNK	52	67	909.48	2	93.61
397689226	gi|397689226|ref|YP_006526480.1|	MROS_0223	-	DNA-directed RNA polymerase, beta subunit	TIGEQLQQQYNIGLAR	403	418	916.481	2	92.59
397689226	gi|397689226|ref|YP_006526480.1|	MROS_0223	-	DNA-directed RNA polymerase, beta subunit	TIGEQLQQQYNIGLAR	403	418	611.323	3	17.92
397689226	gi|397689226|ref|YP_006526480.1|	MROS_0223	-	DNA-directed RNA polymerase, beta subunit	MNIGQLYETALGWVGKK	1080	1096	636.673	3	81.06
397689226	gi|397689226|ref|YP_006526480.1|	MROS_0223	-	DNA-directed RNA polymerase, beta subunit	IAADDVIDLQTGEIYVSK	244	261	975.506	2	45.59
397689226	gi|397689226|ref|YP_006526480.1|	MROS_0223	-	DNA-directed RNA polymerase, beta subunit	LITSETSVEQDLIINTLK	283	300	673.04	3	32.26
397689226	gi|397689226|ref|YP_006526480.1|	MROS_0223	-	DNA-directed RNA polymerase, beta subunit	FETPIFDGAGVNDVEEWLK	1101	1119	1083.52	2	105.14
397689226	gi|397689226|ref|YP_006526480.1|	MROS_0223	-	DNA-directed RNA polymerase, beta subunit	FETPIFDGAGVNDVEEWLK	1101	1119	1083.52	2	106.19
397689226	gi|397689226|ref|YP_006526480.1|	MROS_0223	-	DNA-directed RNA polymerase, beta subunit	FETPIFDGAGVNDVEEWLK	1101	1119	1083.52	2	90.81
397689226	gi|397689226|ref|YP_006526480.1|	MROS_0223	-	DNA-directed RNA polymerase, beta subunit	IIVAYDTDLAEDEALVSFDSER	680	701	1236.1	2	34.8
397689226	gi|397689226|ref|YP_006526480.1|	MROS_0223	-	DNA-directed RNA polymerase, beta subunit	IIVAYDTDLAEDEALVSFDSER	680	701	824.403	3	62.42
397689226	gi|397689226|ref|YP_006526480.1|	MROS_0223	-	DNA-directed RNA polymerase, beta subunit	IIVAYDTDLAEDEALVSFDSER	680	701	824.403	3	43.35
397689226	gi|397689226|ref|YP_006526480.1|	MROS_0223	-	DNA-directed RNA polymerase, beta subunit	ALGYETDEQILNLFNLIEEVAVK	211	233	874.463	3	105.77
397689226	gi|397689226|ref|YP_006526480.1|	MROS_0223	-	DNA-directed RNA polymerase, beta subunit	ALGYETDEQILNLFNLIEEVAVK	211	233	874.463	3	101.5
397689226	gi|397689226|ref|YP_006526480.1|	MROS_0223	-	DNA-directed RNA polymerase, beta subunit	ALGYETDEQILNLFNLIEEVAVK	211	233	874.464	3	105.45
397689226	gi|397689226|ref|YP_006526480.1|	MROS_0223	-	DNA-directed RNA polymerase, beta subunit	VPDLLNIQLESFEEFLQLSVPPSQR	24	48	966.846	3	54.58
397689226	gi|397689226|ref|YP_006526480.1|	MROS_0223	-	DNA-directed RNA polymerase, beta subunit	VVPVEDMPYHEDGTPVDIVLNPLGVPSR	1052	1079	1015.52	3	61.08
397689226	gi|397689226|ref|YP_006526480.1|	MROS_0223	-	DNA-directed RNA polymerase, beta subunit	VVPVEDMPYHEDGTPVDIVLNPLGVPSR	1052	1079	1015.52	3	69.23
397689226	gi|397689226|ref|YP_006526480.1|	MROS_0223	-	DNA-directed RNA polymerase, beta subunit	VVPVEDMPYHEDGTPVDIVLNPLGVPSR	1052	1079	761.895	4	13.77
397689226	gi|397689226|ref|YP_006526480.1|	MROS_0223	-	DNA-directed RNA polymerase, beta subunit	VVPVEDMPYHEDGTPVDIVLNPLGVPSR	1052	1079	761.895	4	14.5
397689226	gi|397689226|ref|YP_006526480.1|	MROS_0223	-	DNA-directed RNA polymerase, beta subunit	DSETEEFINTVEQEVYLGNLPFMTEK	110	135	1021.48	3	87.69
397689226	gi|397689226|ref|YP_006526480.1|	MROS_0223	-	DNA-directed RNA polymerase, beta subunit	DSETEEFINTVEQEVYLGNLPFMTEK	110	135	1021.48	3	102.29
397689226	gi|397689226|ref|YP_006526480.1|	MROS_0223	-	DNA-directed RNA polymerase, beta subunit	VTNQIEYLSADQEDQYIIAQANAPIDEQGR	547	576	1131.55	3	51.61
397689226	gi|397689226|ref|YP_006526480.1|	MROS_0223	-	DNA-directed RNA polymerase, beta subunit	TVSSVINAFFGTNQLSQFMDQTNPLSEITHK	445	475	864.427	4	101.09
397689226	gi|397689226|ref|YP_006526480.1|	MROS_0223	-	DNA-directed RNA polymerase, beta subunit	TVSSVINAFFGTNQLSQFMDQTNPLSEITHK	445	475	864.429	4	17.26
397689226	gi|397689226|ref|YP_006526480.1|	MROS_0223	-	DNA-directed RNA polymerase, beta subunit	TVSSVINAFFGTNQLSQFMDQTNPLSEITHK	445	475	864.429	4	85.85
397689226	gi|397689226|ref|YP_006526480.1|	MROS_0223	-	DNA-directed RNA polymerase, beta subunit	TVSSVINAFFGTNQLSQFMDQTNPLSEITHK	445	475	1152.24	3	75.08
397689226	gi|397689226|ref|YP_006526480.1|	MROS_0223	-	DNA-directed RNA polymerase, beta subunit	LKDEYPVVPPSEVQYMDVAPAQIVSAAASLIPFLEHDDANR	586	626	1124.57	4	107.79
397689226	gi|397689226|ref|YP_006526480.1|	MROS_0223	-	DNA-directed RNA polymerase, beta subunit	LKDEYPVVPPSEVQYMDVAPAQIVSAAASLIPFLEHDDANR	586	626	1124.57	4	121.35
397689227	gi|397689227|ref|YP_006526481.1|	MROS_0224	-	50S ribosomal protein L7/L12	ALTLVEAAELK	14	24	579.341	2	31.22
397689227	gi|397689227|ref|YP_006526481.1|	MROS_0224	-	50S ribosomal protein L7/L12	ALTLVEAAELK	14	24	579.341	2	43.78
397689227	gi|397689227|ref|YP_006526481.1|	MROS_0224	-	50S ribosomal protein L7/L12	ALTLVEAAELK	14	24	579.341	2	56.77
397689227	gi|397689227|ref|YP_006526481.1|	MROS_0224	-	50S ribosomal protein L7/L12	ELEEAGATVTIK	115	126	630.835	2	33.92
397689227	gi|397689227|ref|YP_006526481.1|	MROS_0224	-	50S ribosomal protein L7/L12	ELEEAGATVTIK	115	126	630.836	2	19.83
397689227	gi|397689227|ref|YP_006526481.1|	MROS_0224	-	50S ribosomal protein L7/L12	ELEEAGATVTIK	115	126	630.837	2	36.69
397689227	gi|397689227|ref|YP_006526481.1|	MROS_0224	-	50S ribosomal protein L7/L12	ELEEAGATVTIK	115	126	630.837	2	11.1
397689227	gi|397689227|ref|YP_006526481.1|	MROS_0224	-	50S ribosomal protein L7/L12	ELEEAGATVTIK	115	126	630.837	2	24.72
397689227	gi|397689227|ref|YP_006526481.1|	MROS_0224	-	50S ribosomal protein L7/L12	ELEEAGATVTIK	115	126	630.837	2	40.67
397689227	gi|397689227|ref|YP_006526481.1|	MROS_0224	-	50S ribosomal protein L7/L12	ELEEAGATVTIK	115	126	630.837	2	20.5
397689227	gi|397689227|ref|YP_006526481.1|	MROS_0224	-	50S ribosomal protein L7/L12	ELEEAGATVTIK	115	126	630.837	2	39.52
397689227	gi|397689227|ref|YP_006526481.1|	MROS_0224	-	50S ribosomal protein L7/L12	ELEEAGATVTIK	115	126	630.837	2	42.31
397689227	gi|397689227|ref|YP_006526481.1|	MROS_0224	-	50S ribosomal protein L7/L12	ELEEAGATVTIK	115	126	630.838	2	59.93
397689227	gi|397689227|ref|YP_006526481.1|	MROS_0224	-	50S ribosomal protein L7/L12	ELEEAGATVTIK	115	126	630.838	2	51.17
397689227	gi|397689227|ref|YP_006526481.1|	MROS_0224	-	50S ribosomal protein L7/L12	ELEEAGATVTIK	115	126	630.838	2	59.88
397689227	gi|397689227|ref|YP_006526481.1|	MROS_0224	-	50S ribosomal protein L7/L12	ELEEAGATVTIK	115	126	630.838	2	60.09
397689227	gi|397689227|ref|YP_006526481.1|	MROS_0224	-	50S ribosomal protein L7/L12	ELEEAGATVTIK	115	126	630.838	2	55.52
397689227	gi|397689227|ref|YP_006526481.1|	MROS_0224	-	50S ribosomal protein L7/L12	ELEEAGATVTIK	115	126	630.838	2	24.39
397689227	gi|397689227|ref|YP_006526481.1|	MROS_0224	-	50S ribosomal protein L7/L12	ELEEAGATVTIK	115	126	630.838	2	43.25
397689227	gi|397689227|ref|YP_006526481.1|	MROS_0224	-	50S ribosomal protein L7/L12	ELEEAGATVTIK	115	126	630.839	2	51.33
397689227	gi|397689227|ref|YP_006526481.1|	MROS_0224	-	50S ribosomal protein L7/L12	ELEEAGATVTIK	115	126	630.839	2	39.7
397689227	gi|397689227|ref|YP_006526481.1|	MROS_0224	-	50S ribosomal protein L7/L12	ELEEAGATVTIK	115	126	630.839	2	54.66
397689227	gi|397689227|ref|YP_006526481.1|	MROS_0224	-	50S ribosomal protein L7/L12	ELEEAGATVTIK	115	126	630.839	2	38.89
397689227	gi|397689227|ref|YP_006526481.1|	MROS_0224	-	50S ribosomal protein L7/L12	ELEEAGATVTIK	115	126	630.839	2	16.8
397689227	gi|397689227|ref|YP_006526481.1|	MROS_0224	-	50S ribosomal protein L7/L12	ELEEAGATVTIK	115	126	630.84	2	12.44
397689227	gi|397689227|ref|YP_006526481.1|	MROS_0224	-	50S ribosomal protein L7/L12	ALTLVEAAELKK	14	25	643.388	2	38.1
397689227	gi|397689227|ref|YP_006526481.1|	MROS_0224	-	50S ribosomal protein L7/L12	TEFDVILESAGATK	58	71	740.882	2	76.67
397689227	gi|397689227|ref|YP_006526481.1|	MROS_0224	-	50S ribosomal protein L7/L12	TEFDVILESAGATK	58	71	740.882	2	77.62
397689227	gi|397689227|ref|YP_006526481.1|	MROS_0224	-	50S ribosomal protein L7/L12	TEFDVILESAGATK	58	71	740.882	2	89.4
397689227	gi|397689227|ref|YP_006526481.1|	MROS_0224	-	50S ribosomal protein L7/L12	TEFDVILESAGATK	58	71	494.26	3	29.21
397689227	gi|397689227|ref|YP_006526481.1|	MROS_0224	-	50S ribosomal protein L7/L12	ALEDEFGVTAAAPVVMAGGVAAGGDAAPAEEK	26	57	991.153	3	93.17
397689227	gi|397689227|ref|YP_006526481.1|	MROS_0224	-	50S ribosomal protein L7/L12	ALEDEFGVTAAAPVVMAGGVAAGGDAAPAEEK	26	57	991.153	3	100.21
397689227	gi|397689227|ref|YP_006526481.1|	MROS_0224	-	50S ribosomal protein L7/L12	ALEDEFGVTAAAPVVMAGGVAAGGDAAPAEEK	26	57	991.153	3	152.72
397689228	gi|397689228|ref|YP_006526482.1|	MROS_0225	-	50S ribosomal protein L10	DIVSLVDEISK	159	169	609.334	2	30.17
397689228	gi|397689228|ref|YP_006526482.1|	MROS_0225	-	50S ribosomal protein L10	ELVSNSTAIYLVDYK	15	29	857.946	2	101.71
397689229	gi|397689229|ref|YP_006526483.1|	MROS_0226	-	50S ribosomal protein L1	AQEALDAGADYAGFEEYLEK	83	102	1095.5	2	125.28
397689230	gi|397689230|ref|YP_006526484.1|	MROS_0227	-	50S ribosomal protein L11	QGLIIPVVITVYTDK	50	64	829.99	2	14.04
397689230	gi|397689230|ref|YP_006526484.1|	MROS_0227	-	50S ribosomal protein L11	QGLIIPVVITVYTDK	50	64	829.99	2	66.83
397689231	gi|397689231|ref|YP_006526485.1|	MROS_0228	-	Transcriptional antiterminator NusG	TPVEIDFAQAELEK	168	181	795.413	2	65.13
397689231	gi|397689231|ref|YP_006526485.1|	MROS_0228	-	Transcriptional antiterminator NusG	VKDFILNTPSVMGFLGSQK	79	97	694.375	3	63.09
397689231	gi|397689231|ref|YP_006526485.1|	MROS_0228	-	Transcriptional antiterminator NusG	IIDGPFNNFSGIVEEVNEEK	135	154	1125.55	2	70.95
397689232	gi|397689232|ref|YP_006526486.1|	MROS_0229	-	preprotein translocase subunit SecE	IINFVNDVVK	5	14	580.837	2	32.68
397689233	gi|397689233|ref|YP_006526487.1|	MROS_0230	-	50S ribosomal protein L33	QIIVLESSAGTGYR	9	22	747.401	2	58.19
397689233	gi|397689233|ref|YP_006526487.1|	MROS_0230	-	50S ribosomal protein L33	QIIVLESSAGTGYR	9	22	747.401	2	91.65
397689234	gi|397689234|ref|YP_006526488.1|	MROS_0231	-	pyrroline-5-carboxylate reductase	IPPETLLISILAGVK	85	99	782.486	2	54.99
397689234	gi|397689234|ref|YP_006526488.1|	MROS_0231	-	pyrroline-5-carboxylate reductase	IPPETLLISILAGVK	85	99	782.486	2	77.17
397689234	gi|397689234|ref|YP_006526488.1|	MROS_0231	-	pyrroline-5-carboxylate reductase	IPPETLLISILAGVK	85	99	782.486	2	92.37
397689234	gi|397689234|ref|YP_006526488.1|	MROS_0231	-	pyrroline-5-carboxylate reductase	FDEIFATALLNAEK	246	259	791.413	2	96.03
397689235	gi|397689235|ref|YP_006526489.1|	MROS_0232	-	alpha-isopropylmalate/homocitrate synthase family transferase	DVESDYNLNTLINSETPIITIFGK	81	104	899.456	3	30.75
397689236	gi|397689236|ref|YP_006526490.1|	MROS_0233	-	3-isopropylmalate dehydratase, small subunit	NETYQLRPLGDILPIIEAGNIFEYAR	155	180	1002.53	3	68.63
397689237	gi|397689237|ref|YP_006526491.1|	MROS_0234	-	3-isopropylmalate dehydratase large subunit	AADGEVVISTTNR	382	394	666.838	2	68.13
397689237	gi|397689237|ref|YP_006526491.1|	MROS_0234	-	3-isopropylmalate dehydratase large subunit	KSEVFLASPLTVAASAVTGVITDPR	404	428	843.802	3	60.53
397689238	gi|397689238|ref|YP_006526492.1|	MROS_0235	-	2-isopropylmalate synthase	ILIFDTTLR	6	14	546.326	2	35.11
397689238	gi|397689238|ref|YP_006526492.1|	MROS_0235	-	2-isopropylmalate synthase	DLLDFYTDINTK	262	273	729.365	2	15.28
397689238	gi|397689238|ref|YP_006526492.1|	MROS_0235	-	2-isopropylmalate synthase	DLLDFYTDINTK	262	273	729.365	2	65.09
397689238	gi|397689238|ref|YP_006526492.1|	MROS_0235	-	2-isopropylmalate synthase	ALSINSEVESYQVR	447	460	797.909	2	84.51
397689238	gi|397689238|ref|YP_006526492.1|	MROS_0235	-	2-isopropylmalate synthase	TFTDDVEFSAEDAGR	140	154	830.361	2	27.07
397689240	gi|397689240|ref|YP_006526494.1|	MROS_0237	-	ketol-acid reductoisomerase	AGVIETTFK	176	184	483.265	2	13.85
397689240	gi|397689240|ref|YP_006526494.1|	MROS_0237	-	ketol-acid reductoisomerase	DSGMDVGVGLR	37	47	553.269	2	34.52
397689240	gi|397689240|ref|YP_006526494.1|	MROS_0237	-	ketol-acid reductoisomerase	VYYDQDANLDILK	3	15	785.395	2	56.91
397689241	gi|397689241|ref|YP_006526495.1|	MROS_0238	-	acetolactate synthase 3 regulatory subunit	TIMLEITGPPDK	119	130	657.851	2	71.01
397689241	gi|397689241|ref|YP_006526495.1|	MROS_0238	-	acetolactate synthase 3 regulatory subunit	SEIIDICEIFR	99	109	697.852	2	61.61	Carbamidomethyl (C)
397689241	gi|397689241|ref|YP_006526495.1|	MROS_0238	-	acetolactate synthase 3 regulatory subunit	SEIIDICEIFR	99	109	697.852	2	45.52	Carbamidomethyl (C)
397689241	gi|397689241|ref|YP_006526495.1|	MROS_0238	-	acetolactate synthase 3 regulatory subunit	IDAAINVLEPFGIK	131	144	750.425	2	67.44
397689241	gi|397689241|ref|YP_006526495.1|	MROS_0238	-	acetolactate synthase 3 regulatory subunit	IDAAINVLEPFGIK	131	144	750.425	2	67.7
397689242	gi|397689242|ref|YP_006526496.1|	MROS_0239	-	acetolactate synthase, large subunit, biosynthetic type	NVINNITEFHYPDK	176	189	852.427	2	14.26
397689242	gi|397689242|ref|YP_006526496.1|	MROS_0239	-	acetolactate synthase, large subunit, biosynthetic type	FSFTDLSDSNPDFVK	497	511	859.9	2	77.7
397689242	gi|397689242|ref|YP_006526496.1|	MROS_0239	-	acetolactate synthase, large subunit, biosynthetic type	EDMVFPIVPAGASISDMIIR	553	572	1081.05	2	16.92
397689242	gi|397689242|ref|YP_006526496.1|	MROS_0239	-	acetolactate synthase, large subunit, biosynthetic type	EGVEYVFGYPGGAVLPIYER	29	48	739.041	3	31.32
397689242	gi|397689242|ref|YP_006526496.1|	MROS_0239	-	acetolactate synthase, large subunit, biosynthetic type	EGVEYVFGYPGGAVLPIYER	29	48	739.041	3	41.45
397689242	gi|397689242|ref|YP_006526496.1|	MROS_0239	-	acetolactate synthase, large subunit, biosynthetic type	SHITSGGLGTMGFALPAAIGVAFGVK	417	442	820.443	3	33.47
397689242	gi|397689242|ref|YP_006526496.1|	MROS_0239	-	acetolactate synthase, large subunit, biosynthetic type	SHITSGGLGTMGFALPAAIGVAFGVK	417	442	820.443	3	97.72
397689243	gi|397689243|ref|YP_006526497.1|	MROS_0240	-	dihydroxy-acid dehydratase	LNVELSQEEIER	512	523	729.877	2	71.02
397689243	gi|397689243|ref|YP_006526497.1|	MROS_0240	-	dihydroxy-acid dehydratase	IDGLLYLDSPTVTGK	334	348	796.426	2	45.29
397689244	gi|397689244|ref|YP_006526498.1|	MROS_0241	-	homoserine dehydrogenase	YEIVAVSDLR	36	45	582.815	2	50.83
397689244	gi|397689244|ref|YP_006526498.1|	MROS_0241	-	homoserine dehydrogenase	YEIVAVSDLR	36	45	582.815	2	19.31
397689244	gi|397689244|ref|YP_006526498.1|	MROS_0241	-	homoserine dehydrogenase	VDWSAIETIEK	75	85	645.833	2	19.01
397689244	gi|397689244|ref|YP_006526498.1|	MROS_0241	-	homoserine dehydrogenase	VDWSAIETIEK	75	85	645.833	2	55.6
397689244	gi|397689244|ref|YP_006526498.1|	MROS_0241	-	homoserine dehydrogenase	MEEGMSYEDALK	188	199	701.803	2	12.52
397689244	gi|397689244|ref|YP_006526498.1|	MROS_0241	-	homoserine dehydrogenase	IETGFSILTDLLALNNSE	322	339	975.507	2	71.25
397689244	gi|397689244|ref|YP_006526498.1|	MROS_0241	-	homoserine dehydrogenase	IETGFSILTDLLALNNSE	322	339	975.508	2	104.51
397689244	gi|397689244|ref|YP_006526498.1|	MROS_0241	-	homoserine dehydrogenase	IETGFSILTDLLALNNSE	322	339	975.508	2	100.87
397689244	gi|397689244|ref|YP_006526498.1|	MROS_0241	-	homoserine dehydrogenase	IETGFSILTDLLALNNSE	322	339	975.508	2	97.91
397689244	gi|397689244|ref|YP_006526498.1|	MROS_0241	-	homoserine dehydrogenase	IETGFSILTDLLALNNSE	322	339	975.508	2	79.8
397689244	gi|397689244|ref|YP_006526498.1|	MROS_0241	-	homoserine dehydrogenase	IETGFSILTDLLALNNSE	322	339	975.508	2	115.88
397689244	gi|397689244|ref|YP_006526498.1|	MROS_0241	-	homoserine dehydrogenase	FMIEGTVLSGTPVLNLAEGPLAGNK	145	169	843.453	3	72.95
397689244	gi|397689244|ref|YP_006526498.1|	MROS_0241	-	homoserine dehydrogenase	FMIEGTVLSGTPVLNLAEGPLAGNK	145	169	843.453	3	102.81
397689244	gi|397689244|ref|YP_006526498.1|	MROS_0241	-	homoserine dehydrogenase	AYVKPELIPLDHPLAGVMGSTNALTFTTDLLGDVTIVGK	279	317	1017.55	4	119.07
397689244	gi|397689244|ref|YP_006526498.1|	MROS_0241	-	homoserine dehydrogenase	AYVKPELIPLDHPLAGVMGSTNALTFTTDLLGDVTIVGK	279	317	1017.55	4	86.21
397689245	gi|397689245|ref|YP_006526499.1|	MROS_0242	-	outer membrane protein	TDFFYDTHEVITAR	36	49	572.275	3	43.83
397689246	gi|397689246|ref|YP_006526500.1|	MROS_0243	-	methyl-accepting chemotaxis protein	GFAVVADEVR	490	499	531.782	2	54.07
397689246	gi|397689246|ref|YP_006526500.1|	MROS_0243	-	methyl-accepting chemotaxis protein	GFAVVADEVR	490	499	531.782	2	54.81
397689246	gi|397689246|ref|YP_006526500.1|	MROS_0243	-	methyl-accepting chemotaxis protein	FAEGDLTVEVVPEKEDDDIGK	312	332	769.04	3	45.4
397689247	gi|397689247|ref|YP_006526501.1|	MROS_0244	-	multi-sensor hybrid histidine kinase	NYEGELTAQVR	979	989	640.316	2	31.2
397689247	gi|397689247|ref|YP_006526501.1|	MROS_0244	-	multi-sensor hybrid histidine kinase	ILFIEDLPTDVELAER	17	32	936.998	2	12.06
397689247	gi|397689247|ref|YP_006526501.1|	MROS_0244	-	multi-sensor hybrid histidine kinase	LIGDEYSITQIFANLMDNAIK	945	965	790.407	3	34.46
397689254	gi|397689254|ref|YP_006526508.1|	MROS_0251	-	peptidase M20	GMIASAYFLK	441	450	550.794	2	16.82
397689254	gi|397689254|ref|YP_006526508.1|	MROS_0251	-	peptidase M20	GLLYMEVEFSGPK	197	209	735.367	2	35.43
397689254	gi|397689254|ref|YP_006526508.1|	MROS_0251	-	peptidase M20	NIGLTNVEVFSTEK	51	64	775.906	2	98.67
397689254	gi|397689254|ref|YP_006526508.1|	MROS_0251	-	peptidase M20	NIGLTNVEVFSTEK	51	64	775.906	2	94.44
397689254	gi|397689254|ref|YP_006526508.1|	MROS_0251	-	peptidase M20	HLNTNFDNSLEELK	7	20	837.413	2	68.46
397689254	gi|397689254|ref|YP_006526508.1|	MROS_0251	-	peptidase M20	FLIEGEEEIGSGSLSK	147	162	847.926	2	70.65
397689254	gi|397689254|ref|YP_006526508.1|	MROS_0251	-	peptidase M20	FLIEGEEEIGSGSLSK	147	162	847.926	2	117.16
397689254	gi|397689254|ref|YP_006526508.1|	MROS_0251	-	peptidase M20	FLIEGEEEIGSGSLSK	147	162	847.926	2	113.32
397689254	gi|397689254|ref|YP_006526508.1|	MROS_0251	-	peptidase M20	FLIEGEEEIGSGSLSK	147	162	847.926	2	113.71
397689254	gi|397689254|ref|YP_006526508.1|	MROS_0251	-	peptidase M20	MIHYGYPVVVPLEDK	360	374	880.455	2	78.07
397689254	gi|397689254|ref|YP_006526508.1|	MROS_0251	-	peptidase M20	MIHYGYPVVVPLEDK	360	374	587.309	3	34.41
397689254	gi|397689254|ref|YP_006526508.1|	MROS_0251	-	peptidase M20	ADLHSGSFGGAVANPVNELAK	210	230	685.352	3	59.51
397689254	gi|397689254|ref|YP_006526508.1|	MROS_0251	-	peptidase M20	HLNTNFDNSLEELKEYLR	7	24	745.704	3	93.43
397689254	gi|397689254|ref|YP_006526508.1|	MROS_0251	-	peptidase M20	LWVRPTLDCNGIVGGFTGEGAK	293	314	783.07	3	50.93	Carbamidomethyl (C)
397689254	gi|397689254|ref|YP_006526508.1|	MROS_0251	-	peptidase M20	HPIVYGQWIGAPDKPTVLIYGHYDVQPVDPIEK	65	97	936.995	4	39.14
397689261	gi|397689261|ref|YP_006526515.1|	MROS_0258	-	hypothetical protein	KPQQINIELGEK	7	18	466.265	3	25.37
397689261	gi|397689261|ref|YP_006526515.1|	MROS_0258	-	hypothetical protein	EAEGIYSNLAIITHSPAEFVIDFTR	19	43	931.806	3	24.73
397689261	gi|397689261|ref|YP_006526515.1|	MROS_0258	-	hypothetical protein	EAEGIYSNLAIITHSPAEFVIDFTR	19	43	931.806	3	37.94
397689262	gi|397689262|ref|YP_006526516.1|	MROS_0259	-	tetratricopeptide domain-containing protein	LDVALDAFK	251	259	496.277	2	40.53
397689262	gi|397689262|ref|YP_006526516.1|	MROS_0259	-	tetratricopeptide domain-containing protein	LDVALDAFK	251	259	496.277	2	36.33
397689262	gi|397689262|ref|YP_006526516.1|	MROS_0259	-	tetratricopeptide domain-containing protein	LSNAYISANK	241	250	540.787	2	64.08
397689262	gi|397689262|ref|YP_006526516.1|	MROS_0259	-	tetratricopeptide domain-containing protein	YYWATSFNK	100	108	590.277	2	25.58
397689262	gi|397689262|ref|YP_006526516.1|	MROS_0259	-	tetratricopeptide domain-containing protein	YYWATSFNK	100	108	590.277	2	37
397689262	gi|397689262|ref|YP_006526516.1|	MROS_0259	-	tetratricopeptide domain-containing protein	FQAAIPYLEK	339	348	590.324	2	28.18
397689262	gi|397689262|ref|YP_006526516.1|	MROS_0259	-	tetratricopeptide domain-containing protein	FQAAIPYLEK	339	348	590.324	2	39.11
397689262	gi|397689262|ref|YP_006526516.1|	MROS_0259	-	tetratricopeptide domain-containing protein	FQAAIPYLEK	339	348	590.324	2	25.14
397689262	gi|397689262|ref|YP_006526516.1|	MROS_0259	-	tetratricopeptide domain-containing protein	FQAAIPYLEK	339	348	590.324	2	45.05
397689262	gi|397689262|ref|YP_006526516.1|	MROS_0259	-	tetratricopeptide domain-containing protein	GNTLFDSYNETK	194	205	694.821	2	23.1
397689262	gi|397689262|ref|YP_006526516.1|	MROS_0259	-	tetratricopeptide domain-containing protein	DLFPDDNEILLR	229	240	730.375	2	46.14
397689262	gi|397689262|ref|YP_006526516.1|	MROS_0259	-	tetratricopeptide domain-containing protein	DLFPDDNEILLR	229	240	730.375	2	68.84
397689262	gi|397689262|ref|YP_006526516.1|	MROS_0259	-	tetratricopeptide domain-containing protein	DLFPDDNEILLR	229	240	730.375	2	53.48
397689262	gi|397689262|ref|YP_006526516.1|	MROS_0259	-	tetratricopeptide domain-containing protein	DLFPDDNEILLR	229	240	730.375	2	61.68
397689262	gi|397689262|ref|YP_006526516.1|	MROS_0259	-	tetratricopeptide domain-containing protein	DLFPDDNEILLR	229	240	730.375	2	61.66
397689262	gi|397689262|ref|YP_006526516.1|	MROS_0259	-	tetratricopeptide domain-containing protein	YLEENPNEATIWELLGK	349	365	1010.01	2	120.67
397689262	gi|397689262|ref|YP_006526516.1|	MROS_0259	-	tetratricopeptide domain-containing protein	YLEENPNEATIWELLGK	349	365	1010.01	2	121.2
397689262	gi|397689262|ref|YP_006526516.1|	MROS_0259	-	tetratricopeptide domain-containing protein	YLEENPNEATIWELLGK	349	365	1010.01	2	138.73
397689262	gi|397689262|ref|YP_006526516.1|	MROS_0259	-	tetratricopeptide domain-containing protein	LTAMGSSAESFAMLGQIYTEK	173	193	745.697	3	23.22
397689262	gi|397689262|ref|YP_006526516.1|	MROS_0259	-	tetratricopeptide domain-containing protein	LTAMGSSAESFAMLGQIYTEK	173	193	745.697	3	12.67
397689262	gi|397689262|ref|YP_006526516.1|	MROS_0259	-	tetratricopeptide domain-containing protein	AVEIDPNYTNAIYNLAVTYIR	295	315	805.083	3	129.43
397689262	gi|397689262|ref|YP_006526516.1|	MROS_0259	-	tetratricopeptide domain-containing protein	AVEIDPNYTNAIYNLAVTYIR	295	315	805.083	3	111.28
397689262	gi|397689262|ref|YP_006526516.1|	MROS_0259	-	tetratricopeptide domain-containing protein	AVEIDPNYTNAIYNLAVTYIR	295	315	805.085	3	130.01
397689262	gi|397689262|ref|YP_006526516.1|	MROS_0259	-	tetratricopeptide domain-containing protein	AVEIDPNYTNAIYNLAVTYIR	295	315	805.085	3	130.21
397689262	gi|397689262|ref|YP_006526516.1|	MROS_0259	-	tetratricopeptide domain-containing protein	KAVEIDPNYTNAIYNLAVTYIR	294	315	847.784	3	39.91
397689262	gi|397689262|ref|YP_006526516.1|	MROS_0259	-	tetratricopeptide domain-containing protein	KAVEIDPNYTNAIYNLAVTYIR	294	315	847.784	3	109.66
397689262	gi|397689262|ref|YP_006526516.1|	MROS_0259	-	tetratricopeptide domain-containing protein	KAVEIDPNYTNAIYNLAVTYIR	294	315	636.091	4	48.85
397689262	gi|397689262|ref|YP_006526516.1|	MROS_0259	-	tetratricopeptide domain-containing protein	FYQYNLAVLLLNSNDFEGAEEHFK	270	293	954.465	3	117.28
397689262	gi|397689262|ref|YP_006526516.1|	MROS_0259	-	tetratricopeptide domain-containing protein	FYQYNLAVLLLNSNDFEGAEEHFK	270	293	954.465	3	43.55
397689262	gi|397689262|ref|YP_006526516.1|	MROS_0259	-	tetratricopeptide domain-containing protein	FYQYNLAVLLLNSNDFEGAEEHFK	270	293	954.465	3	82.64
397689262	gi|397689262|ref|YP_006526516.1|	MROS_0259	-	tetratricopeptide domain-containing protein	FYQYNLAVLLLNSNDFEGAEEHFK	270	293	954.465	3	83.38
397689262	gi|397689262|ref|YP_006526516.1|	MROS_0259	-	tetratricopeptide domain-containing protein	FYQYNLAVLLLNSNDFEGAEEHFK	270	293	954.465	3	110.93
397689262	gi|397689262|ref|YP_006526516.1|	MROS_0259	-	tetratricopeptide domain-containing protein	FYQYNLAVLLLNSNDFEGAEEHFK	270	293	716.101	4	71.47
397689262	gi|397689262|ref|YP_006526516.1|	MROS_0259	-	tetratricopeptide domain-containing protein	NPNSDEGWYLLGYIYGEEGNIPEMLNAFDK	53	82	1150.2	3	101.16
397689263	gi|397689263|ref|YP_006526517.1|	MROS_0260	-	adenosine deaminase	LGELAQYILDTR	250	261	696.374	2	12.6
397689263	gi|397689263|ref|YP_006526517.1|	MROS_0260	-	adenosine deaminase	NTLEIAELAVNYR	157	169	753.401	2	68.28
397689263	gi|397689263|ref|YP_006526517.1|	MROS_0260	-	adenosine deaminase	NTLEIAELAVNYR	157	169	753.401	2	47.22
397689263	gi|397689263|ref|YP_006526517.1|	MROS_0260	-	adenosine deaminase	LPTTDPSELAEWFHR	47	61	600.302	3	83.83
397689263	gi|397689263|ref|YP_006526517.1|	MROS_0260	-	adenosine deaminase	NQGVVGFDLAGEEGGYPPK	170	188	967.473	2	42.96
397689263	gi|397689263|ref|YP_006526517.1|	MROS_0260	-	adenosine deaminase	EYTIASELFGLNLDDIEK	312	329	1035.52	2	95.18
397689263	gi|397689263|ref|YP_006526517.1|	MROS_0260	-	adenosine deaminase	EYTIASELFGLNLDDIEK	312	329	1035.52	2	83.75
397689263	gi|397689263|ref|YP_006526517.1|	MROS_0260	-	adenosine deaminase	EYTIASELFGLNLDDIEK	312	329	1035.52	2	24.96
397689263	gi|397689263|ref|YP_006526517.1|	MROS_0260	-	adenosine deaminase	GLYYEDVIDAVLEGLEEGKR	120	139	1134.57	2	18.03
397689263	gi|397689263|ref|YP_006526517.1|	MROS_0260	-	adenosine deaminase	GLYYEDVIDAVLEGLEEGKR	120	139	756.718	3	89.96
397689266	gi|397689266|ref|YP_006526520.1|	MROS_0263	-	phosphoglycerate dehydrogenase-like protein	SLNLNLIVR	60	68	521.323	2	19.1
397689266	gi|397689266|ref|YP_006526520.1|	MROS_0263	-	phosphoglycerate dehydrogenase-like protein	SLNLNLIVR	60	68	521.323	2	19.5
397689266	gi|397689266|ref|YP_006526520.1|	MROS_0263	-	phosphoglycerate dehydrogenase-like protein	DGAIFINTSR	218	227	547.284	2	36.98
397689266	gi|397689266|ref|YP_006526520.1|	MROS_0263	-	phosphoglycerate dehydrogenase-like protein	DGAIFINTSR	218	227	547.284	2	11.64
397689266	gi|397689266|ref|YP_006526520.1|	MROS_0263	-	phosphoglycerate dehydrogenase-like protein	STVVSAETIEK	49	59	582.308	2	49.25
397689266	gi|397689266|ref|YP_006526520.1|	MROS_0263	-	phosphoglycerate dehydrogenase-like protein	STVVSAETIEK	49	59	582.308	2	52.73
397689266	gi|397689266|ref|YP_006526520.1|	MROS_0263	-	phosphoglycerate dehydrogenase-like protein	AQALGMNIYAK	158	168	590.312	2	17.97
397689266	gi|397689266|ref|YP_006526520.1|	MROS_0263	-	phosphoglycerate dehydrogenase-like protein	ADVVDEDALIK	228	238	594.311	2	14.3
397689266	gi|397689266|ref|YP_006526520.1|	MROS_0263	-	phosphoglycerate dehydrogenase-like protein	ENPNVITYSHVMLD	382	395	816.393	2	35.79
397689266	gi|397689266|ref|YP_006526520.1|	MROS_0263	-	phosphoglycerate dehydrogenase-like protein	HYDKPGVLASVLDIIK	327	342	590.006	3	51.96
397689266	gi|397689266|ref|YP_006526520.1|	MROS_0263	-	phosphoglycerate dehydrogenase-like protein	HYDKPGVLASVLDIIK	327	342	590.006	3	33.05
397689266	gi|397689266|ref|YP_006526520.1|	MROS_0263	-	phosphoglycerate dehydrogenase-like protein	VLPIADVVSVHLPSTPETK	187	205	1001.57	2	40.13
397689266	gi|397689266|ref|YP_006526520.1|	MROS_0263	-	phosphoglycerate dehydrogenase-like protein	VLPIADVVSVHLPSTPETK	187	205	668.047	3	54.2
397689266	gi|397689266|ref|YP_006526520.1|	MROS_0263	-	phosphoglycerate dehydrogenase-like protein	VLPIADVVSVHLPSTPETK	187	205	668.047	3	81.37
397689266	gi|397689266|ref|YP_006526520.1|	MROS_0263	-	phosphoglycerate dehydrogenase-like protein	VLPIADVVSVHLPSTPETK	187	205	668.047	3	61.2
397689266	gi|397689266|ref|YP_006526520.1|	MROS_0263	-	phosphoglycerate dehydrogenase-like protein	KLEEAGIEVIYNPNLGEK	16	33	1008.54	2	106.71
397689266	gi|397689266|ref|YP_006526520.1|	MROS_0263	-	phosphoglycerate dehydrogenase-like protein	KLEEAGIEVIYNPNLGEK	16	33	672.695	3	56.09
397689266	gi|397689266|ref|YP_006526520.1|	MROS_0263	-	phosphoglycerate dehydrogenase-like protein	LENVYVTHHIGASTEQAQNAVAEETVNIILGYIK	270	303	931.985	4	62.69
397689266	gi|397689266|ref|YP_006526520.1|	MROS_0263	-	phosphoglycerate dehydrogenase-like protein	LENVYVTHHIGASTEQAQNAVAEETVNIILGYIK	270	303	931.985	4	15.23
397689268	gi|397689268|ref|YP_006526522.1|	MROS_0265	-	50S ribosomal protein L19	IQPFEGDVINVR	39	50	693.87	2	26.85
397689268	gi|397689268|ref|YP_006526522.1|	MROS_0265	-	50S ribosomal protein L19	IQPFEGDVINVR	39	50	693.87	2	46.52
397689271	gi|397689271|ref|YP_006526525.1|	MROS_0268	-	nucleic acid binding protein	EFIEFIAK	3	10	498.773	2	15.31
397689271	gi|397689271|ref|YP_006526525.1|	MROS_0268	-	nucleic acid binding protein	EFIEFIAK	3	10	498.773	2	22.19
397689271	gi|397689271|ref|YP_006526525.1|	MROS_0268	-	nucleic acid binding protein	HLVDNPDTVQLEESTPDEK	11	29	1083.51	2	123.65
397689271	gi|397689271|ref|YP_006526525.1|	MROS_0268	-	nucleic acid binding protein	HLVDNPDTVQLEESTPDEK	11	29	722.679	3	76.2
397689271	gi|397689271|ref|YP_006526525.1|	MROS_0268	-	nucleic acid binding protein	HLVDNPDTVQLEESTPDEK	11	29	722.679	3	114.66
397689272	gi|397689272|ref|YP_006526526.1|	MROS_0269	-	30S ribosomal protein S16	NLLSAQGIFLK	72	82	602.36	2	33.29
397689272	gi|397689272|ref|YP_006526526.1|	MROS_0269	-	30S ribosomal protein S16	NLLSAQGIFLK	72	82	602.36	2	29.96
397689272	gi|397689272|ref|YP_006526526.1|	MROS_0269	-	30S ribosomal protein S16	FIEAIGTYNPK	33	43	626.831	2	72.09
397689272	gi|397689272|ref|YP_006526526.1|	MROS_0269	-	30S ribosomal protein S16	FIEAIGTYNPK	33	43	626.831	2	55.24
397689272	gi|397689272|ref|YP_006526526.1|	MROS_0269	-	30S ribosomal protein S16	ALYWLNVGAQPTTTVR	56	71	895.484	2	79.25
397689272	gi|397689272|ref|YP_006526526.1|	MROS_0269	-	30S ribosomal protein S16	ALYWLNVGAQPTTTVR	56	71	597.328	3	43.16
397689273	gi|397689273|ref|YP_006526527.1|	MROS_0270	-	signal recognition particle protein	VLLDADVNYK	37	46	575.312	2	54.27
397689273	gi|397689273|ref|YP_006526527.1|	MROS_0270	-	signal recognition particle protein	LNTVIIDTAGR	183	193	586.836	2	44.89
397689273	gi|397689273|ref|YP_006526527.1|	MROS_0270	-	signal recognition particle protein	LDSIEVFYPDR	278	288	677.34	2	38.48
397689274	gi|397689274|ref|YP_006526528.1|	MROS_0271	-	F0F1 ATP synthase subunit gamma	MVAAARLR	26	33	444.263	2	11.87
397689274	gi|397689274|ref|YP_006526528.1|	MROS_0271	-	F0F1 ATP synthase subunit gamma	VVVVYNEFR	171	179	562.814	2	31.29
397689274	gi|397689274|ref|YP_006526528.1|	MROS_0271	-	F0F1 ATP synthase subunit gamma	VVVVYNEFR	171	179	562.814	2	48.43
397689274	gi|397689274|ref|YP_006526528.1|	MROS_0271	-	F0F1 ATP synthase subunit gamma	LKFEFASGLIK	147	157	626.868	2	15.03
397689274	gi|397689274|ref|YP_006526528.1|	MROS_0271	-	F0F1 ATP synthase subunit gamma	EIIEIVSGANALK	279	291	678.89	2	44.69
397689274	gi|397689274|ref|YP_006526528.1|	MROS_0271	-	F0F1 ATP synthase subunit gamma	EIIEIVSGANALK	279	291	678.89	2	47.49
397689274	gi|397689274|ref|YP_006526528.1|	MROS_0271	-	F0F1 ATP synthase subunit gamma	GLCGSFNMNVIR	86	97	684.336	2	35.57	Carbamidomethyl (C)
397689274	gi|397689274|ref|YP_006526528.1|	MROS_0271	-	F0F1 ATP synthase subunit gamma	VLLESYAAELGAR	234	246	696.38	2	15.19
397689274	gi|397689274|ref|YP_006526528.1|	MROS_0271	-	F0F1 ATP synthase subunit gamma	VLLESYAAELGAR	234	246	696.38	2	64.27
397689274	gi|397689274|ref|YP_006526528.1|	MROS_0271	-	F0F1 ATP synthase subunit gamma	VLLESYAAELGAR	234	246	464.592	3	14.47
397689274	gi|397689274|ref|YP_006526528.1|	MROS_0271	-	F0F1 ATP synthase subunit gamma	KVENVAFVVVTSDR	72	85	521.622	3	41.9
397689274	gi|397689274|ref|YP_006526528.1|	MROS_0271	-	F0F1 ATP synthase subunit gamma	KVENVAFVVVTSDR	72	85	781.93	2	57.69
397689274	gi|397689274|ref|YP_006526528.1|	MROS_0271	-	F0F1 ATP synthase subunit gamma	KISEVLSHLLNIEK	48	61	541.656	3	16.09
397689274	gi|397689274|ref|YP_006526528.1|	MROS_0271	-	F0F1 ATP synthase subunit gamma	TVAEQLLPITPFAEENHEVK	186	205	755.734	3	23.9
397689274	gi|397689274|ref|YP_006526528.1|	MROS_0271	-	F0F1 ATP synthase subunit gamma	TVAEQLLPITPFAEENHEVK	186	205	755.734	3	51.32
397689275	gi|397689275|ref|YP_006526529.1|	MROS_0272	-	F0F1 ATP synthase subunit alpha	ELSLLLR	284	290	422.269	2	25.22
397689275	gi|397689275|ref|YP_006526529.1|	MROS_0272	-	F0F1 ATP synthase subunit alpha	VVDPLGQPLDGK	108	119	619.338	2	51.75
397689275	gi|397689275|ref|YP_006526529.1|	MROS_0272	-	F0F1 ATP synthase subunit alpha	HALVIYDDLSK	267	277	637.343	2	18.75
397689275	gi|397689275|ref|YP_006526529.1|	MROS_0272	-	F0F1 ATP synthase subunit alpha	HALVIYDDLSK	267	277	637.343	2	47.21
397689275	gi|397689275|ref|YP_006526529.1|	MROS_0272	-	F0F1 ATP synthase subunit alpha	HALVIYDDLSK	267	277	637.343	2	11.7
397689275	gi|397689275|ref|YP_006526529.1|	MROS_0272	-	F0F1 ATP synthase subunit alpha	HALVIYDDLSK	267	277	637.343	2	70.19
397689275	gi|397689275|ref|YP_006526529.1|	MROS_0272	-	F0F1 ATP synthase subunit alpha	TAIAIDTIINQK	177	188	650.876	2	51.57
397689275	gi|397689275|ref|YP_006526529.1|	MROS_0272	-	F0F1 ATP synthase subunit alpha	TAIAIDTIINQK	177	188	650.876	2	39.54
397689275	gi|397689275|ref|YP_006526529.1|	MROS_0272	-	F0F1 ATP synthase subunit alpha	VEIRPDEVSAILR	2	14	499.619	3	19.89
397689275	gi|397689275|ref|YP_006526529.1|	MROS_0272	-	F0F1 ATP synthase subunit alpha	EAYPGDVFYLHSR	296	308	777.374	2	55.65
397689275	gi|397689275|ref|YP_006526529.1|	MROS_0272	-	F0F1 ATP synthase subunit alpha	MVEIRPDEVSAILR	1	14	543.3	3	16.53
397689275	gi|397689275|ref|YP_006526529.1|	MROS_0272	-	F0F1 ATP synthase subunit alpha	MVEIRPDEVSAILR	1	14	543.3	3	33.42
397689275	gi|397689275|ref|YP_006526529.1|	MROS_0272	-	F0F1 ATP synthase subunit alpha	YGVKPVYCIYVAIGQK	198	213	620.004	3	50.44	Carbamidomethyl (C)
397689275	gi|397689275|ref|YP_006526529.1|	MROS_0272	-	F0F1 ATP synthase subunit alpha	EPLQTGITAIDSMIPIGR	145	162	638.013	3	59.21
397689275	gi|397689275|ref|YP_006526529.1|	MROS_0272	-	F0F1 ATP synthase subunit alpha	EPLQTGITAIDSMIPIGR	145	162	638.013	3	61.87
397689275	gi|397689275|ref|YP_006526529.1|	MROS_0272	-	F0F1 ATP synthase subunit alpha	QLAGYDNEVEVYDVGTVLQVGDGIAR	16	41	927.461	3	74.14
397689276	gi|397689276|ref|YP_006526530.1|	MROS_0273	-	F0F1 ATP synthase subunit delta	KLSEDISLSNN	180	190	610.311	2	11.37
397689276	gi|397689276|ref|YP_006526530.1|	MROS_0273	-	F0F1 ATP synthase subunit delta	KLSEDISLSNN	180	190	610.311	2	27.07
397689276	gi|397689276|ref|YP_006526530.1|	MROS_0273	-	F0F1 ATP synthase subunit delta	YANSLFGLLLEK	10	21	684.38	2	53.67
397689276	gi|397689276|ref|YP_006526530.1|	MROS_0273	-	F0F1 ATP synthase subunit delta	YANSLFGLLLEK	10	21	684.38	2	32.83
397689276	gi|397689276|ref|YP_006526530.1|	MROS_0273	-	F0F1 ATP synthase subunit delta	YANSLFGLLLEK	10	21	684.38	2	51.21
397689276	gi|397689276|ref|YP_006526530.1|	MROS_0273	-	F0F1 ATP synthase subunit delta	ILGGFQAQYGDTIIDASVK	153	171	666.011	3	44.74
397689276	gi|397689276|ref|YP_006526530.1|	MROS_0273	-	F0F1 ATP synthase subunit delta	ILGGFQAQYGDTIIDASVK	153	171	998.521	2	71.35
397689276	gi|397689276|ref|YP_006526530.1|	MROS_0273	-	F0F1 ATP synthase subunit delta	ILGGFQAQYGDTIIDASVK	153	171	998.521	2	120.16
397689276	gi|397689276|ref|YP_006526530.1|	MROS_0273	-	F0F1 ATP synthase subunit delta	ILGGFQAQYGDTIIDASVK	153	171	998.521	2	116.16
397689276	gi|397689276|ref|YP_006526530.1|	MROS_0273	-	F0F1 ATP synthase subunit delta	DNEALLDETASYVNLVYNTLEASK	24	47	891.438	3	145
397689276	gi|397689276|ref|YP_006526530.1|	MROS_0273	-	F0F1 ATP synthase subunit delta	DNEALLDETASYVNLVYNTLEASK	24	47	891.438	3	155.11
397689276	gi|397689276|ref|YP_006526530.1|	MROS_0273	-	F0F1 ATP synthase subunit delta	DNEALLDETASYVNLVYNTLEASK	24	47	891.438	3	137.42
397689276	gi|397689276|ref|YP_006526530.1|	MROS_0273	-	F0F1 ATP synthase subunit delta	AKDNEALLDETASYVNLVYNTLEASK	22	47	957.813	3	18.64
397689276	gi|397689276|ref|YP_006526530.1|	MROS_0273	-	F0F1 ATP synthase subunit delta	AKDNEALLDETASYVNLVYNTLEASK	22	47	957.813	3	110.53
397689277	gi|397689277|ref|YP_006526531.1|	MROS_0274	-	F0F1 ATP synthase subunit B	DQVADIAVSAAEK	144	156	658.839	2	62.41
397689277	gi|397689277|ref|YP_006526531.1|	MROS_0274	-	F0F1 ATP synthase subunit B	DQVADIAVSAAEK	144	156	658.839	2	26.36
397689277	gi|397689277|ref|YP_006526531.1|	MROS_0274	-	F0F1 ATP synthase subunit B	DQVADIAVSAAEK	144	156	658.839	2	56.21
397689277	gi|397689277|ref|YP_006526531.1|	MROS_0274	-	F0F1 ATP synthase subunit B	MIEEATQEIER	123	133	674.824	2	45.25
397689277	gi|397689277|ref|YP_006526531.1|	MROS_0274	-	F0F1 ATP synthase subunit B	MIEEATQEIER	123	133	674.824	2	61.59
397689277	gi|397689277|ref|YP_006526531.1|	MROS_0274	-	F0F1 ATP synthase subunit B	LKDQVADIAVSAAEK	142	156	519.955	3	42.6
397689277	gi|397689277|ref|YP_006526531.1|	MROS_0274	-	F0F1 ATP synthase subunit B	LKDQVADIAVSAAEK	142	156	519.955	3	42.68
397689282	gi|397689282|ref|YP_006526536.1|	MROS_0279	-	hypothetical protein	IEGNINSEGNVR	21	32	651.326	2	75.41
397689282	gi|397689282|ref|YP_006526536.1|	MROS_0279	-	hypothetical protein	IEGNINSEGNVR	21	32	651.326	2	71.06
397689282	gi|397689282|ref|YP_006526536.1|	MROS_0279	-	hypothetical protein	IEGNINSEGNVR	21	32	651.326	2	71.11
397689282	gi|397689282|ref|YP_006526536.1|	MROS_0279	-	hypothetical protein	EIHEEEVSIISNGVR	6	20	570.962	3	37.54
397689286	gi|397689286|ref|YP_006526540.1|	MROS_0283	-	hypothetical protein	EFLFTFWQR	331	339	637.322	2	24.97
397689286	gi|397689286|ref|YP_006526540.1|	MROS_0283	-	hypothetical protein	YALSDIQIATNIK	141	153	725.4	2	61.4
397689287	gi|397689287|ref|YP_006526541.1|	MROS_0284	-	hypothetical protein	ISVGLTTNIVSEK	162	174	680.882	2	64
397689287	gi|397689287|ref|YP_006526541.1|	MROS_0284	-	hypothetical protein	ISVGLTTNIVSEK	162	174	680.882	2	44.58
397689287	gi|397689287|ref|YP_006526541.1|	MROS_0284	-	hypothetical protein	ISVGLTTNIVSEK	162	174	680.882	2	86.05
397689287	gi|397689287|ref|YP_006526541.1|	MROS_0284	-	hypothetical protein	ISVGLTTNIVSEK	162	174	680.884	2	66.42
397689287	gi|397689287|ref|YP_006526541.1|	MROS_0284	-	hypothetical protein	ISVGLTTNIVSEK	162	174	680.884	2	50.31
397689287	gi|397689287|ref|YP_006526541.1|	MROS_0284	-	hypothetical protein	ISVGLTTNIVSEK	162	174	680.887	2	81.79
397689287	gi|397689287|ref|YP_006526541.1|	MROS_0284	-	hypothetical protein	ISVGLTTNIVSEK	162	174	680.887	2	92.03
397689287	gi|397689287|ref|YP_006526541.1|	MROS_0284	-	hypothetical protein	ISVGLTTNIVSEK	162	174	680.888	2	86.84
397689287	gi|397689287|ref|YP_006526541.1|	MROS_0284	-	hypothetical protein	ISVGLTTNIVSEK	162	174	680.888	2	86.89
397689287	gi|397689287|ref|YP_006526541.1|	MROS_0284	-	hypothetical protein	ISVGLTTNIVSEK	162	174	680.888	2	92.77
397689287	gi|397689287|ref|YP_006526541.1|	MROS_0284	-	hypothetical protein	NGTAGASQLLVPVGAR	39	54	755.92	2	85.29
397689287	gi|397689287|ref|YP_006526541.1|	MROS_0284	-	hypothetical protein	FFNDNHVFTVTLGL	340	353	812.407	2	24.15
397689287	gi|397689287|ref|YP_006526541.1|	MROS_0284	-	hypothetical protein	FFNDNHVFTVTLGL	340	353	812.407	2	19.68
397689287	gi|397689287|ref|YP_006526541.1|	MROS_0284	-	hypothetical protein	FFNDNHVFTVTLGL	340	353	812.407	2	12.95
397689287	gi|397689287|ref|YP_006526541.1|	MROS_0284	-	hypothetical protein	FFNDNHVFTVTLGL	340	353	812.407	2	21.01
397689287	gi|397689287|ref|YP_006526541.1|	MROS_0284	-	hypothetical protein	FFNDNHVFTVTLGL	340	353	812.408	2	31.15
397689287	gi|397689287|ref|YP_006526541.1|	MROS_0284	-	hypothetical protein	FFNDNHVFTVTLGL	340	353	812.408	2	15.3
397689287	gi|397689287|ref|YP_006526541.1|	MROS_0284	-	hypothetical protein	FFNDNHVFTVTLGL	340	353	812.41	2	31.94
397689287	gi|397689287|ref|YP_006526541.1|	MROS_0284	-	hypothetical protein	FFNDNHVFTVTLGL	340	353	812.41	2	46.14
397689287	gi|397689287|ref|YP_006526541.1|	MROS_0284	-	hypothetical protein	FFNDNHVFTVTLGL	340	353	812.41	2	19.74
397689287	gi|397689287|ref|YP_006526541.1|	MROS_0284	-	hypothetical protein	FFNDNHVFTVTLGL	340	353	812.411	2	55.21
397689287	gi|397689287|ref|YP_006526541.1|	MROS_0284	-	hypothetical protein	FFNDNHVFTVTLGL	340	353	812.411	2	40.35
397689287	gi|397689287|ref|YP_006526541.1|	MROS_0284	-	hypothetical protein	FFNDNHVFTVTLGL	340	353	812.411	2	40.44
397689287	gi|397689287|ref|YP_006526541.1|	MROS_0284	-	hypothetical protein	FFNDNHVFTVTLGL	340	353	812.411	2	37.97
397689287	gi|397689287|ref|YP_006526541.1|	MROS_0284	-	hypothetical protein	FFNDNHVFTVTLGL	340	353	812.411	2	55.36
397689287	gi|397689287|ref|YP_006526541.1|	MROS_0284	-	hypothetical protein	FFNDNHVFTVTLGL	340	353	812.411	2	41.15
397689287	gi|397689287|ref|YP_006526541.1|	MROS_0284	-	hypothetical protein	FFNDNHVFTVTLGL	340	353	812.411	2	50.25
397689287	gi|397689287|ref|YP_006526541.1|	MROS_0284	-	hypothetical protein	FFNDNHVFTVTLGL	340	353	812.411	2	58.35
397689287	gi|397689287|ref|YP_006526541.1|	MROS_0284	-	hypothetical protein	FFNDNHVFTVTLGL	340	353	812.411	2	54.16
397689287	gi|397689287|ref|YP_006526541.1|	MROS_0284	-	hypothetical protein	FFNDNHVFTVTLGL	340	353	812.411	2	59.56
397689287	gi|397689287|ref|YP_006526541.1|	MROS_0284	-	hypothetical protein	FFNDNHVFTVTLGL	340	353	812.411	2	12.25
397689287	gi|397689287|ref|YP_006526541.1|	MROS_0284	-	hypothetical protein	FFNDNHVFTVTLGL	340	353	812.412	2	34.83
397689287	gi|397689287|ref|YP_006526541.1|	MROS_0284	-	hypothetical protein	FFNDNHVFTVTLGL	340	353	812.419	2	36.61
397689287	gi|397689287|ref|YP_006526541.1|	MROS_0284	-	hypothetical protein	NLGPQMDYDGSGLNVK	208	223	854.404	2	95
397689287	gi|397689287|ref|YP_006526541.1|	MROS_0284	-	hypothetical protein	NLGPQMDYDGSGLNVK	208	223	854.404	2	88.49
397689287	gi|397689287|ref|YP_006526541.1|	MROS_0284	-	hypothetical protein	NLGPQMDYDGSGLNVK	208	223	854.404	2	73.15
397689287	gi|397689287|ref|YP_006526541.1|	MROS_0284	-	hypothetical protein	NLGPQMDYDGSGLNVK	208	223	854.404	2	62.02
397689287	gi|397689287|ref|YP_006526541.1|	MROS_0284	-	hypothetical protein	NLGPQMDYDGSGLNVK	208	223	862.403	2	67.37	Oxidation (M)
397689287	gi|397689287|ref|YP_006526541.1|	MROS_0284	-	hypothetical protein	FGAEYAYNDLFFIR	283	296	863.414	2	84.31
397689287	gi|397689287|ref|YP_006526541.1|	MROS_0284	-	hypothetical protein	FGAEYAYNDLFFIR	283	296	863.414	2	95.43
397689287	gi|397689287|ref|YP_006526541.1|	MROS_0284	-	hypothetical protein	FGAEYAYNDLFFIR	283	296	863.414	2	92.54
397689287	gi|397689287|ref|YP_006526541.1|	MROS_0284	-	hypothetical protein	FGAEYAYNDLFFIR	283	296	575.947	3	15.89
397689287	gi|397689287|ref|YP_006526541.1|	MROS_0284	-	hypothetical protein	FGAEYAYNDLFFIR	283	296	863.419	2	64.85
397689287	gi|397689287|ref|YP_006526541.1|	MROS_0284	-	hypothetical protein	FGAEYAYNDLFFIR	283	296	863.419	2	17.4
397689287	gi|397689287|ref|YP_006526541.1|	MROS_0284	-	hypothetical protein	FGAEYAYNDLFFIR	283	296	863.42	2	54.1
397689287	gi|397689287|ref|YP_006526541.1|	MROS_0284	-	hypothetical protein	FGAEYAYNDLFFIR	283	296	863.42	2	31.77
397689287	gi|397689287|ref|YP_006526541.1|	MROS_0284	-	hypothetical protein	FGAEYAYNDLFFIR	283	296	863.423	2	51.03
397689287	gi|397689287|ref|YP_006526541.1|	MROS_0284	-	hypothetical protein	FGAEYAYNDLFFIR	283	296	863.424	2	29.39
397689287	gi|397689287|ref|YP_006526541.1|	MROS_0284	-	hypothetical protein	GVSMAGATLVDATGVESLYWNPANLAR	55	81	921.794	3	23.27
397689287	gi|397689287|ref|YP_006526541.1|	MROS_0284	-	hypothetical protein	GVSMAGATLVDATGVESLYWNPANLAR	55	81	921.795	3	25
397689287	gi|397689287|ref|YP_006526541.1|	MROS_0284	-	hypothetical protein	GVSMAGATLVDATGVESLYWNPANLAR	55	81	921.796	3	18.36
397689287	gi|397689287|ref|YP_006526541.1|	MROS_0284	-	hypothetical protein	GVSMAGATLVDATGVESLYWNPANLAR	55	81	921.797	3	54.1
397689287	gi|397689287|ref|YP_006526541.1|	MROS_0284	-	hypothetical protein	GVSMAGATLVDATGVESLYWNPANLAR	55	81	921.797	3	138.28
397689287	gi|397689287|ref|YP_006526541.1|	MROS_0284	-	hypothetical protein	GVSMAGATLVDATGVESLYWNPANLAR	55	81	921.797	3	100.03
397689287	gi|397689287|ref|YP_006526541.1|	MROS_0284	-	hypothetical protein	GVSMAGATLVDATGVESLYWNPANLAR	55	81	921.797	3	135.04
397689287	gi|397689287|ref|YP_006526541.1|	MROS_0284	-	hypothetical protein	GVSMAGATLVDATGVESLYWNPANLAR	55	81	691.601	4	46.45
397689287	gi|397689287|ref|YP_006526541.1|	MROS_0284	-	hypothetical protein	GVSMAGATLVDATGVESLYWNPANLAR	55	81	921.8	3	49.38
397689287	gi|397689287|ref|YP_006526541.1|	MROS_0284	-	hypothetical protein	GVSMAGATLVDATGVESLYWNPANLAR	55	81	691.602	4	82.15
397689287	gi|397689287|ref|YP_006526541.1|	MROS_0284	-	hypothetical protein	GVSMAGATLVDATGVESLYWNPANLAR	55	81	691.602	4	57.36
397689287	gi|397689287|ref|YP_006526541.1|	MROS_0284	-	hypothetical protein	GVSMAGATLVDATGVESLYWNPANLAR	55	81	927.128	3	13.68	Oxidation (M)
397689287	gi|397689287|ref|YP_006526541.1|	MROS_0284	-	hypothetical protein	GVSMAGATLVDATGVESLYWNPANLAR	55	81	927.128	3	45.96	Oxidation (M)
397689287	gi|397689287|ref|YP_006526541.1|	MROS_0284	-	hypothetical protein	GVSMAGATLVDATGVESLYWNPANLAR	55	81	927.128	3	103.41	Oxidation (M)
397689287	gi|397689287|ref|YP_006526541.1|	MROS_0284	-	hypothetical protein	SIAVGDIPVTTVQNPDGTGQTFSPSFITIGMTYAR	122	156	1214.61	3	100.92
397689287	gi|397689287|ref|YP_006526541.1|	MROS_0284	-	hypothetical protein	SIAVGDIPVTTVQNPDGTGQTFSPSFITIGMTYAR	122	156	1214.61	3	191.23
397689287	gi|397689287|ref|YP_006526541.1|	MROS_0284	-	hypothetical protein	SIAVGDIPVTTVQNPDGTGQTFSPSFITIGMTYAR	122	156	1214.61	3	146.73
397689287	gi|397689287|ref|YP_006526541.1|	MROS_0284	-	hypothetical protein	SIAVGDIPVTTVQNPDGTGQTFSPSFITIGMTYAR	122	156	1214.61	3	157.53
397689287	gi|397689287|ref|YP_006526541.1|	MROS_0284	-	hypothetical protein	SIAVGDIPVTTVQNPDGTGQTFSPSFITIGMTYAR	122	156	911.213	4	75.49
397689288	gi|397689288|ref|YP_006526542.1|	MROS_0285	-	hypothetical protein	DTPDQFFR	1041	1048	513.238	2	41.75
397689288	gi|397689288|ref|YP_006526542.1|	MROS_0285	-	hypothetical protein	IFNLAGQLVR	1027	1036	565.839	2	24.79
397689288	gi|397689288|ref|YP_006526542.1|	MROS_0285	-	hypothetical protein	IFNLAGQLVR	1027	1036	565.839	2	35.02
397689288	gi|397689288|ref|YP_006526542.1|	MROS_0285	-	hypothetical protein	IFNLAGQLVR	1027	1036	565.839	2	35.48
397689288	gi|397689288|ref|YP_006526542.1|	MROS_0285	-	hypothetical protein	IFNLAGQLVR	1027	1036	565.839	2	40.67
397689288	gi|397689288|ref|YP_006526542.1|	MROS_0285	-	hypothetical protein	EFDATAGVVLDR	556	567	646.826	2	54.45
397689288	gi|397689288|ref|YP_006526542.1|	MROS_0285	-	hypothetical protein	EFDATAGVVLDR	556	567	646.827	2	40.82
397689288	gi|397689288|ref|YP_006526542.1|	MROS_0285	-	hypothetical protein	EFDATAGVVLDR	556	567	646.827	2	25.23
397689288	gi|397689288|ref|YP_006526542.1|	MROS_0285	-	hypothetical protein	EFDATAGVVLDR	556	567	646.827	2	35.51
397689288	gi|397689288|ref|YP_006526542.1|	MROS_0285	-	hypothetical protein	EFDATAGVVLDR	556	567	646.827	2	51.04
397689288	gi|397689288|ref|YP_006526542.1|	MROS_0285	-	hypothetical protein	EFDATAGVVLDR	556	567	646.827	2	48.74
397689288	gi|397689288|ref|YP_006526542.1|	MROS_0285	-	hypothetical protein	EFDATAGVVLDR	556	567	646.827	2	64.22
397689288	gi|397689288|ref|YP_006526542.1|	MROS_0285	-	hypothetical protein	EFDATAGVVLDR	556	567	646.827	2	60.06
397689288	gi|397689288|ref|YP_006526542.1|	MROS_0285	-	hypothetical protein	EFDATAGVVLDR	556	567	646.828	2	41.05
397689288	gi|397689288|ref|YP_006526542.1|	MROS_0285	-	hypothetical protein	EFDATAGVVLDR	556	567	646.828	2	40.77
397689288	gi|397689288|ref|YP_006526542.1|	MROS_0285	-	hypothetical protein	EFDATAGVVLDR	556	567	646.828	2	70.27
397689288	gi|397689288|ref|YP_006526542.1|	MROS_0285	-	hypothetical protein	EFDATAGVVLDR	556	567	646.828	2	70.95
397689288	gi|397689288|ref|YP_006526542.1|	MROS_0285	-	hypothetical protein	EFDATAGVVLDR	556	567	646.828	2	60.41
397689288	gi|397689288|ref|YP_006526542.1|	MROS_0285	-	hypothetical protein	EFDATAGVVLDR	556	567	646.828	2	49.38
397689288	gi|397689288|ref|YP_006526542.1|	MROS_0285	-	hypothetical protein	EFDATAGVVLDR	556	567	646.828	2	52.52
397689288	gi|397689288|ref|YP_006526542.1|	MROS_0285	-	hypothetical protein	EFDATAGVVLDR	556	567	646.828	2	70.53
397689288	gi|397689288|ref|YP_006526542.1|	MROS_0285	-	hypothetical protein	EFDATAGVVLDR	556	567	646.828	2	53.1
397689288	gi|397689288|ref|YP_006526542.1|	MROS_0285	-	hypothetical protein	EFDATAGVVLDR	556	567	646.829	2	52.68
397689288	gi|397689288|ref|YP_006526542.1|	MROS_0285	-	hypothetical protein	EFDATAGVVLDR	556	567	646.829	2	41.63
397689288	gi|397689288|ref|YP_006526542.1|	MROS_0285	-	hypothetical protein	EFDATAGVVLDR	556	567	646.829	2	69.95
397689288	gi|397689288|ref|YP_006526542.1|	MROS_0285	-	hypothetical protein	EFDATAGVVLDR	556	567	646.83	2	70.34
397689288	gi|397689288|ref|YP_006526542.1|	MROS_0285	-	hypothetical protein	YYVGAGGGSGTIDR	777	790	686.826	2	12.26
397689288	gi|397689288|ref|YP_006526542.1|	MROS_0285	-	hypothetical protein	YYVGAGGGSGTIDR	777	790	686.827	2	67.61
397689288	gi|397689288|ref|YP_006526542.1|	MROS_0285	-	hypothetical protein	YYVGAGGGSGTIDR	777	790	686.827	2	66.47
397689288	gi|397689288|ref|YP_006526542.1|	MROS_0285	-	hypothetical protein	YYVGAGGGSGTIDR	777	790	686.828	2	82.84
397689288	gi|397689288|ref|YP_006526542.1|	MROS_0285	-	hypothetical protein	YYVGAGGGSGTIDR	777	790	686.828	2	67.05
397689288	gi|397689288|ref|YP_006526542.1|	MROS_0285	-	hypothetical protein	YYVGAGGGSGTIDR	777	790	686.828	2	64.32
397689288	gi|397689288|ref|YP_006526542.1|	MROS_0285	-	hypothetical protein	YYVGAGGGSGTIDR	777	790	686.828	2	71.31
397689288	gi|397689288|ref|YP_006526542.1|	MROS_0285	-	hypothetical protein	YYVGAGGGSGTIDR	777	790	686.828	2	71.16
397689288	gi|397689288|ref|YP_006526542.1|	MROS_0285	-	hypothetical protein	YYVGAGGGSGTIDR	777	790	686.828	2	78.57
397689288	gi|397689288|ref|YP_006526542.1|	MROS_0285	-	hypothetical protein	YYVGAGGGSGTIDR	777	790	686.829	2	55.76
397689288	gi|397689288|ref|YP_006526542.1|	MROS_0285	-	hypothetical protein	YYVGAGGGSGTIDR	777	790	686.832	2	51.65
397689288	gi|397689288|ref|YP_006526542.1|	MROS_0285	-	hypothetical protein	FNINNISTWFK	47	57	692.356	2	25.83
397689288	gi|397689288|ref|YP_006526542.1|	MROS_0285	-	hypothetical protein	FNINNISTWFK	47	57	692.356	2	61.21
397689288	gi|397689288|ref|YP_006526542.1|	MROS_0285	-	hypothetical protein	FNINNISTWFK	47	57	692.356	2	62.81
397689288	gi|397689288|ref|YP_006526542.1|	MROS_0285	-	hypothetical protein	FNINNISTWFK	47	57	692.357	2	51.79
397689288	gi|397689288|ref|YP_006526542.1|	MROS_0285	-	hypothetical protein	TAVFQSGFLWGGK	81	93	699.36	2	17.02
397689288	gi|397689288|ref|YP_006526542.1|	MROS_0285	-	hypothetical protein	TAVFQSGFLWGGK	81	93	699.363	2	34.86
397689288	gi|397689288|ref|YP_006526542.1|	MROS_0285	-	hypothetical protein	TAVFQSGFLWGGK	81	93	699.365	2	77.12
397689288	gi|397689288|ref|YP_006526542.1|	MROS_0285	-	hypothetical protein	TAVFQSGFLWGGK	81	93	699.365	2	80.61
397689288	gi|397689288|ref|YP_006526542.1|	MROS_0285	-	hypothetical protein	TAVFQSGFLWGGK	81	93	699.365	2	69.91
397689288	gi|397689288|ref|YP_006526542.1|	MROS_0285	-	hypothetical protein	LIATYDIVDGVLK	539	551	710.404	2	40.95
397689288	gi|397689288|ref|YP_006526542.1|	MROS_0285	-	hypothetical protein	LIATYDIVDGVLK	539	551	710.406	2	78.5
397689288	gi|397689288|ref|YP_006526542.1|	MROS_0285	-	hypothetical protein	LIATYDIVDGVLK	539	551	710.407	2	60.22
397689288	gi|397689288|ref|YP_006526542.1|	MROS_0285	-	hypothetical protein	LIATYDIVDGVLK	539	551	710.407	2	64.61
397689288	gi|397689288|ref|YP_006526542.1|	MROS_0285	-	hypothetical protein	LIATYDIVDGVLK	539	551	710.407	2	64.89
397689288	gi|397689288|ref|YP_006526542.1|	MROS_0285	-	hypothetical protein	LIATYDIVDGVLK	539	551	710.408	2	39.65
397689288	gi|397689288|ref|YP_006526542.1|	MROS_0285	-	hypothetical protein	LIATYDIVDGVLK	539	551	710.408	2	69.35
397689288	gi|397689288|ref|YP_006526542.1|	MROS_0285	-	hypothetical protein	LIATYDIVDGVLK	539	551	710.408	2	69.73
397689288	gi|397689288|ref|YP_006526542.1|	MROS_0285	-	hypothetical protein	VAIIQEQQILDR	1081	1092	713.406	2	56.69
397689288	gi|397689288|ref|YP_006526542.1|	MROS_0285	-	hypothetical protein	VAIIQEQQILDR	1081	1092	713.407	2	88.48
397689288	gi|397689288|ref|YP_006526542.1|	MROS_0285	-	hypothetical protein	VAIIQEQQILDRF	1081	1093	786.939	2	75.12
397689288	gi|397689288|ref|YP_006526542.1|	MROS_0285	-	hypothetical protein	VAIIQEQQILDRF	1081	1093	786.939	2	117.77
397689288	gi|397689288|ref|YP_006526542.1|	MROS_0285	-	hypothetical protein	VAIIQEQQILDRF	1081	1093	786.939	2	117.73
397689288	gi|397689288|ref|YP_006526542.1|	MROS_0285	-	hypothetical protein	ILPDGTPANPGDPDVR	114	129	817.412	2	42.17
397689288	gi|397689288|ref|YP_006526542.1|	MROS_0285	-	hypothetical protein	ILPDGTPANPGDPDVR	114	129	817.412	2	83.74
397689288	gi|397689288|ref|YP_006526542.1|	MROS_0285	-	hypothetical protein	ILPDGTPANPGDPDVR	114	129	817.412	2	77.68
397689288	gi|397689288|ref|YP_006526542.1|	MROS_0285	-	hypothetical protein	ILPDGTPANPGDPDVR	114	129	817.414	2	79.46
397689288	gi|397689288|ref|YP_006526542.1|	MROS_0285	-	hypothetical protein	ILPDGTPANPGDPDVR	114	129	545.278	3	19.62
397689288	gi|397689288|ref|YP_006526542.1|	MROS_0285	-	hypothetical protein	YVNYAAPYDYEFR	794	806	835.878	2	60.27
397689288	gi|397689288|ref|YP_006526542.1|	MROS_0285	-	hypothetical protein	YVNYAAPYDYEFR	794	806	835.878	2	62.45
397689288	gi|397689288|ref|YP_006526542.1|	MROS_0285	-	hypothetical protein	ITDKEFDATAGVVLDR	552	567	583.967	3	24.29
397689288	gi|397689288|ref|YP_006526542.1|	MROS_0285	-	hypothetical protein	ITDKEFDATAGVVLDR	552	567	583.969	3	25.83
397689288	gi|397689288|ref|YP_006526542.1|	MROS_0285	-	hypothetical protein	ITDKEFDATAGVVLDR	552	567	583.972	3	41.87
397689288	gi|397689288|ref|YP_006526542.1|	MROS_0285	-	hypothetical protein	ITDKEFDATAGVVLDR	552	567	583.974	3	63.57
397689288	gi|397689288|ref|YP_006526542.1|	MROS_0285	-	hypothetical protein	ITDKEFDATAGVVLDR	552	567	583.974	3	93.09
397689288	gi|397689288|ref|YP_006526542.1|	MROS_0285	-	hypothetical protein	ITDKEFDATAGVVLDR	552	567	583.974	3	66.03
397689288	gi|397689288|ref|YP_006526542.1|	MROS_0285	-	hypothetical protein	ITDKEFDATAGVVLDR	552	567	583.974	3	81.16
397689288	gi|397689288|ref|YP_006526542.1|	MROS_0285	-	hypothetical protein	ITDKEFDATAGVVLDR	552	567	583.974	3	92.97
397689288	gi|397689288|ref|YP_006526542.1|	MROS_0285	-	hypothetical protein	VSTTGDPFTDPTTGQPTK	378	395	925.444	2	120.59
397689288	gi|397689288|ref|YP_006526542.1|	MROS_0285	-	hypothetical protein	VSTTGDPFTDPTTGQPTK	378	395	925.444	2	107.85
397689288	gi|397689288|ref|YP_006526542.1|	MROS_0285	-	hypothetical protein	WTENGGYAVYAFEDDK	807	822	932.905	2	118.47
397689288	gi|397689288|ref|YP_006526542.1|	MROS_0285	-	hypothetical protein	WTENGGYAVYAFEDDK	807	822	932.905	2	148.86
397689288	gi|397689288|ref|YP_006526542.1|	MROS_0285	-	hypothetical protein	WTENGGYAVYAFEDDK	807	822	932.905	2	148.6
397689288	gi|397689288|ref|YP_006526542.1|	MROS_0285	-	hypothetical protein	GGFEFQGYCVYQLPNK	515	530	953.946	2	64.37	Carbamidomethyl (C)
397689288	gi|397689288|ref|YP_006526542.1|	MROS_0285	-	hypothetical protein	GGFEFQGYCVYQLPNK	515	530	636.301	3	22.68	Carbamidomethyl (C)
397689288	gi|397689288|ref|YP_006526542.1|	MROS_0285	-	hypothetical protein	LTGAEYTVTFNVDADGNK	671	688	957.955	2	106.17
397689288	gi|397689288|ref|YP_006526542.1|	MROS_0285	-	hypothetical protein	LTGAEYTVTFNVDADGNK	671	688	957.956	2	53.61
397689288	gi|397689288|ref|YP_006526542.1|	MROS_0285	-	hypothetical protein	LTGAEYTVTFNVDADGNK	671	688	957.956	2	110.22
397689288	gi|397689288|ref|YP_006526542.1|	MROS_0285	-	hypothetical protein	LTGAEYTVTFNVDADGNK	671	688	957.956	2	136.55
397689288	gi|397689288|ref|YP_006526542.1|	MROS_0285	-	hypothetical protein	LTGAEYTVTFNVDADGNK	671	688	957.956	2	135.6
397689288	gi|397689288|ref|YP_006526542.1|	MROS_0285	-	hypothetical protein	LTGAEYTVTFNVDADGNK	671	688	957.956	2	116.47
397689288	gi|397689288|ref|YP_006526542.1|	MROS_0285	-	hypothetical protein	LTGAEYTVTFNVDADGNK	671	688	957.957	2	133.06
397689288	gi|397689288|ref|YP_006526542.1|	MROS_0285	-	hypothetical protein	LTGAEYTVTFNVDADGNK	671	688	957.957	2	123.55
397689288	gi|397689288|ref|YP_006526542.1|	MROS_0285	-	hypothetical protein	LTGAEYTVTFNVDADGNK	671	688	957.957	2	78.85
397689288	gi|397689288|ref|YP_006526542.1|	MROS_0285	-	hypothetical protein	LTGAEYTVTFNVDADGNK	671	688	957.957	2	62.77
397689288	gi|397689288|ref|YP_006526542.1|	MROS_0285	-	hypothetical protein	LTGAEYTVTFNVDADGNK	671	688	957.957	2	21.72
397689288	gi|397689288|ref|YP_006526542.1|	MROS_0285	-	hypothetical protein	LTGAEYTVTFNVDADGNK	671	688	957.958	2	14.16
397689288	gi|397689288|ref|YP_006526542.1|	MROS_0285	-	hypothetical protein	LTGAEYTVTFNVDADGNK	671	688	957.958	2	130.58
397689288	gi|397689288|ref|YP_006526542.1|	MROS_0285	-	hypothetical protein	LTGAEYTVTFNVDADGNK	671	688	957.958	2	131.01
397689288	gi|397689288|ref|YP_006526542.1|	MROS_0285	-	hypothetical protein	LTGAEYTVTFNVDADGNK	671	688	957.958	2	114.05
397689288	gi|397689288|ref|YP_006526542.1|	MROS_0285	-	hypothetical protein	LTGAEYTVTFNVDADGNK	671	688	957.958	2	145.3
397689288	gi|397689288|ref|YP_006526542.1|	MROS_0285	-	hypothetical protein	LTGAEYTVTFNVDADGNK	671	688	957.958	2	141.56
397689288	gi|397689288|ref|YP_006526542.1|	MROS_0285	-	hypothetical protein	LTGAEYTVTFNVDADGNK	671	688	957.958	2	120.57
397689288	gi|397689288|ref|YP_006526542.1|	MROS_0285	-	hypothetical protein	LTGAEYTVTFNVDADGNK	671	688	957.958	2	107.81
397689288	gi|397689288|ref|YP_006526542.1|	MROS_0285	-	hypothetical protein	LTGAEYTVTFNVDADGNK	671	688	957.958	2	56.76
397689288	gi|397689288|ref|YP_006526542.1|	MROS_0285	-	hypothetical protein	LTGAEYTVTFNVDADGNK	671	688	957.958	2	127.98
397689288	gi|397689288|ref|YP_006526542.1|	MROS_0285	-	hypothetical protein	LTGAEYTVTFNVDADGNK	671	688	957.958	2	106.54
397689288	gi|397689288|ref|YP_006526542.1|	MROS_0285	-	hypothetical protein	LTGAEYTVTFNVDADGNK	671	688	957.958	2	90.04
397689288	gi|397689288|ref|YP_006526542.1|	MROS_0285	-	hypothetical protein	LTGAEYTVTFNVDADGNK	671	688	957.958	2	155.99
397689288	gi|397689288|ref|YP_006526542.1|	MROS_0285	-	hypothetical protein	LTGAEYTVTFNVDADGNK	671	688	957.958	2	127.22
397689288	gi|397689288|ref|YP_006526542.1|	MROS_0285	-	hypothetical protein	LTGAEYTVTFNVDADGNK	671	688	957.958	2	46.69
397689288	gi|397689288|ref|YP_006526542.1|	MROS_0285	-	hypothetical protein	LTGAEYTVTFNVDADGNK	671	688	957.958	2	133.69
397689288	gi|397689288|ref|YP_006526542.1|	MROS_0285	-	hypothetical protein	LTGAEYTVTFNVDADGNK	671	688	957.958	2	125.24
397689288	gi|397689288|ref|YP_006526542.1|	MROS_0285	-	hypothetical protein	LTGAEYTVTFNVDADGNK	671	688	957.958	2	117.88
397689288	gi|397689288|ref|YP_006526542.1|	MROS_0285	-	hypothetical protein	LTGAEYTVTFNVDADGNK	671	688	957.958	2	124.81
397689288	gi|397689288|ref|YP_006526542.1|	MROS_0285	-	hypothetical protein	LTGAEYTVTFNVDADGNK	671	688	957.958	2	125.29
397689288	gi|397689288|ref|YP_006526542.1|	MROS_0285	-	hypothetical protein	LTGAEYTVTFNVDADGNK	671	688	957.959	2	120.5
397689288	gi|397689288|ref|YP_006526542.1|	MROS_0285	-	hypothetical protein	LTGAEYTVTFNVDADGNK	671	688	638.976	3	31.18
397689288	gi|397689288|ref|YP_006526542.1|	MROS_0285	-	hypothetical protein	LTGAEYTVTFNVDADGNK	671	688	957.961	2	81.45
397689288	gi|397689288|ref|YP_006526542.1|	MROS_0285	-	hypothetical protein	LTGAEYTVTFNVDADGNK	671	688	957.961	2	94.27
397689288	gi|397689288|ref|YP_006526542.1|	MROS_0285	-	hypothetical protein	LTGAEYTVTFNVDADGNK	671	688	957.961	2	111.41
397689288	gi|397689288|ref|YP_006526542.1|	MROS_0285	-	hypothetical protein	DGDLSAELADGDGPSIEAIR	139	158	1000.98	2	119.96
397689288	gi|397689288|ref|YP_006526542.1|	MROS_0285	-	hypothetical protein	DGDLSAELADGDGPSIEAIR	139	158	1000.98	2	141.99
397689288	gi|397689288|ref|YP_006526542.1|	MROS_0285	-	hypothetical protein	DGDLSAELADGDGPSIEAIR	139	158	1000.98	2	93.76
397689288	gi|397689288|ref|YP_006526542.1|	MROS_0285	-	hypothetical protein	DGDLSAELADGDGPSIEAIR	139	158	1000.98	2	165.34
397689288	gi|397689288|ref|YP_006526542.1|	MROS_0285	-	hypothetical protein	DGDLSAELADGDGPSIEAIR	139	158	1000.98	2	129.26
397689288	gi|397689288|ref|YP_006526542.1|	MROS_0285	-	hypothetical protein	DGDLSAELADGDGPSIEAIR	139	158	1000.98	2	64.72
397689288	gi|397689288|ref|YP_006526542.1|	MROS_0285	-	hypothetical protein	DGDLSAELADGDGPSIEAIR	139	158	1000.98	2	166.47
397689288	gi|397689288|ref|YP_006526542.1|	MROS_0285	-	hypothetical protein	DGDLSAELADGDGPSIEAIR	139	158	1000.98	2	160.09
397689288	gi|397689288|ref|YP_006526542.1|	MROS_0285	-	hypothetical protein	DGDLSAELADGDGPSIEAIR	139	158	667.654	3	113.23
397689288	gi|397689288|ref|YP_006526542.1|	MROS_0285	-	hypothetical protein	DGDLSAELADGDGPSIEAIR	139	158	667.654	3	57.3
397689288	gi|397689288|ref|YP_006526542.1|	MROS_0285	-	hypothetical protein	NDGESDINQNGNSGFVFPK	58	76	1019.96	2	126.95
397689288	gi|397689288|ref|YP_006526542.1|	MROS_0285	-	hypothetical protein	NDGESDINQNGNSGFVFPK	58	76	1019.96	2	91.63
397689288	gi|397689288|ref|YP_006526542.1|	MROS_0285	-	hypothetical protein	NDGESDINQNGNSGFVFPK	58	76	680.31	3	54.18
397689288	gi|397689288|ref|YP_006526542.1|	MROS_0285	-	hypothetical protein	GPGEGDGMVEVAYAGAPLDPSK	731	752	1059	2	15.64
397689288	gi|397689288|ref|YP_006526542.1|	MROS_0285	-	hypothetical protein	GPGEGDGMVEVAYAGAPLDPSK	731	752	1059	2	116.5
397689288	gi|397689288|ref|YP_006526542.1|	MROS_0285	-	hypothetical protein	GPGEGDGMVEVAYAGAPLDPSK	731	752	1059	2	92.04
397689288	gi|397689288|ref|YP_006526542.1|	MROS_0285	-	hypothetical protein	GPGEGDGMVEVAYAGAPLDPSK	731	752	1059	2	123.4
397689288	gi|397689288|ref|YP_006526542.1|	MROS_0285	-	hypothetical protein	GPGEGDGMVEVAYAGAPLDPSK	731	752	1059	2	130.44
397689288	gi|397689288|ref|YP_006526542.1|	MROS_0285	-	hypothetical protein	GPGEGDGMVEVAYAGAPLDPSK	731	752	706.334	3	43.17
397689288	gi|397689288|ref|YP_006526542.1|	MROS_0285	-	hypothetical protein	GPGEGDGMVEVAYAGAPLDPSK	731	752	706.334	3	70
397689288	gi|397689288|ref|YP_006526542.1|	MROS_0285	-	hypothetical protein	GPGEGDGMVEVAYAGAPLDPSK	731	752	1066.99	2	117	Oxidation (M)
397689288	gi|397689288|ref|YP_006526542.1|	MROS_0285	-	hypothetical protein	GPGEGDGMVEVAYAGAPLDPSK	731	752	1066.99	2	143.88	Oxidation (M)
397689288	gi|397689288|ref|YP_006526542.1|	MROS_0285	-	hypothetical protein	FIVCEFDGDGQMPPAGTVIR	939	958	1105.02	2	82.32	Carbamidomethyl (C)
397689288	gi|397689288|ref|YP_006526542.1|	MROS_0285	-	hypothetical protein	FIVCEFDGDGQMPPAGTVIR	939	958	737.018	3	56.31	Carbamidomethyl (C)
397689288	gi|397689288|ref|YP_006526542.1|	MROS_0285	-	hypothetical protein	FIVCEFDGDGQMPPAGTVIR	939	958	1105.02	2	108.06	Carbamidomethyl (C)
397689288	gi|397689288|ref|YP_006526542.1|	MROS_0285	-	hypothetical protein	FIVCEFDGDGQMPPAGTVIR	939	958	737.019	3	42.14	Carbamidomethyl (C)
397689288	gi|397689288|ref|YP_006526542.1|	MROS_0285	-	hypothetical protein	FIVCEFDGDGQMPPAGTVIR	939	958	737.019	3	31	Carbamidomethyl (C)
397689288	gi|397689288|ref|YP_006526542.1|	MROS_0285	-	hypothetical protein	FIVCEFDGDGQMPPAGTVIR	939	958	737.021	3	28.45	Carbamidomethyl (C)
397689288	gi|397689288|ref|YP_006526542.1|	MROS_0285	-	hypothetical protein	FIVCEFDGDGQMPPAGTVIR	939	958	737.021	3	40.03	Carbamidomethyl (C)
397689288	gi|397689288|ref|YP_006526542.1|	MROS_0285	-	hypothetical protein	FIVCEFDGDGQMPPAGTVIR	939	958	737.021	3	49.8	Carbamidomethyl (C)
397689288	gi|397689288|ref|YP_006526542.1|	MROS_0285	-	hypothetical protein	YYFAVTSYAYNPDPEAVPR	600	618	1112.02	2	101
397689288	gi|397689288|ref|YP_006526542.1|	MROS_0285	-	hypothetical protein	YYFAVTSYAYNPDPEAVPR	600	618	1112.02	2	107.08
397689288	gi|397689288|ref|YP_006526542.1|	MROS_0285	-	hypothetical protein	VLENPMNVIEVIPQTPKPGVR	619	639	777.436	3	46.16
397689288	gi|397689288|ref|YP_006526542.1|	MROS_0285	-	hypothetical protein	VLENPMNVIEVIPQTPKPGVR	619	639	777.436	3	101.05
397689288	gi|397689288|ref|YP_006526542.1|	MROS_0285	-	hypothetical protein	VPFEIWNIGIGTPDDPSDDFR	826	846	1195.57	2	108.87
397689288	gi|397689288|ref|YP_006526542.1|	MROS_0285	-	hypothetical protein	VPFEIWNIGIGTPDDPSDDFR	826	846	1195.57	2	109.19
397689288	gi|397689288|ref|YP_006526542.1|	MROS_0285	-	hypothetical protein	VPFEIWNIGIGTPDDPSDDFR	826	846	797.383	3	31.09
397689288	gi|397689288|ref|YP_006526542.1|	MROS_0285	-	hypothetical protein	VPFEIWNIGIGTPDDPSDDFR	826	846	797.384	3	57.41
397689288	gi|397689288|ref|YP_006526542.1|	MROS_0285	-	hypothetical protein	VPFEIWNIGIGTPDDPSDDFR	826	846	797.384	3	73.58
397689288	gi|397689288|ref|YP_006526542.1|	MROS_0285	-	hypothetical protein	VPFEIWNIGIGTPDDPSDDFR	826	846	797.384	3	75.77
397689288	gi|397689288|ref|YP_006526542.1|	MROS_0285	-	hypothetical protein	VPFEIWNIGIGTPDDPSDDFR	826	846	797.384	3	79.37
397689288	gi|397689288|ref|YP_006526542.1|	MROS_0285	-	hypothetical protein	VPFEIWNIGIGTPDDPSDDFR	826	846	797.384	3	86.78
397689288	gi|397689288|ref|YP_006526542.1|	MROS_0285	-	hypothetical protein	VPFEIWNIGIGTPDDPSDDFR	826	846	797.384	3	75.68
397689288	gi|397689288|ref|YP_006526542.1|	MROS_0285	-	hypothetical protein	VPFEIWNIGIGTPDDPSDDFR	826	846	797.384	3	69.05
397689288	gi|397689288|ref|YP_006526542.1|	MROS_0285	-	hypothetical protein	VPFEIWNIGIGTPDDPSDDFR	826	846	797.386	3	23.81
397689288	gi|397689288|ref|YP_006526542.1|	MROS_0285	-	hypothetical protein	VPFEIWNIGIGTPDDPSDDFR	826	846	797.386	3	50.74
397689288	gi|397689288|ref|YP_006526542.1|	MROS_0285	-	hypothetical protein	VPFEIWNIGIGTPDDPSDDFR	826	846	797.386	3	35.57
397689288	gi|397689288|ref|YP_006526542.1|	MROS_0285	-	hypothetical protein	DYKDGDLSAELADGDGPSIEAIR	136	158	803.047	3	55.65
397689288	gi|397689288|ref|YP_006526542.1|	MROS_0285	-	hypothetical protein	DYKDGDLSAELADGDGPSIEAIR	136	158	803.047	3	137.72
397689288	gi|397689288|ref|YP_006526542.1|	MROS_0285	-	hypothetical protein	DYKDGDLSAELADGDGPSIEAIR	136	158	803.051	3	94.36
397689288	gi|397689288|ref|YP_006526542.1|	MROS_0285	-	hypothetical protein	FTLAGDPITGTGWIDGMLHPPGDR	396	419	842.083	3	90.88
397689288	gi|397689288|ref|YP_006526542.1|	MROS_0285	-	hypothetical protein	FTLAGDPITGTGWIDGMLHPPGDR	396	419	842.083	3	94.56
397689288	gi|397689288|ref|YP_006526542.1|	MROS_0285	-	hypothetical protein	FTLAGDPITGTGWIDGMLHPPGDR	396	419	842.083	3	87.06
397689288	gi|397689288|ref|YP_006526542.1|	MROS_0285	-	hypothetical protein	FTLAGDPITGTGWIDGMLHPPGDR	396	419	842.083	3	86.62
397689288	gi|397689288|ref|YP_006526542.1|	MROS_0285	-	hypothetical protein	FTLAGDPITGTGWIDGMLHPPGDR	396	419	842.083	3	105.78
397689288	gi|397689288|ref|YP_006526542.1|	MROS_0285	-	hypothetical protein	FTLAGDPITGTGWIDGMLHPPGDR	396	419	842.083	3	90.44
397689288	gi|397689288|ref|YP_006526542.1|	MROS_0285	-	hypothetical protein	FTLAGDPITGTGWIDGMLHPPGDR	396	419	842.084	3	83.94
397689288	gi|397689288|ref|YP_006526542.1|	MROS_0285	-	hypothetical protein	FTLAGDPITGTGWIDGMLHPPGDR	396	419	842.084	3	105.96
397689288	gi|397689288|ref|YP_006526542.1|	MROS_0285	-	hypothetical protein	FTLAGDPITGTGWIDGMLHPPGDR	396	419	631.815	4	40.94
397689288	gi|397689288|ref|YP_006526542.1|	MROS_0285	-	hypothetical protein	FTLAGDPITGTGWIDGMLHPPGDR	396	419	847.416	3	102.75	Oxidation (M)
397689288	gi|397689288|ref|YP_006526542.1|	MROS_0285	-	hypothetical protein	FTLAGDPITGTGWIDGMLHPPGDR	396	419	847.416	3	67.33	Oxidation (M)
397689288	gi|397689288|ref|YP_006526542.1|	MROS_0285	-	hypothetical protein	FTLAGDPITGTGWIDGMLHPPGDR	396	419	847.416	3	79.07	Oxidation (M)
397689288	gi|397689288|ref|YP_006526542.1|	MROS_0285	-	hypothetical protein	AGQVLDVTHSAGFSDGIVTPIVVDPTK	644	670	681.612	4	39.62
397689288	gi|397689288|ref|YP_006526542.1|	MROS_0285	-	hypothetical protein	AGQVLDVTHSAGFSDGIVTPIVVDPTK	644	670	681.612	4	30.71
397689288	gi|397689288|ref|YP_006526542.1|	MROS_0285	-	hypothetical protein	AGQVLDVTHSAGFSDGIVTPIVVDPTK	644	670	908.483	3	73.87
397689288	gi|397689288|ref|YP_006526542.1|	MROS_0285	-	hypothetical protein	AGQVLDVTHSAGFSDGIVTPIVVDPTK	644	670	908.483	3	53.05
397689288	gi|397689288|ref|YP_006526542.1|	MROS_0285	-	hypothetical protein	AGQVLDVTHSAGFSDGIVTPIVVDPTK	644	670	908.483	3	55.54
397689288	gi|397689288|ref|YP_006526542.1|	MROS_0285	-	hypothetical protein	AGQVLDVTHSAGFSDGIVTPIVVDPTK	644	670	908.483	3	137.9
397689288	gi|397689288|ref|YP_006526542.1|	MROS_0285	-	hypothetical protein	AGQVLDVTHSAGFSDGIVTPIVVDPTK	644	670	908.483	3	134.33
397689288	gi|397689288|ref|YP_006526542.1|	MROS_0285	-	hypothetical protein	AGQVLDVTHSAGFSDGIVTPIVVDPTK	644	670	908.483	3	134.96
397689288	gi|397689288|ref|YP_006526542.1|	MROS_0285	-	hypothetical protein	WDLNNESDLPVASGLYVVHIDMPDLGK	1049	1075	750.122	4	114.17
397689288	gi|397689288|ref|YP_006526542.1|	MROS_0285	-	hypothetical protein	WDLNNESDLPVASGLYVVHIDMPDLGK	1049	1075	999.828	3	169.78
397689288	gi|397689288|ref|YP_006526542.1|	MROS_0285	-	hypothetical protein	WDLNNESDLPVASGLYVVHIDMPDLGK	1049	1075	999.828	3	160.29
397689288	gi|397689288|ref|YP_006526542.1|	MROS_0285	-	hypothetical protein	WDLNNESDLPVASGLYVVHIDMPDLGK	1049	1075	999.828	3	125.09
397689288	gi|397689288|ref|YP_006526542.1|	MROS_0285	-	hypothetical protein	WDLNNESDLPVASGLYVVHIDMPDLGK	1049	1075	999.83	3	70.86
397689288	gi|397689288|ref|YP_006526542.1|	MROS_0285	-	hypothetical protein	WDLNNESDLPVASGLYVVHIDMPDLGK	1049	1075	1005.16	3	101.29	Oxidation (M)
397689288	gi|397689288|ref|YP_006526542.1|	MROS_0285	-	hypothetical protein	WDLNNESDLPVASGLYVVHIDMPDLGK	1049	1075	1005.16	3	95.32	Oxidation (M)
397689288	gi|397689288|ref|YP_006526542.1|	MROS_0285	-	hypothetical protein	APSVVNDPELAKEDVEDINVFPNPYYGVNPQEINK	975	1009	979.239	4	38.78
397689288	gi|397689288|ref|YP_006526542.1|	MROS_0285	-	hypothetical protein	APSVVNDPELAKEDVEDINVFPNPYYGVNPQEINK	975	1009	979.239	4	99.57
397689288	gi|397689288|ref|YP_006526542.1|	MROS_0285	-	hypothetical protein	APSVVNDPELAKEDVEDINVFPNPYYGVNPQEINK	975	1009	979.239	4	117.1
397689288	gi|397689288|ref|YP_006526542.1|	MROS_0285	-	hypothetical protein	APSVVNDPELAKEDVEDINVFPNPYYGVNPQEINK	975	1009	979.239	4	110.92
397689288	gi|397689288|ref|YP_006526542.1|	MROS_0285	-	hypothetical protein	APSVVNDPELAKEDVEDINVFPNPYYGVNPQEINK	975	1009	783.593	5	14.65
397689288	gi|397689288|ref|YP_006526542.1|	MROS_0285	-	hypothetical protein	APSVVNDPELAKEDVEDINVFPNPYYGVNPQEINK	975	1009	783.593	5	24.72
397689289	gi|397689289|ref|YP_006526543.1|	MROS_0286	-	TonB-dependent receptor	GVEITLTMR	766	774	510.278	2	18.47
397689289	gi|397689289|ref|YP_006526543.1|	MROS_0286	-	TonB-dependent receptor	GVEITLTMR	766	774	510.278	2	33.69
397689289	gi|397689289|ref|YP_006526543.1|	MROS_0286	-	TonB-dependent receptor	GVEITLTMR	766	774	510.28	2	37.74
397689289	gi|397689289|ref|YP_006526543.1|	MROS_0286	-	TonB-dependent receptor	GVEITLTMR	766	774	510.28	2	33.87
397689289	gi|397689289|ref|YP_006526543.1|	MROS_0286	-	TonB-dependent receptor	GVEITLTMR	766	774	510.28	2	38.84
397689289	gi|397689289|ref|YP_006526543.1|	MROS_0286	-	TonB-dependent receptor	GVEITLTMR	766	774	510.28	2	34.31
397689289	gi|397689289|ref|YP_006526543.1|	MROS_0286	-	TonB-dependent receptor	GVEITLTMR	766	774	510.28	2	43.92
397689289	gi|397689289|ref|YP_006526543.1|	MROS_0286	-	TonB-dependent receptor	GVEITLTMR	766	774	510.28	2	34.07
397689289	gi|397689289|ref|YP_006526543.1|	MROS_0286	-	TonB-dependent receptor	GVEITLTMR	766	774	510.28	2	34.21
397689289	gi|397689289|ref|YP_006526543.1|	MROS_0286	-	TonB-dependent receptor	GVEITLTMR	766	774	510.28	2	37.88
397689289	gi|397689289|ref|YP_006526543.1|	MROS_0286	-	TonB-dependent receptor	GVEITLTMR	766	774	510.28	2	37.83
397689289	gi|397689289|ref|YP_006526543.1|	MROS_0286	-	TonB-dependent receptor	GVEITLTMR	766	774	510.28	2	38.61
397689289	gi|397689289|ref|YP_006526543.1|	MROS_0286	-	TonB-dependent receptor	GVEITLTMR	766	774	510.281	2	38.45
397689289	gi|397689289|ref|YP_006526543.1|	MROS_0286	-	TonB-dependent receptor	GVEITLTMR	766	774	510.281	2	24.43
397689289	gi|397689289|ref|YP_006526543.1|	MROS_0286	-	TonB-dependent receptor	GVEITLTMR	766	774	510.281	2	37.57
397689289	gi|397689289|ref|YP_006526543.1|	MROS_0286	-	TonB-dependent receptor	GVEITLTMR	766	774	510.281	2	37.46
397689289	gi|397689289|ref|YP_006526543.1|	MROS_0286	-	TonB-dependent receptor	GVEITLTMR	766	774	510.281	2	37.64
397689289	gi|397689289|ref|YP_006526543.1|	MROS_0286	-	TonB-dependent receptor	GVEITLTMR	766	774	510.281	2	37.73
397689289	gi|397689289|ref|YP_006526543.1|	MROS_0286	-	TonB-dependent receptor	GVEITLTMR	766	774	510.281	2	38.45
397689289	gi|397689289|ref|YP_006526543.1|	MROS_0286	-	TonB-dependent receptor	GVEITLTMR	766	774	510.283	2	17.39
397689289	gi|397689289|ref|YP_006526543.1|	MROS_0286	-	TonB-dependent receptor	GVEITLTMR	766	774	518.279	2	38.49	Oxidation (M)
397689289	gi|397689289|ref|YP_006526543.1|	MROS_0286	-	TonB-dependent receptor	GVEITLTMR	766	774	518.279	2	39.9	Oxidation (M)
397689289	gi|397689289|ref|YP_006526543.1|	MROS_0286	-	TonB-dependent receptor	GVEITLTMR	766	774	518.28	2	36.01	Oxidation (M)
397689289	gi|397689289|ref|YP_006526543.1|	MROS_0286	-	TonB-dependent receptor	FFTNVNYR	283	290	530.765	2	31.53
397689289	gi|397689289|ref|YP_006526543.1|	MROS_0286	-	TonB-dependent receptor	FFTNVNYR	283	290	530.765	2	34.11
397689289	gi|397689289|ref|YP_006526543.1|	MROS_0286	-	TonB-dependent receptor	VPTFSAVSPR	639	648	530.791	2	36.56
397689289	gi|397689289|ref|YP_006526543.1|	MROS_0286	-	TonB-dependent receptor	LGFSFPVTDR	649	658	569.798	2	51.28
397689289	gi|397689289|ref|YP_006526543.1|	MROS_0286	-	TonB-dependent receptor	LGFSFPVTDR	649	658	569.798	2	49.06
397689289	gi|397689289|ref|YP_006526543.1|	MROS_0286	-	TonB-dependent receptor	GIGSLNAETDAR	867	878	602.301	2	75.83
397689289	gi|397689289|ref|YP_006526543.1|	MROS_0286	-	TonB-dependent receptor	GIGSLNAETDAR	867	878	602.301	2	77.88
397689289	gi|397689289|ref|YP_006526543.1|	MROS_0286	-	TonB-dependent receptor	GIGSLNAETDAR	867	878	602.301	2	75.85
397689289	gi|397689289|ref|YP_006526543.1|	MROS_0286	-	TonB-dependent receptor	GIGSLNAETDAR	867	878	602.301	2	88.18
397689289	gi|397689289|ref|YP_006526543.1|	MROS_0286	-	TonB-dependent receptor	GIGSLNAETDAR	867	878	602.301	2	88.54
397689289	gi|397689289|ref|YP_006526543.1|	MROS_0286	-	TonB-dependent receptor	FDYIDIDNLK	604	613	628.314	2	31.77
397689289	gi|397689289|ref|YP_006526543.1|	MROS_0286	-	TonB-dependent receptor	FDYIDIDNLK	604	613	628.314	2	56.74
397689289	gi|397689289|ref|YP_006526543.1|	MROS_0286	-	TonB-dependent receptor	FDYIDIDNLK	604	613	628.314	2	59.8
397689289	gi|397689289|ref|YP_006526543.1|	MROS_0286	-	TonB-dependent receptor	FDYIDIDNLK	604	613	628.315	2	20.15
397689289	gi|397689289|ref|YP_006526543.1|	MROS_0286	-	TonB-dependent receptor	VGGEYQTYTLR	502	512	643.822	2	57.65
397689289	gi|397689289|ref|YP_006526543.1|	MROS_0286	-	TonB-dependent receptor	VTSSEDIQALPVR	132	144	707.881	2	102.39
397689289	gi|397689289|ref|YP_006526543.1|	MROS_0286	-	TonB-dependent receptor	VTSSEDIQALPVR	132	144	707.881	2	24.19
397689289	gi|397689289|ref|YP_006526543.1|	MROS_0286	-	TonB-dependent receptor	VTSSEDIQALPVR	132	144	707.881	2	108.48
397689289	gi|397689289|ref|YP_006526543.1|	MROS_0286	-	TonB-dependent receptor	FIQQPALNTAYR	668	679	711.38	2	56.7
397689289	gi|397689289|ref|YP_006526543.1|	MROS_0286	-	TonB-dependent receptor	FIQQPALNTAYR	668	679	711.38	2	19.6
397689289	gi|397689289|ref|YP_006526543.1|	MROS_0286	-	TonB-dependent receptor	FIQQPALNTAYR	668	679	711.38	2	75.81
397689289	gi|397689289|ref|YP_006526543.1|	MROS_0286	-	TonB-dependent receptor	LAMNASLSFQDAR	779	791	712.349	2	16.11
397689289	gi|397689289|ref|YP_006526543.1|	MROS_0286	-	TonB-dependent receptor	LAMNASLSFQDAR	779	791	712.351	2	68.58
397689289	gi|397689289|ref|YP_006526543.1|	MROS_0286	-	TonB-dependent receptor	LAMNASLSFQDAR	779	791	712.351	2	81.18
397689289	gi|397689289|ref|YP_006526543.1|	MROS_0286	-	TonB-dependent receptor	LAMNASLSFQDAR	779	791	712.351	2	92.83
397689289	gi|397689289|ref|YP_006526543.1|	MROS_0286	-	TonB-dependent receptor	LAMNASLSFQDAR	779	791	712.351	2	34.12
397689289	gi|397689289|ref|YP_006526543.1|	MROS_0286	-	TonB-dependent receptor	LAMNASLSFQDAR	779	791	712.351	2	88.5
397689289	gi|397689289|ref|YP_006526543.1|	MROS_0286	-	TonB-dependent receptor	LAMNASLSFQDAR	779	791	712.351	2	88.35
397689289	gi|397689289|ref|YP_006526543.1|	MROS_0286	-	TonB-dependent receptor	LAMNASLSFQDAR	779	791	712.351	2	81.98
397689289	gi|397689289|ref|YP_006526543.1|	MROS_0286	-	TonB-dependent receptor	LAMNASLSFQDAR	779	791	712.351	2	71.3
397689289	gi|397689289|ref|YP_006526543.1|	MROS_0286	-	TonB-dependent receptor	LAMNASLSFQDAR	779	791	712.351	2	88.44
397689289	gi|397689289|ref|YP_006526543.1|	MROS_0286	-	TonB-dependent receptor	LAMNASLSFQDAR	779	791	712.352	2	71.95
397689289	gi|397689289|ref|YP_006526543.1|	MROS_0286	-	TonB-dependent receptor	LAMNASLSFQDAR	779	791	712.352	2	94.92
397689289	gi|397689289|ref|YP_006526543.1|	MROS_0286	-	TonB-dependent receptor	LAMNASLSFQDAR	779	791	712.352	2	86.02
397689289	gi|397689289|ref|YP_006526543.1|	MROS_0286	-	TonB-dependent receptor	LAMNASLSFQDAR	779	791	712.353	2	44.88
397689289	gi|397689289|ref|YP_006526543.1|	MROS_0286	-	TonB-dependent receptor	LAMNASLSFQDAR	779	791	712.353	2	88.5
397689289	gi|397689289|ref|YP_006526543.1|	MROS_0286	-	TonB-dependent receptor	LAMNASLSFQDAR	779	791	712.353	2	88.5
397689289	gi|397689289|ref|YP_006526543.1|	MROS_0286	-	TonB-dependent receptor	LAMNASLSFQDAR	779	791	712.354	2	72.61
397689289	gi|397689289|ref|YP_006526543.1|	MROS_0286	-	TonB-dependent receptor	LAMNASLSFQDAR	779	791	712.355	2	80.86
397689289	gi|397689289|ref|YP_006526543.1|	MROS_0286	-	TonB-dependent receptor	LAMNASLSFQDAR	779	791	712.355	2	45.75
397689289	gi|397689289|ref|YP_006526543.1|	MROS_0286	-	TonB-dependent receptor	LAMNASLSFQDAR	779	791	712.355	2	52.68
397689289	gi|397689289|ref|YP_006526543.1|	MROS_0286	-	TonB-dependent receptor	LAMNASLSFQDAR	779	791	712.355	2	97.08
397689289	gi|397689289|ref|YP_006526543.1|	MROS_0286	-	TonB-dependent receptor	LAMNASLSFQDAR	779	791	712.355	2	81.96
397689289	gi|397689289|ref|YP_006526543.1|	MROS_0286	-	TonB-dependent receptor	LAMNASLSFQDAR	779	791	712.356	2	28.47
397689289	gi|397689289|ref|YP_006526543.1|	MROS_0286	-	TonB-dependent receptor	LAMNASLSFQDAR	779	791	712.356	2	30.85
397689289	gi|397689289|ref|YP_006526543.1|	MROS_0286	-	TonB-dependent receptor	LAMNASLSFQDAR	779	791	712.356	2	37.29
397689289	gi|397689289|ref|YP_006526543.1|	MROS_0286	-	TonB-dependent receptor	LAMNASLSFQDAR	779	791	475.24	3	14.11
397689289	gi|397689289|ref|YP_006526543.1|	MROS_0286	-	TonB-dependent receptor	LAMNASLSFQDAR	779	791	712.358	2	46.2
397689289	gi|397689289|ref|YP_006526543.1|	MROS_0286	-	TonB-dependent receptor	LAMNASLSFQDAR	779	791	712.358	2	33.01
397689289	gi|397689289|ref|YP_006526543.1|	MROS_0286	-	TonB-dependent receptor	YISPLSYNQALR	818	829	712.876	2	66.28
397689289	gi|397689289|ref|YP_006526543.1|	MROS_0286	-	TonB-dependent receptor	LAMNASLSFQDAR	779	791	720.351	2	88.26	Oxidation (M)
397689289	gi|397689289|ref|YP_006526543.1|	MROS_0286	-	TonB-dependent receptor	LAMNASLSFQDAR	779	791	720.351	2	84.16	Oxidation (M)
397689289	gi|397689289|ref|YP_006526543.1|	MROS_0286	-	TonB-dependent receptor	GVNNYGYDVFGNK	556	568	723.837	2	47.44
397689289	gi|397689289|ref|YP_006526543.1|	MROS_0286	-	TonB-dependent receptor	DQVQFTLQNTDR	735	746	732.856	2	61.15
397689289	gi|397689289|ref|YP_006526543.1|	MROS_0286	-	TonB-dependent receptor	DQVQFTLQNTDR	735	746	732.856	2	65.35
397689289	gi|397689289|ref|YP_006526543.1|	MROS_0286	-	TonB-dependent receptor	DQVQFTLQNTDR	735	746	732.858	2	66.28
397689289	gi|397689289|ref|YP_006526543.1|	MROS_0286	-	TonB-dependent receptor	DQVQFTLQNTDR	735	746	732.859	2	66.31
397689289	gi|397689289|ref|YP_006526543.1|	MROS_0286	-	TonB-dependent receptor	DQVQFTLQNTDR	735	746	732.859	2	61.48
397689289	gi|397689289|ref|YP_006526543.1|	MROS_0286	-	TonB-dependent receptor	DQVQFTLQNTDR	735	746	732.859	2	61.56
397689289	gi|397689289|ref|YP_006526543.1|	MROS_0286	-	TonB-dependent receptor	DQVQFTLQNTDR	735	746	732.859	2	61.22
397689289	gi|397689289|ref|YP_006526543.1|	MROS_0286	-	TonB-dependent receptor	DQVQFTLQNTDR	735	746	732.86	2	41.61
397689289	gi|397689289|ref|YP_006526543.1|	MROS_0286	-	TonB-dependent receptor	DQVQFTLQNTDR	735	746	488.909	3	26.48
397689289	gi|397689289|ref|YP_006526543.1|	MROS_0286	-	TonB-dependent receptor	IEYEDLVINAGVR	591	603	745.889	2	19.96
397689289	gi|397689289|ref|YP_006526543.1|	MROS_0286	-	TonB-dependent receptor	IEYEDLVINAGVR	591	603	745.891	2	23.98
397689289	gi|397689289|ref|YP_006526543.1|	MROS_0286	-	TonB-dependent receptor	IEYEDLVINAGVR	591	603	745.891	2	42.84
397689289	gi|397689289|ref|YP_006526543.1|	MROS_0286	-	TonB-dependent receptor	IEYEDLVINAGVR	591	603	745.895	2	60.31
397689289	gi|397689289|ref|YP_006526543.1|	MROS_0286	-	TonB-dependent receptor	IEYEDLVINAGVR	591	603	745.895	2	64.39
397689289	gi|397689289|ref|YP_006526543.1|	MROS_0286	-	TonB-dependent receptor	IEYEDLVINAGVR	591	603	745.895	2	64.61
397689289	gi|397689289|ref|YP_006526543.1|	MROS_0286	-	TonB-dependent receptor	IEYEDLVINAGVR	591	603	745.895	2	64.51
397689289	gi|397689289|ref|YP_006526543.1|	MROS_0286	-	TonB-dependent receptor	IEYEDLVINAGVR	591	603	745.895	2	70.68
397689289	gi|397689289|ref|YP_006526543.1|	MROS_0286	-	TonB-dependent receptor	IEYEDLVINAGVR	591	603	745.895	2	82.93
397689289	gi|397689289|ref|YP_006526543.1|	MROS_0286	-	TonB-dependent receptor	IEYEDLVINAGVR	591	603	745.896	2	60.17
397689289	gi|397689289|ref|YP_006526543.1|	MROS_0286	-	TonB-dependent receptor	IEYEDLVINAGVR	591	603	497.601	3	14.87
397689289	gi|397689289|ref|YP_006526543.1|	MROS_0286	-	TonB-dependent receptor	IEYEDLVINAGVR	591	603	745.901	2	43.18
397689289	gi|397689289|ref|YP_006526543.1|	MROS_0286	-	TonB-dependent receptor	QGISLNASLSFLVGK	482	496	767.428	2	29.51
397689289	gi|397689289|ref|YP_006526543.1|	MROS_0286	-	TonB-dependent receptor	QGISLNASLSFLVGK	482	496	767.429	2	48.22
397689289	gi|397689289|ref|YP_006526543.1|	MROS_0286	-	TonB-dependent receptor	QGISLNASLSFLVGK	482	496	767.429	2	30.42
397689289	gi|397689289|ref|YP_006526543.1|	MROS_0286	-	TonB-dependent receptor	QGISLNASLSFLVGK	482	496	767.429	2	72.94
397689289	gi|397689289|ref|YP_006526543.1|	MROS_0286	-	TonB-dependent receptor	QGISLNASLSFLVGK	482	496	767.429	2	23.31
397689289	gi|397689289|ref|YP_006526543.1|	MROS_0286	-	TonB-dependent receptor	QGISLNASLSFLVGK	482	496	767.429	2	31.32
397689289	gi|397689289|ref|YP_006526543.1|	MROS_0286	-	TonB-dependent receptor	QGISLNASLSFLVGK	482	496	767.429	2	55.71
397689289	gi|397689289|ref|YP_006526543.1|	MROS_0286	-	TonB-dependent receptor	QGISLNASLSFLVGK	482	496	767.43	2	90.21
397689289	gi|397689289|ref|YP_006526543.1|	MROS_0286	-	TonB-dependent receptor	QGISLNASLSFLVGK	482	496	767.43	2	69.54
397689289	gi|397689289|ref|YP_006526543.1|	MROS_0286	-	TonB-dependent receptor	QGISLNASLSFLVGK	482	496	767.431	2	33.86
397689289	gi|397689289|ref|YP_006526543.1|	MROS_0286	-	TonB-dependent receptor	QGISLNASLSFLVGK	482	496	767.431	2	77.36
397689289	gi|397689289|ref|YP_006526543.1|	MROS_0286	-	TonB-dependent receptor	QGISLNASLSFLVGK	482	496	767.431	2	16.7
397689289	gi|397689289|ref|YP_006526543.1|	MROS_0286	-	TonB-dependent receptor	QGISLNASLSFLVGK	482	496	767.431	2	80.33
397689289	gi|397689289|ref|YP_006526543.1|	MROS_0286	-	TonB-dependent receptor	QGISLNASLSFLVGK	482	496	767.431	2	72.29
397689289	gi|397689289|ref|YP_006526543.1|	MROS_0286	-	TonB-dependent receptor	QGISLNASLSFLVGK	482	496	767.431	2	64.31
397689289	gi|397689289|ref|YP_006526543.1|	MROS_0286	-	TonB-dependent receptor	QGISLNASLSFLVGK	482	496	767.432	2	82.83
397689289	gi|397689289|ref|YP_006526543.1|	MROS_0286	-	TonB-dependent receptor	QGISLNASLSFLVGK	482	496	767.432	2	11.07
397689289	gi|397689289|ref|YP_006526543.1|	MROS_0286	-	TonB-dependent receptor	QGISLNASLSFLVGK	482	496	767.432	2	77.9
397689289	gi|397689289|ref|YP_006526543.1|	MROS_0286	-	TonB-dependent receptor	QGISLNASLSFLVGK	482	496	767.432	2	29.18
397689289	gi|397689289|ref|YP_006526543.1|	MROS_0286	-	TonB-dependent receptor	QGISLNASLSFLVGK	482	496	767.432	2	56.19
397689289	gi|397689289|ref|YP_006526543.1|	MROS_0286	-	TonB-dependent receptor	QGISLNASLSFLVGK	482	496	767.433	2	74.2
397689289	gi|397689289|ref|YP_006526543.1|	MROS_0286	-	TonB-dependent receptor	QGISLNASLSFLVGK	482	496	767.433	2	16.47
397689289	gi|397689289|ref|YP_006526543.1|	MROS_0286	-	TonB-dependent receptor	QGISLNASLSFLVGK	482	496	767.433	2	50.91
397689289	gi|397689289|ref|YP_006526543.1|	MROS_0286	-	TonB-dependent receptor	QGISLNASLSFLVGK	482	496	767.433	2	70.31
397689289	gi|397689289|ref|YP_006526543.1|	MROS_0286	-	TonB-dependent receptor	QGISLNASLSFLVGK	482	496	767.433	2	46.13
397689289	gi|397689289|ref|YP_006526543.1|	MROS_0286	-	TonB-dependent receptor	QGISLNASLSFLVGK	482	496	767.433	2	69.99
397689289	gi|397689289|ref|YP_006526543.1|	MROS_0286	-	TonB-dependent receptor	QGISLNASLSFLVGK	482	496	767.433	2	71.46
397689289	gi|397689289|ref|YP_006526543.1|	MROS_0286	-	TonB-dependent receptor	QGISLNASLSFLVGK	482	496	767.433	2	72.12
397689289	gi|397689289|ref|YP_006526543.1|	MROS_0286	-	TonB-dependent receptor	QGISLNASLSFLVGK	482	496	767.433	2	87.37
397689289	gi|397689289|ref|YP_006526543.1|	MROS_0286	-	TonB-dependent receptor	QGISLNASLSFLVGK	482	496	767.433	2	94.72
397689289	gi|397689289|ref|YP_006526543.1|	MROS_0286	-	TonB-dependent receptor	QGISLNASLSFLVGK	482	496	767.433	2	101.61
397689289	gi|397689289|ref|YP_006526543.1|	MROS_0286	-	TonB-dependent receptor	QGISLNASLSFLVGK	482	496	767.433	2	56.45
397689289	gi|397689289|ref|YP_006526543.1|	MROS_0286	-	TonB-dependent receptor	QGISLNASLSFLVGK	482	496	767.433	2	72.18
397689289	gi|397689289|ref|YP_006526543.1|	MROS_0286	-	TonB-dependent receptor	QGISLNASLSFLVGK	482	496	767.433	2	70.76
397689289	gi|397689289|ref|YP_006526543.1|	MROS_0286	-	TonB-dependent receptor	QGISLNASLSFLVGK	482	496	767.433	2	89.91
397689289	gi|397689289|ref|YP_006526543.1|	MROS_0286	-	TonB-dependent receptor	QGISLNASLSFLVGK	482	496	767.434	2	61.41
397689289	gi|397689289|ref|YP_006526543.1|	MROS_0286	-	TonB-dependent receptor	QGISLNASLSFLVGK	482	496	767.434	2	68.07
397689289	gi|397689289|ref|YP_006526543.1|	MROS_0286	-	TonB-dependent receptor	QGISLNASLSFLVGK	482	496	767.434	2	81.47
397689289	gi|397689289|ref|YP_006526543.1|	MROS_0286	-	TonB-dependent receptor	QGISLNASLSFLVGK	482	496	767.434	2	70.28
397689289	gi|397689289|ref|YP_006526543.1|	MROS_0286	-	TonB-dependent receptor	QGISLNASLSFLVGK	482	496	767.434	2	32.73
397689289	gi|397689289|ref|YP_006526543.1|	MROS_0286	-	TonB-dependent receptor	QGISLNASLSFLVGK	482	496	767.434	2	67.93
397689289	gi|397689289|ref|YP_006526543.1|	MROS_0286	-	TonB-dependent receptor	QGISLNASLSFLVGK	482	496	767.434	2	72.23
397689289	gi|397689289|ref|YP_006526543.1|	MROS_0286	-	TonB-dependent receptor	QGISLNASLSFLVGK	482	496	767.434	2	71.94
397689289	gi|397689289|ref|YP_006526543.1|	MROS_0286	-	TonB-dependent receptor	QGISLNASLSFLVGK	482	496	767.434	2	25.89
397689289	gi|397689289|ref|YP_006526543.1|	MROS_0286	-	TonB-dependent receptor	QGISLNASLSFLVGK	482	496	767.434	2	63.32
397689289	gi|397689289|ref|YP_006526543.1|	MROS_0286	-	TonB-dependent receptor	QGISLNASLSFLVGK	482	496	767.434	2	108.84
397689289	gi|397689289|ref|YP_006526543.1|	MROS_0286	-	TonB-dependent receptor	QGISLNASLSFLVGK	482	496	767.434	2	72.84
397689289	gi|397689289|ref|YP_006526543.1|	MROS_0286	-	TonB-dependent receptor	QGISLNASLSFLVGK	482	496	767.441	2	87.38
397689289	gi|397689289|ref|YP_006526543.1|	MROS_0286	-	TonB-dependent receptor	QGISLNASLSFLVGK	482	496	767.441	2	27.5
397689289	gi|397689289|ref|YP_006526543.1|	MROS_0286	-	TonB-dependent receptor	ASYEYITDNVTFK	234	246	775.872	2	32.49
397689289	gi|397689289|ref|YP_006526543.1|	MROS_0286	-	TonB-dependent receptor	ASYEYITDNVTFK	234	246	775.872	2	60.41
397689289	gi|397689289|ref|YP_006526543.1|	MROS_0286	-	TonB-dependent receptor	ASYEYITDNVTFK	234	246	775.872	2	85.81
397689289	gi|397689289|ref|YP_006526543.1|	MROS_0286	-	TonB-dependent receptor	ASYEYITDNVTFK	234	246	775.872	2	85.55
397689289	gi|397689289|ref|YP_006526543.1|	MROS_0286	-	TonB-dependent receptor	ASYEYITDNVTFK	234	246	775.872	2	63.43
397689289	gi|397689289|ref|YP_006526543.1|	MROS_0286	-	TonB-dependent receptor	NDEVGYYLEGVSIK	170	183	793.392	2	62.19
397689289	gi|397689289|ref|YP_006526543.1|	MROS_0286	-	TonB-dependent receptor	NDEVGYYLEGVSIK	170	183	793.392	2	54.4
397689289	gi|397689289|ref|YP_006526543.1|	MROS_0286	-	TonB-dependent receptor	NDEVGYYLEGVSIK	170	183	793.392	2	81.8
397689289	gi|397689289|ref|YP_006526543.1|	MROS_0286	-	TonB-dependent receptor	NDEVGYYLEGVSIK	170	183	793.392	2	100.05
397689289	gi|397689289|ref|YP_006526543.1|	MROS_0286	-	TonB-dependent receptor	NDEVGYYLEGVSIK	170	183	793.394	2	62.4
397689289	gi|397689289|ref|YP_006526543.1|	MROS_0286	-	TonB-dependent receptor	NDEVGYYLEGVSIK	170	183	793.399	2	19.88
397689289	gi|397689289|ref|YP_006526543.1|	MROS_0286	-	TonB-dependent receptor	ASYLGYQTVTVSNVR	76	90	553.289	3	27.63
397689289	gi|397689289|ref|YP_006526543.1|	MROS_0286	-	TonB-dependent receptor	ASYLGYQTVTVSNVR	76	90	829.43	2	75.25
397689289	gi|397689289|ref|YP_006526543.1|	MROS_0286	-	TonB-dependent receptor	ASYLGYQTVTVSNVR	76	90	829.43	2	101.45
397689289	gi|397689289|ref|YP_006526543.1|	MROS_0286	-	TonB-dependent receptor	ASYLGYQTVTVSNVR	76	90	829.432	2	19.96
397689289	gi|397689289|ref|YP_006526543.1|	MROS_0286	-	TonB-dependent receptor	DIKDQVQFTLQNTDR	732	746	910.958	2	106.61
397689289	gi|397689289|ref|YP_006526543.1|	MROS_0286	-	TonB-dependent receptor	DIKDQVQFTLQNTDR	732	746	910.958	2	62.82
397689289	gi|397689289|ref|YP_006526543.1|	MROS_0286	-	TonB-dependent receptor	DIKDQVQFTLQNTDR	732	746	910.958	2	116.21
397689289	gi|397689289|ref|YP_006526543.1|	MROS_0286	-	TonB-dependent receptor	DIKDQVQFTLQNTDR	732	746	607.643	3	16.46
397689289	gi|397689289|ref|YP_006526543.1|	MROS_0286	-	TonB-dependent receptor	DIKDQVQFTLQNTDR	732	746	607.643	3	45.52
397689289	gi|397689289|ref|YP_006526543.1|	MROS_0286	-	TonB-dependent receptor	DIKDQVQFTLQNTDR	732	746	607.643	3	52.64
397689289	gi|397689289|ref|YP_006526543.1|	MROS_0286	-	TonB-dependent receptor	DIKDQVQFTLQNTDR	732	746	607.643	3	71.87
397689289	gi|397689289|ref|YP_006526543.1|	MROS_0286	-	TonB-dependent receptor	GGFFIPQPAGFNLRPTR	690	706	625.674	3	39.73
397689289	gi|397689289|ref|YP_006526543.1|	MROS_0286	-	TonB-dependent receptor	GGFFIPQPAGFNLRPTR	690	706	625.676	3	39.87
397689289	gi|397689289|ref|YP_006526543.1|	MROS_0286	-	TonB-dependent receptor	YVSPTYANIYGFDFVR	453	468	637.981	3	63.36
397689289	gi|397689289|ref|YP_006526543.1|	MROS_0286	-	TonB-dependent receptor	YVSPTYANIYGFDFVR	453	468	956.47	2	71.93
397689289	gi|397689289|ref|YP_006526543.1|	MROS_0286	-	TonB-dependent receptor	YVSPTYANIYGFDFVR	453	468	956.47	2	117.48
397689289	gi|397689289|ref|YP_006526543.1|	MROS_0286	-	TonB-dependent receptor	YVSPTYANIYGFDFVR	453	468	956.47	2	117.69
397689289	gi|397689289|ref|YP_006526543.1|	MROS_0286	-	TonB-dependent receptor	YVSPTYANIYGFDFVR	453	468	956.471	2	88.94
397689289	gi|397689289|ref|YP_006526543.1|	MROS_0286	-	TonB-dependent receptor	YVSPTYANIYGFDFVR	453	468	956.473	2	88.77
397689289	gi|397689289|ref|YP_006526543.1|	MROS_0286	-	TonB-dependent receptor	NSAFQSYNVLTNGDYATTK	747	765	1047.49	2	143.58
397689289	gi|397689289|ref|YP_006526543.1|	MROS_0286	-	TonB-dependent receptor	NSAFQSYNVLTNGDYATTK	747	765	1047.49	2	91.26
397689289	gi|397689289|ref|YP_006526543.1|	MROS_0286	-	TonB-dependent receptor	QPIEALNSSSTPGEFQVDLR	881	900	1094.55	2	66.81
397689289	gi|397689289|ref|YP_006526543.1|	MROS_0286	-	TonB-dependent receptor	QPIEALNSSSTPGEFQVDLR	881	900	1094.55	2	89.78
397689289	gi|397689289|ref|YP_006526543.1|	MROS_0286	-	TonB-dependent receptor	QPIEALNSSSTPGEFQVDLR	881	900	1094.55	2	11.32
397689289	gi|397689289|ref|YP_006526543.1|	MROS_0286	-	TonB-dependent receptor	QPIEALNSSSTPGEFQVDLR	881	900	1094.55	2	150.22
397689289	gi|397689289|ref|YP_006526543.1|	MROS_0286	-	TonB-dependent receptor	QPIEALNSSSTPGEFQVDLR	881	900	1094.55	2	146.77
397689289	gi|397689289|ref|YP_006526543.1|	MROS_0286	-	TonB-dependent receptor	EFITYTGTLNFDLKPVLIR	332	350	747.408	3	56.02
397689289	gi|397689289|ref|YP_006526543.1|	MROS_0286	-	TonB-dependent receptor	EFITYTGTLNFDLKPVLIR	332	350	747.408	3	15.25
397689289	gi|397689289|ref|YP_006526543.1|	MROS_0286	-	TonB-dependent receptor	EFITYTGTLNFDLKPVLIR	332	350	747.408	3	26.48
397689289	gi|397689289|ref|YP_006526543.1|	MROS_0286	-	TonB-dependent receptor	EFITYTGTLNFDLKPVLIR	332	350	747.408	3	39.81
397689289	gi|397689289|ref|YP_006526543.1|	MROS_0286	-	TonB-dependent receptor	EFITYTGTLNFDLKPVLIR	332	350	747.41	3	62.52
397689289	gi|397689289|ref|YP_006526543.1|	MROS_0286	-	TonB-dependent receptor	EFITYTGTLNFDLKPVLIR	332	350	747.41	3	34.39
397689289	gi|397689289|ref|YP_006526543.1|	MROS_0286	-	TonB-dependent receptor	EFITYTGTLNFDLKPVLIR	332	350	747.412	3	39.35
397689289	gi|397689289|ref|YP_006526543.1|	MROS_0286	-	TonB-dependent receptor	EFITYTGTLNFDLKPVLIR	332	350	747.412	3	56.46
397689289	gi|397689289|ref|YP_006526543.1|	MROS_0286	-	TonB-dependent receptor	EFITYTGTLNFDLKPVLIR	332	350	747.413	3	73.54
397689289	gi|397689289|ref|YP_006526543.1|	MROS_0286	-	TonB-dependent receptor	EFITYTGTLNFDLKPVLIR	332	350	747.414	3	61.08
397689289	gi|397689289|ref|YP_006526543.1|	MROS_0286	-	TonB-dependent receptor	EFITYTGTLNFDLKPVLIR	332	350	747.414	3	47.9
397689289	gi|397689289|ref|YP_006526543.1|	MROS_0286	-	TonB-dependent receptor	EFITYTGTLNFDLKPVLIR	332	350	747.414	3	53.41
397689289	gi|397689289|ref|YP_006526543.1|	MROS_0286	-	TonB-dependent receptor	EFITYTGTLNFDLKPVLIR	332	350	747.414	3	77.87
397689289	gi|397689289|ref|YP_006526543.1|	MROS_0286	-	TonB-dependent receptor	EFITYTGTLNFDLKPVLIR	332	350	747.414	3	74.77
397689289	gi|397689289|ref|YP_006526543.1|	MROS_0286	-	TonB-dependent receptor	EFITYTGTLNFDLKPVLIR	332	350	747.414	3	77.58
397689289	gi|397689289|ref|YP_006526543.1|	MROS_0286	-	TonB-dependent receptor	EFITYTGTLNFDLKPVLIR	332	350	747.414	3	73.61
397689289	gi|397689289|ref|YP_006526543.1|	MROS_0286	-	TonB-dependent receptor	EFITYTGTLNFDLKPVLIR	332	350	747.414	3	56.28
397689289	gi|397689289|ref|YP_006526543.1|	MROS_0286	-	TonB-dependent receptor	EFITYTGTLNFDLKPVLIR	332	350	747.414	3	70.95
397689289	gi|397689289|ref|YP_006526543.1|	MROS_0286	-	TonB-dependent receptor	EFITYTGTLNFDLKPVLIR	332	350	747.414	3	66.26
397689289	gi|397689289|ref|YP_006526543.1|	MROS_0286	-	TonB-dependent receptor	EFITYTGTLNFDLKPVLIR	332	350	747.414	3	68.28
397689289	gi|397689289|ref|YP_006526543.1|	MROS_0286	-	TonB-dependent receptor	EFITYTGTLNFDLKPVLIR	332	350	747.414	3	65
397689289	gi|397689289|ref|YP_006526543.1|	MROS_0286	-	TonB-dependent receptor	EFITYTGTLNFDLKPVLIR	332	350	747.414	3	61.15
397689289	gi|397689289|ref|YP_006526543.1|	MROS_0286	-	TonB-dependent receptor	EFITYTGTLNFDLKPVLIR	332	350	747.415	3	66.25
397689289	gi|397689289|ref|YP_006526543.1|	MROS_0286	-	TonB-dependent receptor	EFITYTGTLNFDLKPVLIR	332	350	747.415	3	62.04
397689289	gi|397689289|ref|YP_006526543.1|	MROS_0286	-	TonB-dependent receptor	EFITYTGTLNFDLKPVLIR	332	350	747.415	3	104.94
397689289	gi|397689289|ref|YP_006526543.1|	MROS_0286	-	TonB-dependent receptor	EFITYTGTLNFDLKPVLIR	332	350	747.416	3	59.76
397689289	gi|397689289|ref|YP_006526543.1|	MROS_0286	-	TonB-dependent receptor	EFITYTGTLNFDLKPVLIR	332	350	747.416	3	65.07
397689289	gi|397689289|ref|YP_006526543.1|	MROS_0286	-	TonB-dependent receptor	EFITYTGTLNFDLKPVLIR	332	350	747.416	3	42.09
397689289	gi|397689289|ref|YP_006526543.1|	MROS_0286	-	TonB-dependent receptor	EFITYTGTLNFDLKPVLIR	332	350	747.416	3	86.5
397689289	gi|397689289|ref|YP_006526543.1|	MROS_0286	-	TonB-dependent receptor	EFITYTGTLNFDLKPVLIR	332	350	747.416	3	64.71
397689289	gi|397689289|ref|YP_006526543.1|	MROS_0286	-	TonB-dependent receptor	EFITYTGTLNFDLKPVLIR	332	350	747.416	3	64.77
397689289	gi|397689289|ref|YP_006526543.1|	MROS_0286	-	TonB-dependent receptor	EFITYTGTLNFDLKPVLIR	332	350	560.814	4	48.65
397689289	gi|397689289|ref|YP_006526543.1|	MROS_0286	-	TonB-dependent receptor	DPEPQPWPGMNLGVISDPISR	294	314	1153.07	2	75.6
397689289	gi|397689289|ref|YP_006526543.1|	MROS_0286	-	TonB-dependent receptor	DPEPQPWPGMNLGVISDPISR	294	314	769.047	3	82.96
397689289	gi|397689289|ref|YP_006526543.1|	MROS_0286	-	TonB-dependent receptor	DPEPQPWPGMNLGVISDPISR	294	314	769.048	3	16.35
397689289	gi|397689289|ref|YP_006526543.1|	MROS_0286	-	TonB-dependent receptor	GVNNIIGLTAGVTLQNGEIYIR	145	166	772.421	3	73.23
397689289	gi|397689289|ref|YP_006526543.1|	MROS_0286	-	TonB-dependent receptor	GVNNIIGLTAGVTLQNGEIYIR	145	166	772.421	3	13.35
397689289	gi|397689289|ref|YP_006526543.1|	MROS_0286	-	TonB-dependent receptor	GVNNIIGLTAGVTLQNGEIYIR	145	166	772.422	3	49.8
397689289	gi|397689289|ref|YP_006526543.1|	MROS_0286	-	TonB-dependent receptor	GVNNIIGLTAGVTLQNGEIYIR	145	166	772.424	3	22.87
397689289	gi|397689289|ref|YP_006526543.1|	MROS_0286	-	TonB-dependent receptor	GVNNIIGLTAGVTLQNGEIYIR	145	166	772.427	3	77.19
397689289	gi|397689289|ref|YP_006526543.1|	MROS_0286	-	TonB-dependent receptor	GVNNIIGLTAGVTLQNGEIYIR	145	166	772.428	3	109.82
397689289	gi|397689289|ref|YP_006526543.1|	MROS_0286	-	TonB-dependent receptor	GVNNIIGLTAGVTLQNGEIYIR	145	166	772.428	3	126.89
397689289	gi|397689289|ref|YP_006526543.1|	MROS_0286	-	TonB-dependent receptor	GVNNIIGLTAGVTLQNGEIYIR	145	166	772.428	3	135.67
397689289	gi|397689289|ref|YP_006526543.1|	MROS_0286	-	TonB-dependent receptor	GVNNIIGLTAGVTLQNGEIYIR	145	166	772.428	3	112.03
397689289	gi|397689289|ref|YP_006526543.1|	MROS_0286	-	TonB-dependent receptor	GVNNIIGLTAGVTLQNGEIYIR	145	166	772.428	3	110.79
397689289	gi|397689289|ref|YP_006526543.1|	MROS_0286	-	TonB-dependent receptor	GVNNIIGLTAGVTLQNGEIYIR	145	166	772.428	3	130.75
397689289	gi|397689289|ref|YP_006526543.1|	MROS_0286	-	TonB-dependent receptor	GVNNIIGLTAGVTLQNGEIYIR	145	166	772.429	3	96.94
397689289	gi|397689289|ref|YP_006526543.1|	MROS_0286	-	TonB-dependent receptor	GVNNIIGLTAGVTLQNGEIYIR	145	166	1158.14	2	23.54
397689289	gi|397689289|ref|YP_006526543.1|	MROS_0286	-	TonB-dependent receptor	GVNNIIGLTAGVTLQNGEIYIR	145	166	772.43	3	43.58
397689289	gi|397689289|ref|YP_006526543.1|	MROS_0286	-	TonB-dependent receptor	DPEPQPWPGMNLGVISDPISR	294	314	774.379	3	29.33	Oxidation (M)
397689289	gi|397689289|ref|YP_006526543.1|	MROS_0286	-	TonB-dependent receptor	VDDGFFDAPHKPVFAAAYIQDR	569	590	827.076	3	131.28
397689289	gi|397689289|ref|YP_006526543.1|	MROS_0286	-	TonB-dependent receptor	VDDGFFDAPHKPVFAAAYIQDR	569	590	620.559	4	67.52
397689289	gi|397689289|ref|YP_006526543.1|	MROS_0286	-	TonB-dependent receptor	VDDGFFDAPHKPVFAAAYIQDR	569	590	620.559	4	102.82
397689289	gi|397689289|ref|YP_006526543.1|	MROS_0286	-	TonB-dependent receptor	VDDGFFDAPHKPVFAAAYIQDR	569	590	620.559	4	98.32
397689289	gi|397689289|ref|YP_006526543.1|	MROS_0286	-	TonB-dependent receptor	FRQPIEALNSSSTPGEFQVDLR	879	900	831.091	3	49.31
397689289	gi|397689289|ref|YP_006526543.1|	MROS_0286	-	TonB-dependent receptor	FRQPIEALNSSSTPGEFQVDLR	879	900	831.091	3	94.93
397689289	gi|397689289|ref|YP_006526543.1|	MROS_0286	-	TonB-dependent receptor	GTGSNPYSNSGIVGAPLDGVTIFVPK	792	817	849.774	3	27.63
397689289	gi|397689289|ref|YP_006526543.1|	MROS_0286	-	TonB-dependent receptor	GTGSNPYSNSGIVGAPLDGVTIFVPK	792	817	849.774	3	63.39
397689289	gi|397689289|ref|YP_006526543.1|	MROS_0286	-	TonB-dependent receptor	GTGSNPYSNSGIVGAPLDGVTIFVPK	792	817	849.774	3	82.68
397689289	gi|397689289|ref|YP_006526543.1|	MROS_0286	-	TonB-dependent receptor	GTGSNPYSNSGIVGAPLDGVTIFVPK	792	817	637.583	4	19.42
397689289	gi|397689289|ref|YP_006526543.1|	MROS_0286	-	TonB-dependent receptor	GTGSNPYSNSGIVGAPLDGVTIFVPK	792	817	849.779	3	26.6
397689289	gi|397689289|ref|YP_006526543.1|	MROS_0286	-	TonB-dependent receptor	LGAHWWGYNEQSATLSGPLFSDR	258	280	864.74	3	30.28
397689289	gi|397689289|ref|YP_006526543.1|	MROS_0286	-	TonB-dependent receptor	LGAHWWGYNEQSATLSGPLFSDR	258	280	864.743	3	20.93
397689289	gi|397689289|ref|YP_006526543.1|	MROS_0286	-	TonB-dependent receptor	LGAHWWGYNEQSATLSGPLFSDR	258	280	864.748	3	92.94
397689289	gi|397689289|ref|YP_006526543.1|	MROS_0286	-	TonB-dependent receptor	LGAHWWGYNEQSATLSGPLFSDR	258	280	864.748	3	106.34
397689289	gi|397689289|ref|YP_006526543.1|	MROS_0286	-	TonB-dependent receptor	LGAHWWGYNEQSATLSGPLFSDR	258	280	864.748	3	98.69
397689289	gi|397689289|ref|YP_006526543.1|	MROS_0286	-	TonB-dependent receptor	LGAHWWGYNEQSATLSGPLFSDR	258	280	864.748	3	34.7
397689289	gi|397689289|ref|YP_006526543.1|	MROS_0286	-	TonB-dependent receptor	LGAHWWGYNEQSATLSGPLFSDR	258	280	864.748	3	80.71
397689289	gi|397689289|ref|YP_006526543.1|	MROS_0286	-	TonB-dependent receptor	LGAHWWGYNEQSATLSGPLFSDR	258	280	648.814	4	58
397689289	gi|397689289|ref|YP_006526543.1|	MROS_0286	-	TonB-dependent receptor	LGAHWWGYNEQSATLSGPLFSDR	258	280	864.75	3	50.99
397689289	gi|397689289|ref|YP_006526543.1|	MROS_0286	-	TonB-dependent receptor	LGAHWWGYNEQSATLSGPLFSDR	258	280	864.75	3	68.69
397689289	gi|397689289|ref|YP_006526543.1|	MROS_0286	-	TonB-dependent receptor	LGAHWWGYNEQSATLSGPLFSDR	258	280	864.751	3	26.99
397689289	gi|397689289|ref|YP_006526543.1|	MROS_0286	-	TonB-dependent receptor	LGAHWWGYNEQSATLSGPLFSDR	258	280	864.751	3	20.35
397689289	gi|397689289|ref|YP_006526543.1|	MROS_0286	-	TonB-dependent receptor	LGAHWWGYNEQSATLSGPLFSDR	258	280	864.752	3	29.82
397689289	gi|397689289|ref|YP_006526543.1|	MROS_0286	-	TonB-dependent receptor	LGAHWWGYNEQSATLSGPLFSDR	258	280	864.755	3	47.07
397689289	gi|397689289|ref|YP_006526543.1|	MROS_0286	-	TonB-dependent receptor	LGAHWWGYNEQSATLSGPLFSDR	258	280	864.755	3	30.21
397689289	gi|397689289|ref|YP_006526543.1|	MROS_0286	-	TonB-dependent receptor	LSGTYTTENGATSAYSAIQDLLQTR	351	375	887.773	3	121.05
397689289	gi|397689289|ref|YP_006526543.1|	MROS_0286	-	TonB-dependent receptor	LSGTYTTENGATSAYSAIQDLLQTR	351	375	887.773	3	117.62
397689289	gi|397689289|ref|YP_006526543.1|	MROS_0286	-	TonB-dependent receptor	LSGTYTTENGATSAYSAIQDLLQTR	351	375	887.773	3	127.79
397689289	gi|397689289|ref|YP_006526543.1|	MROS_0286	-	TonB-dependent receptor	AINVDYQEGYGGVPGAATNLMYGPPR	967	992	904.105	3	90.36
397689289	gi|397689289|ref|YP_006526543.1|	MROS_0286	-	TonB-dependent receptor	AINVDYQEGYGGVPGAATNLMYGPPR	967	992	904.107	3	140.71
397689289	gi|397689289|ref|YP_006526543.1|	MROS_0286	-	TonB-dependent receptor	AINVDYQEGYGGVPGAATNLMYGPPR	967	992	904.107	3	154.27
397689289	gi|397689289|ref|YP_006526543.1|	MROS_0286	-	TonB-dependent receptor	AINVDYQEGYGGVPGAATNLMYGPPR	967	992	909.438	3	92.52	Oxidation (M)
397689289	gi|397689289|ref|YP_006526543.1|	MROS_0286	-	TonB-dependent receptor	YDRDPEPQPWPGMNLGVISDPISR	291	314	913.78	3	97.04
397689289	gi|397689289|ref|YP_006526543.1|	MROS_0286	-	TonB-dependent receptor	YDRDPEPQPWPGMNLGVISDPISR	291	314	913.78	3	72.1
397689289	gi|397689289|ref|YP_006526543.1|	MROS_0286	-	TonB-dependent receptor	YDRDPEPQPWPGMNLGVISDPISR	291	314	913.78	3	89.31
397689289	gi|397689289|ref|YP_006526543.1|	MROS_0286	-	TonB-dependent receptor	YDRDPEPQPWPGMNLGVISDPISR	291	314	685.588	4	48.02
397689289	gi|397689289|ref|YP_006526543.1|	MROS_0286	-	TonB-dependent receptor	YDRDPEPQPWPGMNLGVISDPISR	291	314	685.588	4	31.88
397689289	gi|397689289|ref|YP_006526543.1|	MROS_0286	-	TonB-dependent receptor	YDRDPEPQPWPGMNLGVISDPISR	291	314	685.588	4	52.36
397689289	gi|397689289|ref|YP_006526543.1|	MROS_0286	-	TonB-dependent receptor	LVDPTRPDLGINATTGELYEEGWEK	614	638	935.133	3	91.19
397689289	gi|397689289|ref|YP_006526543.1|	MROS_0286	-	TonB-dependent receptor	LVDPTRPDLGINATTGELYEEGWEK	614	638	935.133	3	107.84
397689289	gi|397689289|ref|YP_006526543.1|	MROS_0286	-	TonB-dependent receptor	LVDPTRPDLGINATTGELYEEGWEK	614	638	935.133	3	103.83
397689289	gi|397689289|ref|YP_006526543.1|	MROS_0286	-	TonB-dependent receptor	LVDPTRPDLGINATTGELYEEGWEK	614	638	701.603	4	50.37
397689289	gi|397689289|ref|YP_006526543.1|	MROS_0286	-	TonB-dependent receptor	LVDPTRPDLGINATTGELYEEGWEK	614	638	935.136	3	101.23
397689289	gi|397689289|ref|YP_006526543.1|	MROS_0286	-	TonB-dependent receptor	TGSPEDDGVIYNPELSQQLIATYGEK	935	960	942.124	3	14.68
397689289	gi|397689289|ref|YP_006526543.1|	MROS_0286	-	TonB-dependent receptor	TGSPEDDGVIYNPELSQQLIATYGEK	935	960	942.124	3	19.71
397689289	gi|397689289|ref|YP_006526543.1|	MROS_0286	-	TonB-dependent receptor	TGSPEDDGVIYNPELSQQLIATYGEK	935	960	942.124	3	105.65
397689289	gi|397689289|ref|YP_006526543.1|	MROS_0286	-	TonB-dependent receptor	TGSPEDDGVIYNPELSQQLIATYGEK	935	960	942.124	3	105.69
397689289	gi|397689289|ref|YP_006526543.1|	MROS_0286	-	TonB-dependent receptor	TGSPEDDGVIYNPELSQQLIATYGEK	935	960	942.124	3	99.48
397689289	gi|397689289|ref|YP_006526543.1|	MROS_0286	-	TonB-dependent receptor	TGSPEDDGVIYNPELSQQLIATYGEK	935	960	942.126	3	78.1
397689289	gi|397689289|ref|YP_006526543.1|	MROS_0286	-	TonB-dependent receptor	FGPNDGPALLHDFGVSVLAMFNSGHPFTR	838	866	775.883	4	88.52
397689289	gi|397689289|ref|YP_006526543.1|	MROS_0286	-	TonB-dependent receptor	FGPNDGPALLHDFGVSVLAMFNSGHPFTR	838	866	775.883	4	104.14
397689289	gi|397689289|ref|YP_006526543.1|	MROS_0286	-	TonB-dependent receptor	FGPNDGPALLHDFGVSVLAMFNSGHPFTR	838	866	775.883	4	71.3
397689289	gi|397689289|ref|YP_006526543.1|	MROS_0286	-	TonB-dependent receptor	FGPNDGPALLHDFGVSVLAMFNSGHPFTR	838	866	775.883	4	135.75
397689289	gi|397689289|ref|YP_006526543.1|	MROS_0286	-	TonB-dependent receptor	FGPNDGPALLHDFGVSVLAMFNSGHPFTR	838	866	775.883	4	131.41
397689289	gi|397689289|ref|YP_006526543.1|	MROS_0286	-	TonB-dependent receptor	FGPNDGPALLHDFGVSVLAMFNSGHPFTR	838	866	775.883	4	117.83
397689289	gi|397689289|ref|YP_006526543.1|	MROS_0286	-	TonB-dependent receptor	FGPNDGPALLHDFGVSVLAMFNSGHPFTR	838	866	775.883	4	120.91
397689289	gi|397689289|ref|YP_006526543.1|	MROS_0286	-	TonB-dependent receptor	FGPNDGPALLHDFGVSVLAMFNSGHPFTR	838	866	775.883	4	169.88
397689289	gi|397689289|ref|YP_006526543.1|	MROS_0286	-	TonB-dependent receptor	FGPNDGPALLHDFGVSVLAMFNSGHPFTR	838	866	775.885	4	87.25
397689289	gi|397689289|ref|YP_006526543.1|	MROS_0286	-	TonB-dependent receptor	GVTISQDALEEIQVQAGGYTAEFGGANAGIIR	191	222	1079.21	3	75.49
397689289	gi|397689289|ref|YP_006526543.1|	MROS_0286	-	TonB-dependent receptor	GVTISQDALEEIQVQAGGYTAEFGGANAGIIR	191	222	1079.21	3	51.74
397689289	gi|397689289|ref|YP_006526543.1|	MROS_0286	-	TonB-dependent receptor	GVTISQDALEEIQVQAGGYTAEFGGANAGIIR	191	222	1079.21	3	75.35
397689289	gi|397689289|ref|YP_006526543.1|	MROS_0286	-	TonB-dependent receptor	GVTISQDALEEIQVQAGGYTAEFGGANAGIIR	191	222	1079.21	3	69.65
397689289	gi|397689289|ref|YP_006526543.1|	MROS_0286	-	TonB-dependent receptor	GVTISQDALEEIQVQAGGYTAEFGGANAGIIR	191	222	1079.21	3	72.59
397689289	gi|397689289|ref|YP_006526543.1|	MROS_0286	-	TonB-dependent receptor	GVTISQDALEEIQVQAGGYTAEFGGANAGIIR	191	222	1079.21	3	106.01
397689289	gi|397689289|ref|YP_006526543.1|	MROS_0286	-	TonB-dependent receptor	GVTISQDALEEIQVQAGGYTAEFGGANAGIIR	191	222	1079.21	3	81.32
397689289	gi|397689289|ref|YP_006526543.1|	MROS_0286	-	TonB-dependent receptor	GVTISQDALEEIQVQAGGYTAEFGGANAGIIR	191	222	1079.21	3	64.08
397689289	gi|397689289|ref|YP_006526543.1|	MROS_0286	-	TonB-dependent receptor	GVTISQDALEEIQVQAGGYTAEFGGANAGIIR	191	222	1079.21	3	42.6
397689289	gi|397689289|ref|YP_006526543.1|	MROS_0286	-	TonB-dependent receptor	GVTISQDALEEIQVQAGGYTAEFGGANAGIIR	191	222	1079.21	3	54.25
397689289	gi|397689289|ref|YP_006526543.1|	MROS_0286	-	TonB-dependent receptor	GVTISQDALEEIQVQAGGYTAEFGGANAGIIR	191	222	809.661	4	84.45
397689289	gi|397689289|ref|YP_006526543.1|	MROS_0286	-	TonB-dependent receptor	GVTISQDALEEIQVQAGGYTAEFGGANAGIIR	191	222	1079.21	3	128.55
397689289	gi|397689289|ref|YP_006526543.1|	MROS_0286	-	TonB-dependent receptor	GVTISQDALEEIQVQAGGYTAEFGGANAGIIR	191	222	1079.21	3	114.55
397689289	gi|397689289|ref|YP_006526543.1|	MROS_0286	-	TonB-dependent receptor	GVTISQDALEEIQVQAGGYTAEFGGANAGIIR	191	222	1079.21	3	83.72
397689289	gi|397689289|ref|YP_006526543.1|	MROS_0286	-	TonB-dependent receptor	GVTISQDALEEIQVQAGGYTAEFGGANAGIIR	191	222	1079.21	3	99.93
397689289	gi|397689289|ref|YP_006526543.1|	MROS_0286	-	TonB-dependent receptor	GVTISQDALEEIQVQAGGYTAEFGGANAGIIR	191	222	1079.21	3	122.23
397689289	gi|397689289|ref|YP_006526543.1|	MROS_0286	-	TonB-dependent receptor	GVTISQDALEEIQVQAGGYTAEFGGANAGIIR	191	222	1079.21	3	99.28
397689289	gi|397689289|ref|YP_006526543.1|	MROS_0286	-	TonB-dependent receptor	GVTISQDALEEIQVQAGGYTAEFGGANAGIIR	191	222	1079.21	3	134.02
397689289	gi|397689289|ref|YP_006526543.1|	MROS_0286	-	TonB-dependent receptor	GVTISQDALEEIQVQAGGYTAEFGGANAGIIR	191	222	1079.21	3	115.34
397689289	gi|397689289|ref|YP_006526543.1|	MROS_0286	-	TonB-dependent receptor	GVTISQDALEEIQVQAGGYTAEFGGANAGIIR	191	222	1079.21	3	90.8
397689289	gi|397689289|ref|YP_006526543.1|	MROS_0286	-	TonB-dependent receptor	GVTISQDALEEIQVQAGGYTAEFGGANAGIIR	191	222	1079.21	3	81.82
397689289	gi|397689289|ref|YP_006526543.1|	MROS_0286	-	TonB-dependent receptor	GVTISQDALEEIQVQAGGYTAEFGGANAGIIR	191	222	1079.21	3	108.03
397689289	gi|397689289|ref|YP_006526543.1|	MROS_0286	-	TonB-dependent receptor	GVTISQDALEEIQVQAGGYTAEFGGANAGIIR	191	222	809.663	4	58.13
397689289	gi|397689289|ref|YP_006526543.1|	MROS_0286	-	TonB-dependent receptor	GVTISQDALEEIQVQAGGYTAEFGGANAGIIR	191	222	1079.21	3	80.25
397689289	gi|397689289|ref|YP_006526543.1|	MROS_0286	-	TonB-dependent receptor	GVTISQDALEEIQVQAGGYTAEFGGANAGIIR	191	222	1079.22	3	111.13
397689289	gi|397689289|ref|YP_006526543.1|	MROS_0286	-	TonB-dependent receptor	GVTISQDALEEIQVQAGGYTAEFGGANAGIIR	191	222	809.665	4	39.59
397689289	gi|397689289|ref|YP_006526543.1|	MROS_0286	-	TonB-dependent receptor	GVTISQDALEEIQVQAGGYTAEFGGANAGIIR	191	222	809.665	4	44.52
397689289	gi|397689289|ref|YP_006526543.1|	MROS_0286	-	TonB-dependent receptor	GVTISQDALEEIQVQAGGYTAEFGGANAGIIR	191	222	1079.22	3	76.3
397689289	gi|397689289|ref|YP_006526543.1|	MROS_0286	-	TonB-dependent receptor	GVTISQDALEEIQVQAGGYTAEFGGANAGIIR	191	222	1079.22	3	60.26
397689289	gi|397689289|ref|YP_006526543.1|	MROS_0286	-	TonB-dependent receptor	GVTISQDALEEIQVQAGGYTAEFGGANAGIIR	191	222	1079.22	3	115.29
397689289	gi|397689289|ref|YP_006526543.1|	MROS_0286	-	TonB-dependent receptor	NWTLGTVSQVGLAASVDQFINSSNYDGTEASLNAYK	513	548	955.962	4	90.39
397689289	gi|397689289|ref|YP_006526543.1|	MROS_0286	-	TonB-dependent receptor	NWTLGTVSQVGLAASVDQFINSSNYDGTEASLNAYK	513	548	955.962	4	111.4
397689289	gi|397689289|ref|YP_006526543.1|	MROS_0286	-	TonB-dependent receptor	NWTLGTVSQVGLAASVDQFINSSNYDGTEASLNAYK	513	548	955.962	4	57.38
397689289	gi|397689289|ref|YP_006526543.1|	MROS_0286	-	TonB-dependent receptor	NWTLGTVSQVGLAASVDQFINSSNYDGTEASLNAYK	513	548	955.962	4	53.2
397689289	gi|397689289|ref|YP_006526543.1|	MROS_0286	-	TonB-dependent receptor	NWTLGTVSQVGLAASVDQFINSSNYDGTEASLNAYK	513	548	955.964	4	74.23
397689289	gi|397689289|ref|YP_006526543.1|	MROS_0286	-	TonB-dependent receptor	NWTLGTVSQVGLAASVDQFINSSNYDGTEASLNAYK	513	548	955.964	4	74.44
397689289	gi|397689289|ref|YP_006526543.1|	MROS_0286	-	TonB-dependent receptor	NWTLGTVSQVGLAASVDQFINSSNYDGTEASLNAYK	513	548	955.964	4	37.38
397689289	gi|397689289|ref|YP_006526543.1|	MROS_0286	-	TonB-dependent receptor	NWTLGTVSQVGLAASVDQFINSSNYDGTEASLNAYK	513	548	955.965	4	74.87
397689289	gi|397689289|ref|YP_006526543.1|	MROS_0286	-	TonB-dependent receptor	NWTLGTVSQVGLAASVDQFINSSNYDGTEASLNAYK	513	548	955.966	4	96.91
397689290	gi|397689290|ref|YP_006526544.1|	MROS_0287	-	thioredoxin	SIPTVLFFK	73	81	526.31	2	30.32
397689290	gi|397689290|ref|YP_006526544.1|	MROS_0287	-	thioredoxin	NGEVVDTVIGAVPK	82	95	699.379	2	42.57
397689290	gi|397689290|ref|YP_006526544.1|	MROS_0287	-	thioredoxin	MIAPIIEELAEEYDGK	36	51	607.64	3	38.61
397689292	gi|397689292|ref|YP_006526546.1|	MROS_0289	-	Short-chain dehydrogenase/reductase SDR precursor	AGYSIFGIHLDR	26	37	450.24	3	51.06
397689292	gi|397689292|ref|YP_006526546.1|	MROS_0289	-	Short-chain dehydrogenase/reductase SDR precursor	EGQQAVFFNINAADHIK	54	70	951.477	2	23.88
397689292	gi|397689292|ref|YP_006526546.1|	MROS_0289	-	Short-chain dehydrogenase/reductase SDR precursor	IFALTSAGSHTVIPNYGAVSAAK	150	172	759.074	3	88.3
397689293	gi|397689293|ref|YP_006526547.1|	MROS_0290	-	DNA polymerase III, alpha subunit	VEEVYDLAEAR	1063	1073	647.323	2	40.93
397689293	gi|397689293|ref|YP_006526547.1|	MROS_0290	-	DNA polymerase III, alpha subunit	NVGVQAVEEIKR	838	849	447.923	3	12.41
397689293	gi|397689293|ref|YP_006526547.1|	MROS_0290	-	DNA polymerase III, alpha subunit	NVGVQAVEEIKR	838	849	447.923	3	22.66
397689293	gi|397689293|ref|YP_006526547.1|	MROS_0290	-	DNA polymerase III, alpha subunit	VAGMSLAEADLLR	696	708	673.355	2	39.59
397689293	gi|397689293|ref|YP_006526547.1|	MROS_0290	-	DNA polymerase III, alpha subunit	NIAEEIFEAIDK	738	749	696.359	2	11.5
397689293	gi|397689293|ref|YP_006526547.1|	MROS_0290	-	DNA polymerase III, alpha subunit	NIAEEIFEAIDK	738	749	696.359	2	23.75
397689293	gi|397689293|ref|YP_006526547.1|	MROS_0290	-	DNA polymerase III, alpha subunit	MDFLGLDTLSIIR	564	576	747.406	2	15.68
397689293	gi|397689293|ref|YP_006526547.1|	MROS_0290	-	DNA polymerase III, alpha subunit	LRVEEVYDLAEAR	1061	1073	521.612	3	22.12
397689293	gi|397689293|ref|YP_006526547.1|	MROS_0290	-	DNA polymerase III, alpha subunit	GQTTAVFQFESAPMR	609	623	835.407	2	53.29
397689293	gi|397689293|ref|YP_006526547.1|	MROS_0290	-	DNA polymerase III, alpha subunit	AQHFAAIEEAIDIGAK	895	910	561.96	3	53.15
397689293	gi|397689293|ref|YP_006526547.1|	MROS_0290	-	DNA polymerase III, alpha subunit	EHAISHNILIMLGDK	219	233	564.304	3	35.34
397689293	gi|397689293|ref|YP_006526547.1|	MROS_0290	-	DNA polymerase III, alpha subunit	AHFLEEFLAANLSNK	775	789	568.631	3	38.26
397689293	gi|397689293|ref|YP_006526547.1|	MROS_0290	-	DNA polymerase III, alpha subunit	AHFLEEFLAANLSNK	775	789	568.631	3	55.77
397689293	gi|397689293|ref|YP_006526547.1|	MROS_0290	-	DNA polymerase III, alpha subunit	GIEIDIENIPIDDEK	587	601	856.932	2	81.8
397689293	gi|397689293|ref|YP_006526547.1|	MROS_0290	-	DNA polymerase III, alpha subunit	GIEIDIENIPIDDEK	587	601	856.932	2	88.83
397689293	gi|397689293|ref|YP_006526547.1|	MROS_0290	-	DNA polymerase III, alpha subunit	AIEGLVLAGAFDSLGGTR	877	894	582.982	3	52.08
397689293	gi|397689293|ref|YP_006526547.1|	MROS_0290	-	DNA polymerase III, alpha subunit	TLEEYLTQLAYEGLHR	302	317	646.002	3	54.08
397689293	gi|397689293|ref|YP_006526547.1|	MROS_0290	-	DNA polymerase III, alpha subunit	TLEEYLTQLAYEGLHR	302	317	646.002	3	11.65
397689293	gi|397689293|ref|YP_006526547.1|	MROS_0290	-	DNA polymerase III, alpha subunit	TLEEYLTQLAYEGLHR	302	317	646.002	3	73.91
397689293	gi|397689293|ref|YP_006526547.1|	MROS_0290	-	DNA polymerase III, alpha subunit	SFATFHLDAEPNTIPSDVVR	974	993	739.374	3	23.56
397689293	gi|397689293|ref|YP_006526547.1|	MROS_0290	-	DNA polymerase III, alpha subunit	SFATFHLDAEPNTIPSDVVR	974	993	739.374	3	24.21
397689296	gi|397689296|ref|YP_006526550.1|	MROS_0293	-	thioesterase family protein	YLEYFEVGR	26	34	588.287	2	27.53
397689296	gi|397689296|ref|YP_006526550.1|	MROS_0293	-	thioesterase family protein	YLEYFEVGR	26	34	588.291	2	12.4
397689297	gi|397689297|ref|YP_006526551.1|	MROS_0294	-	Acetyl-CoA carboxylase, alpha subunit	YEGQLDISGEVK	25	36	669.332	2	19.31
397689297	gi|397689297|ref|YP_006526551.1|	MROS_0294	-	Acetyl-CoA carboxylase, alpha subunit	YEGQLDISGEVK	25	36	669.332	2	38.12
397689297	gi|397689297|ref|YP_006526551.1|	MROS_0294	-	Acetyl-CoA carboxylase, alpha subunit	YEGQLDISGEVK	25	36	669.332	2	35.7
397689297	gi|397689297|ref|YP_006526551.1|	MROS_0294	-	Acetyl-CoA carboxylase, alpha subunit	YEGQLDISGEVK	25	36	669.332	2	65.81
397689297	gi|397689297|ref|YP_006526551.1|	MROS_0294	-	Acetyl-CoA carboxylase, alpha subunit	YEGQLDISGEVK	25	36	669.332	2	37.06
397689297	gi|397689297|ref|YP_006526551.1|	MROS_0294	-	Acetyl-CoA carboxylase, alpha subunit	YEGQLDISGEVK	25	36	669.332	2	58.91
397689297	gi|397689297|ref|YP_006526551.1|	MROS_0294	-	Acetyl-CoA carboxylase, alpha subunit	DILKEELNALIK	283	294	699.913	2	37.19
397689297	gi|397689297|ref|YP_006526551.1|	MROS_0294	-	Acetyl-CoA carboxylase, alpha subunit	DILKEELNALIK	283	294	699.913	2	52.42
397689297	gi|397689297|ref|YP_006526551.1|	MROS_0294	-	Acetyl-CoA carboxylase, alpha subunit	KYEGQLDISGEVK	24	36	489.257	3	18.33
397689297	gi|397689297|ref|YP_006526551.1|	MROS_0294	-	Acetyl-CoA carboxylase, alpha subunit	KYEGQLDISGEVK	24	36	489.257	3	22.06
397689297	gi|397689297|ref|YP_006526551.1|	MROS_0294	-	Acetyl-CoA carboxylase, alpha subunit	KYEGQLDISGEVK	24	36	489.257	3	36.05
397689297	gi|397689297|ref|YP_006526551.1|	MROS_0294	-	Acetyl-CoA carboxylase, alpha subunit	KYEGQLDISGEVK	24	36	489.257	3	23.69
397689297	gi|397689297|ref|YP_006526551.1|	MROS_0294	-	Acetyl-CoA carboxylase, alpha subunit	LTAGDLLEQGIIDR	248	261	757.413	2	32.88
397689297	gi|397689297|ref|YP_006526551.1|	MROS_0294	-	Acetyl-CoA carboxylase, alpha subunit	LTAGDLLEQGIIDR	248	261	757.413	2	88.87
397689297	gi|397689297|ref|YP_006526551.1|	MROS_0294	-	Acetyl-CoA carboxylase, alpha subunit	LTAGDLLEQGIIDR	248	261	757.413	2	88.44
397689297	gi|397689297|ref|YP_006526551.1|	MROS_0294	-	Acetyl-CoA carboxylase, alpha subunit	NTLDFEKPIVELENK	4	18	894.973	2	26.5
397689297	gi|397689297|ref|YP_006526551.1|	MROS_0294	-	Acetyl-CoA carboxylase, alpha subunit	FNKPVITMLDTPGAYPGLEAEQR	148	170	849.773	3	95.14
397689298	gi|397689298|ref|YP_006526552.1|	MROS_0295	-	glycosyl transferase family 2	FPEVILIANEK	54	64	636.865	2	51.66
397689298	gi|397689298|ref|YP_006526552.1|	MROS_0295	-	glycosyl transferase family 2	YLLLLNPDTIVK	83	94	701.419	2	19.81
397689298	gi|397689298|ref|YP_006526552.1|	MROS_0295	-	glycosyl transferase family 2	YLLLLNPDTIVK	83	94	701.419	2	46.96
397689298	gi|397689298|ref|YP_006526552.1|	MROS_0295	-	glycosyl transferase family 2	YLLLLNPDTIVK	83	94	701.42	2	37.64
397689298	gi|397689298|ref|YP_006526552.1|	MROS_0295	-	glycosyl transferase family 2	SSVTMLEDLPLLK	519	531	723.398	2	49.49
397689298	gi|397689298|ref|YP_006526552.1|	MROS_0295	-	glycosyl transferase family 2	GDFSNFVLQIPQVLK	579	593	852.969	2	34.94
397689299	gi|397689299|ref|YP_006526553.1|	MROS_0296	-	glycosyl transferase, group 2 family protein	EVLQSIDLDK	164	173	580.318	2	34.4
397689299	gi|397689299|ref|YP_006526553.1|	MROS_0296	-	glycosyl transferase, group 2 family protein	SGLGTAYVEGFK	66	77	614.814	2	43.36
397689299	gi|397689299|ref|YP_006526553.1|	MROS_0296	-	glycosyl transferase, group 2 family protein	ITEIPITFADR	196	206	638.35	2	34.8
397689299	gi|397689299|ref|YP_006526553.1|	MROS_0296	-	glycosyl transferase, group 2 family protein	ITEIPITFADR	196	206	638.35	2	55.34
397689299	gi|397689299|ref|YP_006526553.1|	MROS_0296	-	glycosyl transferase, group 2 family protein	LLLSYFANVYTR	133	144	730.401	2	20.66
397689299	gi|397689299|ref|YP_006526553.1|	MROS_0296	-	glycosyl transferase, group 2 family protein	LLLSYFANVYTR	133	144	730.401	2	48.34
397689299	gi|397689299|ref|YP_006526553.1|	MROS_0296	-	glycosyl transferase, group 2 family protein	TLVIIPTYNELDNVR	3	17	880.481	2	41.21
397689299	gi|397689299|ref|YP_006526553.1|	MROS_0296	-	glycosyl transferase, group 2 family protein	TLVIIPTYNELDNVR	3	17	880.481	2	78.09
397689299	gi|397689299|ref|YP_006526553.1|	MROS_0296	-	glycosyl transferase, group 2 family protein	YPELNVLVVDDNSPDGTSDYVK	27	48	1220.08	2	54.81
397689299	gi|397689299|ref|YP_006526553.1|	MROS_0296	-	glycosyl transferase, group 2 family protein	YPELNVLVVDDNSPDGTSDYVK	27	48	1220.08	2	63.13
397689300	gi|397689300|ref|YP_006526554.1|	MROS_0297	-	exopolysaccharide biosynthesis polyprenyl glycosylphosphotransferase	LDEIPQAINVLK	365	376	676.891	2	12.37
397689300	gi|397689300|ref|YP_006526554.1|	MROS_0297	-	exopolysaccharide biosynthesis polyprenyl glycosylphosphotransferase	MIADLYDIISGQAR	239	252	783.405	2	71.98
397689300	gi|397689300|ref|YP_006526554.1|	MROS_0297	-	exopolysaccharide biosynthesis polyprenyl glycosylphosphotransferase	MIADLYDIISGQAR	239	252	783.405	2	69.76
397689301	gi|397689301|ref|YP_006526555.1|	MROS_0298	-	fad dependent oxidoreductase	DQIPLLENIYNR	97	108	744.394	2	42.1
397689301	gi|397689301|ref|YP_006526555.1|	MROS_0298	-	fad dependent oxidoreductase	DSFDIFSWPGFYK	286	298	804.87	2	67.85
397689301	gi|397689301|ref|YP_006526555.1|	MROS_0298	-	fad dependent oxidoreductase	DSFDIFSWPGFYK	286	298	804.87	2	44.12
397689301	gi|397689301|ref|YP_006526555.1|	MROS_0298	-	fad dependent oxidoreductase	VVHVCNAPSPAATASLAIGEQISK	366	389	807.426	3	84.39	Carbamidomethyl (C)
397689301	gi|397689301|ref|YP_006526555.1|	MROS_0298	-	fad dependent oxidoreductase	VVHVCNAPSPAATASLAIGEQISK	366	389	807.426	3	108.62	Carbamidomethyl (C)
397689301	gi|397689301|ref|YP_006526555.1|	MROS_0298	-	fad dependent oxidoreductase	NQSVVNGLVYPVPNPAFPFLGVHFTR	231	256	957.178	3	100.56
397689302	gi|397689302|ref|YP_006526556.1|	MROS_0299	-	glycosyl transferase group 1	WLLNIEYK	154	161	539.801	2	13.14
397689302	gi|397689302|ref|YP_006526556.1|	MROS_0299	-	glycosyl transferase group 1	HIIISYEDR	177	185	573.3	2	27.29
397689302	gi|397689302|ref|YP_006526556.1|	MROS_0299	-	glycosyl transferase group 1	TPEDYVELIVK	339	349	653.35	2	60.08
397689302	gi|397689302|ref|YP_006526556.1|	MROS_0299	-	glycosyl transferase group 1	LPFQVAFYYNQR	82	93	773.396	2	55.61
397689302	gi|397689302|ref|YP_006526556.1|	MROS_0299	-	glycosyl transferase group 1	LPFQVAFYYNQR	82	93	773.396	2	42.35
397689303	gi|397689303|ref|YP_006526557.1|	MROS_0300	-	glycosyl transferase group 1	LYNIINILSR	22	31	609.861	2	28.62
397689303	gi|397689303|ref|YP_006526557.1|	MROS_0300	-	glycosyl transferase group 1	FLEFVENPLK	146	155	618.335	2	16.08
397689303	gi|397689303|ref|YP_006526557.1|	MROS_0300	-	glycosyl transferase group 1	VLDLTDAVSLYLTR	132	145	789.937	2	91.33
397689303	gi|397689303|ref|YP_006526557.1|	MROS_0300	-	glycosyl transferase group 1	VLDLTDAVSLYLTR	132	145	789.937	2	71.07
397689303	gi|397689303|ref|YP_006526557.1|	MROS_0300	-	glycosyl transferase group 1	TEYLISEVNIAPIR	288	301	809.443	2	24.25
397689303	gi|397689303|ref|YP_006526557.1|	MROS_0300	-	glycosyl transferase group 1	TEYLISEVNIAPIR	288	301	809.443	2	57.85
397689303	gi|397689303|ref|YP_006526557.1|	MROS_0300	-	glycosyl transferase group 1	IIEALALGVPTVATSLAVK	310	328	933.567	2	59.88
397689303	gi|397689303|ref|YP_006526557.1|	MROS_0300	-	glycosyl transferase group 1	IIEALALGVPTVATSLAVK	310	328	933.567	2	30.38
397689303	gi|397689303|ref|YP_006526557.1|	MROS_0300	-	glycosyl transferase group 1	IVDALNTETIISDIEAYLLEK	372	392	788.425	3	80.42
397689303	gi|397689303|ref|YP_006526557.1|	MROS_0300	-	glycosyl transferase group 1	IVDALNTETIISDIEAYLLEK	372	392	788.425	3	100.73
397689303	gi|397689303|ref|YP_006526557.1|	MROS_0300	-	glycosyl transferase group 1	IVDALNTETIISDIEAYLLEK	372	392	788.425	3	119.38
397689307	gi|397689307|ref|YP_006526561.1|	MROS_0304	-	lipopolysaccharide biosynthesis protein	AAISADLGMIMK	401	412	610.821	2	21.11
397689307	gi|397689307|ref|YP_006526561.1|	MROS_0304	-	lipopolysaccharide biosynthesis protein	NDLLSTLSGLSSLAK	67	81	759.92	2	84.18
397689307	gi|397689307|ref|YP_006526561.1|	MROS_0304	-	lipopolysaccharide biosynthesis protein	NDLLSTLSGLSSLAK	67	81	759.92	2	79.82
397689307	gi|397689307|ref|YP_006526561.1|	MROS_0304	-	lipopolysaccharide biosynthesis protein	LNEINTQLSVTNAK	176	189	772.916	2	89.87
397689307	gi|397689307|ref|YP_006526561.1|	MROS_0304	-	lipopolysaccharide biosynthesis protein	LNEINTQLSVTNAK	176	189	772.916	2	88.4
397689307	gi|397689307|ref|YP_006526561.1|	MROS_0304	-	lipopolysaccharide biosynthesis protein	ILEFIQPLYEQAK	321	333	796.441	2	35.68
397689307	gi|397689307|ref|YP_006526561.1|	MROS_0304	-	lipopolysaccharide biosynthesis protein	ILEFIQPLYEQAK	321	333	796.441	2	65.71
397689307	gi|397689307|ref|YP_006526561.1|	MROS_0304	-	lipopolysaccharide biosynthesis protein	ILEFIQPLYEQAK	321	333	796.441	2	62.56
397689307	gi|397689307|ref|YP_006526561.1|	MROS_0304	-	lipopolysaccharide biosynthesis protein	YGVIAVPEQLEATVK	220	234	808.95	2	41.62
397689307	gi|397689307|ref|YP_006526561.1|	MROS_0304	-	lipopolysaccharide biosynthesis protein	YGVIAVPEQLEATVK	220	234	808.95	2	16.98
397689307	gi|397689307|ref|YP_006526561.1|	MROS_0304	-	lipopolysaccharide biosynthesis protein	LREEYDMEDDYYEK	121	134	633.268	3	38.07
397689307	gi|397689307|ref|YP_006526561.1|	MROS_0304	-	lipopolysaccharide biosynthesis protein	STASVLAADRNDLLSTLSGLSSLAK	57	81	830.787	3	39.34
397689307	gi|397689307|ref|YP_006526561.1|	MROS_0304	-	lipopolysaccharide biosynthesis protein	STASVLAADRNDLLSTLSGLSSLAK	57	81	830.787	3	106.96
397689307	gi|397689307|ref|YP_006526561.1|	MROS_0304	-	lipopolysaccharide biosynthesis protein	STASVLAADRNDLLSTLSGLSSLAK	57	81	830.787	3	83.85
397689308	gi|397689308|ref|YP_006526562.1|	MROS_0305	-	Periplasmic polysaccharide export protein	TAIFENIELK	207	216	589.325	2	13.04
397689308	gi|397689308|ref|YP_006526562.1|	MROS_0305	-	Periplasmic polysaccharide export protein	LSDALLFAGGVSK	170	182	639.354	2	71.8
397689308	gi|397689308|ref|YP_006526562.1|	MROS_0305	-	Periplasmic polysaccharide export protein	LSDALLFAGGVSK	170	182	639.354	2	58.3
397689308	gi|397689308|ref|YP_006526562.1|	MROS_0305	-	Periplasmic polysaccharide export protein	ILGAESLVDFTK	343	354	646.859	2	70.12
397689308	gi|397689308|ref|YP_006526562.1|	MROS_0305	-	Periplasmic polysaccharide export protein	ILGAESLVDFTK	343	354	646.859	2	20.98
397689308	gi|397689308|ref|YP_006526562.1|	MROS_0305	-	Periplasmic polysaccharide export protein	LSENGLSEEIIR	195	206	680.356	2	27.97
397689308	gi|397689308|ref|YP_006526562.1|	MROS_0305	-	Periplasmic polysaccharide export protein	FEYVYVFGQVPR	379	390	752.387	2	52.83
397689308	gi|397689308|ref|YP_006526562.1|	MROS_0305	-	Periplasmic polysaccharide export protein	NPGYVYLTAEGLPVSEVIR	243	261	1039.05	2	45.55
397689308	gi|397689308|ref|YP_006526562.1|	MROS_0305	-	Periplasmic polysaccharide export protein	LDHFVTSLFIEAQQQALTSLTQLETINVVK	63	92	847.463	4	146.73
397689308	gi|397689308|ref|YP_006526562.1|	MROS_0305	-	Periplasmic polysaccharide export protein	LDHFVTSLFIEAQQQALTSLTQLETINVVK	63	92	847.463	4	123.83
397689308	gi|397689308|ref|YP_006526562.1|	MROS_0305	-	Periplasmic polysaccharide export protein	LDHFVTSLFIEAQQQALTSLTQLETINVVK	63	92	1129.62	3	199.3
397689308	gi|397689308|ref|YP_006526562.1|	MROS_0305	-	Periplasmic polysaccharide export protein	LDHFVTSLFIEAQQQALTSLTQLETINVVK	63	92	1129.62	3	191.79
397689308	gi|397689308|ref|YP_006526562.1|	MROS_0305	-	Periplasmic polysaccharide export protein	LDHFVTSLFIEAQQQALTSLTQLETINVVK	63	92	1129.62	3	160.5
397689310	gi|397689310|ref|YP_006526564.1|	MROS_0307	-	dTDP-glucose 4,6-dehydratase	SILGSEVFFR	93	102	577.813	2	50.78
397689310	gi|397689310|ref|YP_006526564.1|	MROS_0307	-	dTDP-glucose 4,6-dehydratase	LIPLMIINALNNK	193	205	733.941	2	44.18
397689310	gi|397689310|ref|YP_006526564.1|	MROS_0307	-	dTDP-glucose 4,6-dehydratase	YVINFAAESHVDR	80	92	507.588	3	33.43
397689311	gi|397689311|ref|YP_006526565.1|	MROS_0308	-	hypothetical protein	IGGIGLSGSISSSGR	83	97	674.363	2	29.03
397689311	gi|397689311|ref|YP_006526565.1|	MROS_0308	-	hypothetical protein	IGGIGLSGSISSSGR	83	97	674.363	2	90.65
397689311	gi|397689311|ref|YP_006526565.1|	MROS_0308	-	hypothetical protein	IGGIGLSGSISSSGR	83	97	674.363	2	95.2
397689311	gi|397689311|ref|YP_006526565.1|	MROS_0308	-	hypothetical protein	TSYLFAPTVNFDIPLNR	175	191	984.511	2	111.82
397689311	gi|397689311|ref|YP_006526565.1|	MROS_0308	-	hypothetical protein	TSYLFAPTVNFDIPLNR	175	191	656.679	3	40.21
397689311	gi|397689311|ref|YP_006526565.1|	MROS_0308	-	hypothetical protein	YGYGLGGLTVEYTLPSIHR	107	125	699.366	3	83.61
397689311	gi|397689311|ref|YP_006526565.1|	MROS_0308	-	hypothetical protein	YGYGLGGLTVEYTLPSIHR	107	125	699.366	3	112.5
397689311	gi|397689311|ref|YP_006526565.1|	MROS_0308	-	hypothetical protein	FGLAGGVNPVYLFPNVDPVNEQIK	29	52	863.125	3	52.11
397689311	gi|397689311|ref|YP_006526565.1|	MROS_0308	-	hypothetical protein	FGLAGGVNPVYLFPNVDPVNEQIK	29	52	863.125	3	63.88
397689311	gi|397689311|ref|YP_006526565.1|	MROS_0308	-	hypothetical protein	FGLAGGVNPVYLFPNVDPVNEQIK	29	52	863.125	3	65.35
397689312	gi|397689312|ref|YP_006526566.1|	MROS_0309	-	cell division protein FtsZ	AAFDKPNEILYEATR	196	210	579.965	3	19.3
397689312	gi|397689312|ref|YP_006526566.1|	MROS_0309	-	cell division protein FtsZ	SLGALVVGIVTKPFSWEGK	138	156	663.377	3	15.16
397689312	gi|397689312|ref|YP_006526566.1|	MROS_0309	-	cell division protein FtsZ	IILNETNIDEQDLNIPTISR	368	387	1156.11	2	12.96
397689312	gi|397689312|ref|YP_006526566.1|	MROS_0309	-	cell division protein FtsZ	IILNETNIDEQDLNIPTISR	368	387	771.077	3	22.79
397689313	gi|397689313|ref|YP_006526567.1|	MROS_0310	-	cell division protein FtsA	AGVVLTGGGSLLR	320	332	600.357	2	65.59
397689313	gi|397689313|ref|YP_006526567.1|	MROS_0310	-	cell division protein FtsA	NIIAGLDLGTTK	4	15	608.35	2	53.68
397689313	gi|397689313|ref|YP_006526567.1|	MROS_0310	-	cell division protein FtsA	ETLGIVTADAEK	242	253	623.829	2	48.98
397689313	gi|397689313|ref|YP_006526567.1|	MROS_0310	-	cell division protein FtsA	ETLGIVTADAEK	242	253	623.829	2	70.11
397689313	gi|397689313|ref|YP_006526567.1|	MROS_0310	-	cell division protein FtsA	ELFMLIDNELR	300	310	696.865	2	20.69
397689313	gi|397689313|ref|YP_006526567.1|	MROS_0310	-	cell division protein FtsA	TAEAISEAMNIAINR	52	66	535.274	3	36.51
397689313	gi|397689313|ref|YP_006526567.1|	MROS_0310	-	cell division protein FtsA	GNIKIPLTLLTQIISVR	281	297	627.063	3	60.32
397689313	gi|397689313|ref|YP_006526567.1|	MROS_0310	-	cell division protein FtsA	GNIKIPLTLLTQIISVR	281	297	627.063	3	50.68
397689313	gi|397689313|ref|YP_006526567.1|	MROS_0310	-	cell division protein FtsA	LEAVNHVVLASVPAIQNIK	151	169	672.396	3	36.67
397689313	gi|397689313|ref|YP_006526567.1|	MROS_0310	-	cell division protein FtsA	LEAVNHVVLASVPAIQNIK	151	169	672.396	3	27.87
397689313	gi|397689313|ref|YP_006526567.1|	MROS_0310	-	cell division protein FtsA	ELILQPIASSLSVLEENEK	181	199	1056.58	2	83.77
397689313	gi|397689313|ref|YP_006526567.1|	MROS_0310	-	cell division protein FtsA	ELILQPIASSLSVLEENEK	181	199	704.721	3	99.45
397689313	gi|397689313|ref|YP_006526567.1|	MROS_0310	-	cell division protein FtsA	AGLSVEEINVGVAGEHVTSLR	67	87	713.049	3	107.2
397689313	gi|397689313|ref|YP_006526567.1|	MROS_0310	-	cell division protein FtsA	IGVPLELGTGLSGEIESPEFATAAGLIK	348	375	923.834	3	85.42
397689313	gi|397689313|ref|YP_006526567.1|	MROS_0310	-	cell division protein FtsA	IGVPLELGTGLSGEIESPEFATAAGLIK	348	375	923.834	3	95.57
397689313	gi|397689313|ref|YP_006526567.1|	MROS_0310	-	cell division protein FtsA	IGVPLELGTGLSGEIESPEFATAAGLIK	348	375	923.837	3	83.4
397689314	gi|397689314|ref|YP_006526568.1|	MROS_0311	-	hypothetical protein	YLDFANLLER	50	59	627.329	2	26.72
397689314	gi|397689314|ref|YP_006526568.1|	MROS_0311	-	hypothetical protein	HFLITDNLEPVPLLEGTER	112	130	731.726	3	58.92
397689315	gi|397689315|ref|YP_006526569.1|	MROS_0312	-	UDP-N-acetylmuramate/alanine ligase	DFYLEFGR	365	372	523.754	2	21.25
397689315	gi|397689315|ref|YP_006526569.1|	MROS_0312	-	UDP-N-acetylmuramate/alanine ligase	TFLMLTPVIAAITTLEK	169	185	621.363	3	39.87
397689315	gi|397689315|ref|YP_006526569.1|	MROS_0312	-	UDP-N-acetylmuramate/alanine ligase	TFLMLTPVIAAITTLEK	169	185	621.363	3	76.3
397689315	gi|397689315|ref|YP_006526569.1|	MROS_0312	-	UDP-N-acetylmuramate/alanine ligase	TFLMLTPVIAAITTLEK	169	185	621.363	3	72.02
397689315	gi|397689315|ref|YP_006526569.1|	MROS_0312	-	UDP-N-acetylmuramate/alanine ligase	TFLMLTPVIAAITTLEK	169	185	931.541	2	21.3
397689315	gi|397689315|ref|YP_006526569.1|	MROS_0312	-	UDP-N-acetylmuramate/alanine ligase	TTTTSMVGLVLTEAGIDPTIIVGGK	118	142	825.452	3	54.61
397689316	gi|397689316|ref|YP_006526570.1|	MROS_0313	-	N-acetylglucosaminyl transferase	NIWISGFYR	62	70	578.301	2	26.29
397689316	gi|397689316|ref|YP_006526570.1|	MROS_0313	-	N-acetylglucosaminyl transferase	NIWISGFYR	62	70	578.301	2	24.48
397689316	gi|397689316|ref|YP_006526570.1|	MROS_0313	-	N-acetylglucosaminyl transferase	TVLILGGSLGAR	195	206	578.855	2	25.38
397689316	gi|397689316|ref|YP_006526570.1|	MROS_0313	-	N-acetylglucosaminyl transferase	TVLILGGSLGAR	195	206	578.855	2	39
397689316	gi|397689316|ref|YP_006526570.1|	MROS_0313	-	N-acetylglucosaminyl transferase	AAYSASDLVIAR	257	268	618.832	2	67.32
397689316	gi|397689316|ref|YP_006526570.1|	MROS_0313	-	N-acetylglucosaminyl transferase	AGATTIAEISALGK	269	282	651.864	2	17.63
397689316	gi|397689316|ref|YP_006526570.1|	MROS_0313	-	N-acetylglucosaminyl transferase	EDLQLIWQTGK	222	232	665.851	2	33.35
397689316	gi|397689316|ref|YP_006526570.1|	MROS_0313	-	N-acetylglucosaminyl transferase	ANEIHVAFEESK	144	155	458.563	3	15.86
397689316	gi|397689316|ref|YP_006526570.1|	MROS_0313	-	N-acetylglucosaminyl transferase	KANEIHVAFEESK	143	155	501.258	3	23.26
397689316	gi|397689316|ref|YP_006526570.1|	MROS_0313	-	N-acetylglucosaminyl transferase	IESRVVPQYGFEFK	48	61	566.964	3	11.45
397689316	gi|397689316|ref|YP_006526570.1|	MROS_0313	-	N-acetylglucosaminyl transferase	IILLEQNSYPGIANR	124	138	850.968	2	71.08
397689316	gi|397689316|ref|YP_006526570.1|	MROS_0313	-	N-acetylglucosaminyl transferase	FVFAAGGTGGHLYPAIAVAQYIK	9	31	784.427	3	22.26
397689316	gi|397689316|ref|YP_006526570.1|	MROS_0313	-	N-acetylglucosaminyl transferase	FVFAAGGTGGHLYPAIAVAQYIK	9	31	784.427	3	38.46
397689318	gi|397689318|ref|YP_006526572.1|	MROS_0315	-	UDP-N-acetylmuramoylalanine-D-glutamate ligase	ATNVDSVWYALNSFEKPIYLILGGK	331	355	933.497	3	62.71
397689319	gi|397689319|ref|YP_006526573.1|	MROS_0316	-	UDP-N-acetylmuramyl pentapeptide phosphotransferase	SALSAITALVMSFMIAPK	28	45	617.676	3	62.8
397689320	gi|397689320|ref|YP_006526574.1|	MROS_0317	-	UDP-N-acetylmuramyl pentapeptide synthase	DILASILSEK	132	141	544.813	2	37.31
397689320	gi|397689320|ref|YP_006526574.1|	MROS_0317	-	UDP-N-acetylmuramyl pentapeptide synthase	DILASILSEK	132	141	544.813	2	48.72
397689320	gi|397689320|ref|YP_006526574.1|	MROS_0317	-	UDP-N-acetylmuramyl pentapeptide synthase	IAIIAVPDTVK	91	101	570.353	2	45.95
397689320	gi|397689320|ref|YP_006526574.1|	MROS_0317	-	UDP-N-acetylmuramyl pentapeptide synthase	NREELSLYLK	429	438	422.234	3	12.37
397689320	gi|397689320|ref|YP_006526574.1|	MROS_0317	-	UDP-N-acetylmuramyl pentapeptide synthase	IFILGDIYELGK	371	382	690.891	2	50.13
397689320	gi|397689320|ref|YP_006526574.1|	MROS_0317	-	UDP-N-acetylmuramyl pentapeptide synthase	GGTVFINYDDPILK	229	242	776.41	2	59.43
397689320	gi|397689320|ref|YP_006526574.1|	MROS_0317	-	UDP-N-acetylmuramyl pentapeptide synthase	LPGVFLIDDTYNSSPASVDAAYK	337	359	815.072	3	48.07
397689320	gi|397689320|ref|YP_006526574.1|	MROS_0317	-	UDP-N-acetylmuramyl pentapeptide synthase	ISLEDLFELNGAEIYNPDYYKPENAVSIDTR	7	37	1196.92	3	19.5
397689321	gi|397689321|ref|YP_006526575.1|	MROS_0318	-	UDP-N-acetylmuramyl tripeptide synthase	EITNISIDSR	23	32	574.304	2	34.07
397689321	gi|397689321|ref|YP_006526575.1|	MROS_0318	-	UDP-N-acetylmuramyl tripeptide synthase	AGLIGTIANYIGDEELK	139	155	592.984	3	13.75
397689321	gi|397689321|ref|YP_006526575.1|	MROS_0318	-	UDP-N-acetylmuramyl tripeptide synthase	KAGLIGTIANYIGDEELK	138	155	635.684	3	35.25
397689321	gi|397689321|ref|YP_006526575.1|	MROS_0318	-	UDP-N-acetylmuramyl tripeptide synthase	AVVLQNPAALPDQIFEHYSAVK	64	85	804.1	3	60.03
397689321	gi|397689321|ref|YP_006526575.1|	MROS_0318	-	UDP-N-acetylmuramyl tripeptide synthase	ILFDMLPENAAAVINADDPNANELVR	228	253	942.477	3	45.54
397689324	gi|397689324|ref|YP_006526578.1|	MROS_0321	-	methyltransferase	SEGISAADLLNTASEEELADIIFR	114	137	855.428	3	93.91
397689325	gi|397689325|ref|YP_006526579.1|	MROS_0322	-	protein MraZ	GIVQCIDLYPLDLWR	30	44	930.984	2	48.51	Carbamidomethyl (C)
397689326	gi|397689326|ref|YP_006526580.1|	MROS_0323	-	TPR repeat-containing protein	HQIAHLNLGIVSLTSGK	180	196	596.677	3	46.43
397689326	gi|397689326|ref|YP_006526580.1|	MROS_0323	-	TPR repeat-containing protein	HQIAHLNLGIVSLTSGK	180	196	596.677	3	60.6
397689326	gi|397689326|ref|YP_006526580.1|	MROS_0323	-	TPR repeat-containing protein	GVDLSNLQQINALENELK	90	107	999.529	2	118.1
397689326	gi|397689326|ref|YP_006526580.1|	MROS_0323	-	TPR repeat-containing protein	GVDLSNLQQINALENELK	90	107	666.69	3	36.68
397689326	gi|397689326|ref|YP_006526580.1|	MROS_0323	-	TPR repeat-containing protein	FDPENPDVLVDMGVCYYDLQNYAEAEK	142	168	1065.48	3	18.05	Carbamidomethyl (C)
397689331	gi|397689331|ref|YP_006526585.1|	MROS_0328	-	major facilitator superfamily transporter	FLEYFSLQAPK	349	359	671.855	2	45.76
397689331	gi|397689331|ref|YP_006526585.1|	MROS_0328	-	major facilitator superfamily transporter	FLEYFSLQAPK	349	359	671.855	2	13.09
397689331	gi|397689331|ref|YP_006526585.1|	MROS_0328	-	major facilitator superfamily transporter	FLEYFSLQAPK	349	359	671.855	2	16.71
397689332	gi|397689332|ref|YP_006526586.1|	MROS_0329	-	cell wall hydrolase/autolysin	IIEADVNLK	73	81	507.795	2	43.86
397689332	gi|397689332|ref|YP_006526586.1|	MROS_0329	-	cell wall hydrolase/autolysin	IIEADVNLK	73	81	507.795	2	49.24
397689332	gi|397689332|ref|YP_006526586.1|	MROS_0329	-	cell wall hydrolase/autolysin	TEDITVPLQLRPK	102	114	503.958	3	11.98
397689332	gi|397689332|ref|YP_006526586.1|	MROS_0329	-	cell wall hydrolase/autolysin	IPAVLVECGFHTSR	207	220	529.277	3	52.7	Carbamidomethyl (C)
397689333	gi|397689333|ref|YP_006526587.1|	MROS_0330	-	hypothetical protein	TREDDELSGYADVK	85	98	533.248	3	40.85
397689333	gi|397689333|ref|YP_006526587.1|	MROS_0330	-	hypothetical protein	TYLNEAEFYTQEGNNYLYGIIDK	157	179	920.104	3	82.58
397689334	gi|397689334|ref|YP_006526588.1|	MROS_0331	-	DNA helicase, UvrD/REP type	IALEIEER	71	78	486.772	2	38.99
397689334	gi|397689334|ref|YP_006526588.1|	MROS_0331	-	DNA helicase, UvrD/REP type	LFYVALTR	809	816	491.789	2	24.76
397689334	gi|397689334|ref|YP_006526588.1|	MROS_0331	-	DNA helicase, UvrD/REP type	LFYVALTR	809	816	491.789	2	34.17
397689334	gi|397689334|ref|YP_006526588.1|	MROS_0331	-	DNA helicase, UvrD/REP type	RLFYVALTR	808	816	569.839	2	31.49
397689334	gi|397689334|ref|YP_006526588.1|	MROS_0331	-	DNA helicase, UvrD/REP type	DILLTANAGAGK	17	28	572.32	2	13.22
397689334	gi|397689334|ref|YP_006526588.1|	MROS_0331	-	DNA helicase, UvrD/REP type	DILLTANAGAGK	17	28	572.32	2	40.99
397689334	gi|397689334|ref|YP_006526588.1|	MROS_0331	-	DNA helicase, UvrD/REP type	YVDILLNESR	36	45	611.325	2	51.16
397689334	gi|397689334|ref|YP_006526588.1|	MROS_0331	-	DNA helicase, UvrD/REP type	LSPPIVLFVNK	457	467	613.879	2	31.95
397689334	gi|397689334|ref|YP_006526588.1|	MROS_0331	-	DNA helicase, UvrD/REP type	NLFDVESEDLR	471	481	668.823	2	49.88
397689334	gi|397689334|ref|YP_006526588.1|	MROS_0331	-	DNA helicase, UvrD/REP type	AVFIFGANETAGGK	747	760	691.357	2	50.68
397689334	gi|397689334|ref|YP_006526588.1|	MROS_0331	-	DNA helicase, UvrD/REP type	NLIETPEESENLK	149	161	758.377	2	12.65
397689334	gi|397689334|ref|YP_006526588.1|	MROS_0331	-	DNA helicase, UvrD/REP type	RYEHVLELIFAK	208	219	506.622	3	25.05
397689334	gi|397689334|ref|YP_006526588.1|	MROS_0331	-	DNA helicase, UvrD/REP type	YDKDILLTANAGAGK	14	28	517.279	3	26.15
397689334	gi|397689334|ref|YP_006526588.1|	MROS_0331	-	DNA helicase, UvrD/REP type	ESNPIDAIYNLIVR	786	799	808.933	2	45.07
397689334	gi|397689334|ref|YP_006526588.1|	MROS_0331	-	DNA helicase, UvrD/REP type	GYVDFEDILLLTEK	352	365	827.939	2	16.26
397689334	gi|397689334|ref|YP_006526588.1|	MROS_0331	-	DNA helicase, UvrD/REP type	EKESNPIDAIYNLIVR	784	799	625.34	3	29.58
397689334	gi|397689334|ref|YP_006526588.1|	MROS_0331	-	DNA helicase, UvrD/REP type	EKESNPIDAIYNLIVR	784	799	625.34	3	45.59
397689334	gi|397689334|ref|YP_006526588.1|	MROS_0331	-	DNA helicase, UvrD/REP type	EKESNPIDAIYNLIVR	784	799	625.34	3	30.95
397689334	gi|397689334|ref|YP_006526588.1|	MROS_0331	-	DNA helicase, UvrD/REP type	DYIENYEDESQAAISK	712	727	937.919	2	45.7
397689334	gi|397689334|ref|YP_006526588.1|	MROS_0331	-	DNA helicase, UvrD/REP type	IYQLIEEENLNPGDIGILCR	524	543	787.073	3	50.07	Carbamidomethyl (C)
397689335	gi|397689335|ref|YP_006526589.1|	MROS_0332	-	integral membrane sensor signal transduction histidine kinase	SVVFDSSIR	367	375	505.27	2	32.35
397689335	gi|397689335|ref|YP_006526589.1|	MROS_0332	-	integral membrane sensor signal transduction histidine kinase	SVVFDSSIR	367	375	505.27	2	25.27
397689335	gi|397689335|ref|YP_006526589.1|	MROS_0332	-	integral membrane sensor signal transduction histidine kinase	ILISDVIDPNR	660	670	627.857	2	71.79
397689335	gi|397689335|ref|YP_006526589.1|	MROS_0332	-	integral membrane sensor signal transduction histidine kinase	ILISDVIDPNR	660	670	627.857	2	59.12
397689335	gi|397689335|ref|YP_006526589.1|	MROS_0332	-	integral membrane sensor signal transduction histidine kinase	NYLENYPGLIK	829	839	662.348	2	23.47
397689335	gi|397689335|ref|YP_006526589.1|	MROS_0332	-	integral membrane sensor signal transduction histidine kinase	LVVFYLNGDIFK	671	682	714.395	2	20.2
397689335	gi|397689335|ref|YP_006526589.1|	MROS_0332	-	integral membrane sensor signal transduction histidine kinase	IIVEGDEQHFTR	1133	1144	481.913	3	31.8
397689335	gi|397689335|ref|YP_006526589.1|	MROS_0332	-	integral membrane sensor signal transduction histidine kinase	SIVGYAEAGVVYNR	630	643	749.386	2	48.5
397689335	gi|397689335|ref|YP_006526589.1|	MROS_0332	-	integral membrane sensor signal transduction histidine kinase	SIVGYAEAGVVYNR	630	643	749.388	2	82.32
397689335	gi|397689335|ref|YP_006526589.1|	MROS_0332	-	integral membrane sensor signal transduction histidine kinase	YFIQTAEIFEQK	142	153	758.888	2	58.65
397689335	gi|397689335|ref|YP_006526589.1|	MROS_0332	-	integral membrane sensor signal transduction histidine kinase	YFIQTAEIFEQK	142	153	758.888	2	46.04
397689335	gi|397689335|ref|YP_006526589.1|	MROS_0332	-	integral membrane sensor signal transduction histidine kinase	IIESVIDLFQSEK	1109	1121	760.91	2	93.74
397689335	gi|397689335|ref|YP_006526589.1|	MROS_0332	-	integral membrane sensor signal transduction histidine kinase	VNLDFASMPEFILK	644	657	812.419	2	46.12
397689335	gi|397689335|ref|YP_006526589.1|	MROS_0332	-	integral membrane sensor signal transduction histidine kinase	VNLDFASMPEFILK	644	657	812.419	2	54.45
397689335	gi|397689335|ref|YP_006526589.1|	MROS_0332	-	integral membrane sensor signal transduction histidine kinase	LKETETLVADALDNK	46	60	553.966	3	17.1
397689335	gi|397689335|ref|YP_006526589.1|	MROS_0332	-	integral membrane sensor signal transduction histidine kinase	YFYSTQPYYYMTGLMPDLINYK	863	884	924.432	3	31.4
397689336	gi|397689336|ref|YP_006526590.1|	MROS_0333	-	hypothetical protein	IFANIEEGLPAGSIDR	17	32	851.441	2	57.94
397689336	gi|397689336|ref|YP_006526590.1|	MROS_0333	-	hypothetical protein	IDNLVIDTTNPFASGALR	76	93	639.673	3	39.12
397689337	gi|397689337|ref|YP_006526591.1|	MROS_0334	-	hypothetical protein	MIFDWAYQTVEGNR	238	251	577.273	3	27.78
397689337	gi|397689337|ref|YP_006526591.1|	MROS_0334	-	hypothetical protein	MIFDWAYQTVEGNR	238	251	577.273	3	37.53
397689337	gi|397689337|ref|YP_006526591.1|	MROS_0334	-	hypothetical protein	MIFDWAYQTVEGNR	238	251	865.406	2	60.33
397689337	gi|397689337|ref|YP_006526591.1|	MROS_0334	-	hypothetical protein	YVEAIPGHTYVIWTWDNR	207	224	1110.55	2	74.65
397689337	gi|397689337|ref|YP_006526591.1|	MROS_0334	-	hypothetical protein	ALFDLHVSPSNSGYDFSDYSVVPYDGEGADFFFEK	127	161	981.193	4	62.98
397689337	gi|397689337|ref|YP_006526591.1|	MROS_0334	-	hypothetical protein	ALFDLHVSPSNSGYDFSDYSVVPYDGEGADFFFEK	127	161	981.193	4	75.89
397689338	gi|397689338|ref|YP_006526592.1|	MROS_0335	-	dihydroorotase	SAEDVEAIIEGLK	283	295	687.359	2	72.62
397689339	gi|397689339|ref|YP_006526593.1|	MROS_0336	-	aspartate/ornithine carbamoyltransferase, carbamoyl-P binding domain protein	GLNVCIVGDIAHSR	156	169	504.264	3	18.59	Carbamidomethyl (C)
397689339	gi|397689339|ref|YP_006526593.1|	MROS_0336	-	aspartate/ornithine carbamoyltransferase, carbamoyl-P binding domain protein	LSADTVNFSTSTSSAK	70	85	808.393	2	101.12
397689345	gi|397689345|ref|YP_006526599.1|	MROS_0342	-	Fe-S cluster assembly protein SufD	TVLLSADAR	356	364	473.27	2	20.41
397689345	gi|397689345|ref|YP_006526599.1|	MROS_0342	-	Fe-S cluster assembly protein SufD	AFAADVIDEIK	414	424	596.316	2	34.54
397689346	gi|397689346|ref|YP_006526600.1|	MROS_0343	-	Fe-S cluster assembly ATP-binding protein SufC	ELALLLEEK	231	239	529.308	2	19.92
397689346	gi|397689346|ref|YP_006526600.1|	MROS_0343	-	Fe-S cluster assembly ATP-binding protein SufC	LAVLDETDSGLDIDALK	166	182	894.466	2	102.6
397689348	gi|397689348|ref|YP_006526602.1|	MROS_0345	-	Appr-1-p processing protein	IAVQTTLDFLSK	132	143	668.379	2	57.97
397689350	gi|397689350|ref|YP_006526604.1|	MROS_0347	-	Three-deoxy-D-manno-octulosonic-acid transferase domain protein	FDFALNLR	83	90	498.27	2	23.1
397689350	gi|397689350|ref|YP_006526604.1|	MROS_0347	-	Three-deoxy-D-manno-octulosonic-acid transferase domain protein	WGALGDLIASTPAIR	8	22	514.289	3	15.81
397689352	gi|397689352|ref|YP_006526606.1|	MROS_0349	-	enolase	MTNIVDVWGR	1	10	595.803	2	50.5
397689352	gi|397689352|ref|YP_006526606.1|	MROS_0349	-	enolase	AAAEALGLPLYR	121	132	622.851	2	60.01
397689352	gi|397689352|ref|YP_006526606.1|	MROS_0349	-	enolase	GIEQGVANSILIK	328	340	671.39	2	45.58
397689352	gi|397689352|ref|YP_006526606.1|	MROS_0349	-	enolase	GIEQGVANSILIK	328	340	671.391	2	32.68
397689352	gi|397689352|ref|YP_006526606.1|	MROS_0349	-	enolase	GIEQGVANSILIK	328	340	671.391	2	21.25
397689352	gi|397689352|ref|YP_006526606.1|	MROS_0349	-	enolase	MVDYWADWVSK	271	281	700.322	2	50
397689352	gi|397689352|ref|YP_006526606.1|	MROS_0349	-	enolase	TLPVPMMNILNGGK	141	154	742.904	2	58.94
397689352	gi|397689352|ref|YP_006526606.1|	MROS_0349	-	enolase	SELGANAILGVSLACAK	104	120	837.452	2	25.84	Carbamidomethyl (C)
397689352	gi|397689352|ref|YP_006526606.1|	MROS_0349	-	enolase	SELGANAILGVSLACAK	104	120	837.452	2	79.42	Carbamidomethyl (C)
397689352	gi|397689352|ref|YP_006526606.1|	MROS_0349	-	enolase	SNEEAIEVILEAIEK	214	228	843.938	2	78.34
397689352	gi|397689352|ref|YP_006526606.1|	MROS_0349	-	enolase	SNEEAIEVILEAIEK	214	228	843.938	2	102.36
397689352	gi|397689352|ref|YP_006526606.1|	MROS_0349	-	enolase	SNEEAIEVILEAIEK	214	228	843.938	2	90.48
397689352	gi|397689352|ref|YP_006526606.1|	MROS_0349	-	enolase	SNEEAIEVILEAIEK	214	228	843.938	2	60.39
397689352	gi|397689352|ref|YP_006526606.1|	MROS_0349	-	enolase	GYNTAVGDEGGFAPNLK	197	213	570.609	3	11.85
397689352	gi|397689352|ref|YP_006526606.1|	MROS_0349	-	enolase	AAVPSGASTGENEAVELR	35	52	879.435	2	127.3
397689352	gi|397689352|ref|YP_006526606.1|	MROS_0349	-	enolase	AAVPSGASTGENEAVELR	35	52	879.435	2	141.73
397689352	gi|397689352|ref|YP_006526606.1|	MROS_0349	-	enolase	AAVPSGASTGENEAVELR	35	52	879.435	2	134.43
397689352	gi|397689352|ref|YP_006526606.1|	MROS_0349	-	enolase	AAVPSGASTGENEAVELR	35	52	586.628	3	70.75
397689352	gi|397689352|ref|YP_006526606.1|	MROS_0349	-	enolase	GNPTVEVEVALECGVVGR	17	34	942.979	2	40.14	Carbamidomethyl (C)
397689352	gi|397689352|ref|YP_006526606.1|	MROS_0349	-	enolase	GNPTVEVEVALECGVVGR	17	34	628.989	3	38.91	Carbamidomethyl (C)
397689352	gi|397689352|ref|YP_006526606.1|	MROS_0349	-	enolase	GNPTVEVEVALECGVVGR	17	34	628.989	3	68.15	Carbamidomethyl (C)
397689352	gi|397689352|ref|YP_006526606.1|	MROS_0349	-	enolase	VNQIGTLTETLEAIEMAK	341	358	981.017	2	100.86
397689352	gi|397689352|ref|YP_006526606.1|	MROS_0349	-	enolase	VNQIGTLTETLEAIEMAK	341	358	654.348	3	80.94
397689352	gi|397689352|ref|YP_006526606.1|	MROS_0349	-	enolase	VNQIGTLTETLEAIEMAK	341	358	654.348	3	87.36
397689352	gi|397689352|ref|YP_006526606.1|	MROS_0349	-	enolase	VNQIGTLTETLEAIEMAK	341	358	659.678	3	50.88	Oxidation (M)
397689352	gi|397689352|ref|YP_006526606.1|	MROS_0349	-	enolase	IQLVGDDLFVTNTEFLAK	310	327	1012.03	2	15.35
397689352	gi|397689352|ref|YP_006526606.1|	MROS_0349	-	enolase	IQLVGDDLFVTNTEFLAK	310	327	1012.03	2	108.42
397689352	gi|397689352|ref|YP_006526606.1|	MROS_0349	-	enolase	IQLVGDDLFVTNTEFLAK	310	327	675.028	3	60.16
397689352	gi|397689352|ref|YP_006526606.1|	MROS_0349	-	enolase	DIFIALDPAASEMWDNDK	236	253	684.319	3	56.79
397689352	gi|397689352|ref|YP_006526606.1|	MROS_0349	-	enolase	DIFIALDPAASEMWDNDK	236	253	1025.98	2	67.11
397689352	gi|397689352|ref|YP_006526606.1|	MROS_0349	-	enolase	DIFIALDPAASEMWDNDKK	236	254	727.019	3	83.21
397689352	gi|397689352|ref|YP_006526606.1|	MROS_0349	-	enolase	DIFIALDPAASEMWDNDKK	236	254	727.019	3	96.31
397689352	gi|397689352|ref|YP_006526606.1|	MROS_0349	-	enolase	DIFIALDPAASEMWDNDKK	236	254	732.346	3	28.17	Oxidation (M)
397689352	gi|397689352|ref|YP_006526606.1|	MROS_0349	-	enolase	SGETEDTTIADIAVATNAGQIK	370	391	1103.05	2	95.91
397689352	gi|397689352|ref|YP_006526606.1|	MROS_0349	-	enolase	SGETEDTTIADIAVATNAGQIK	370	391	1103.05	2	134.05
397689352	gi|397689352|ref|YP_006526606.1|	MROS_0349	-	enolase	SGETEDTTIADIAVATNAGQIK	370	391	1103.05	2	141.33
397689352	gi|397689352|ref|YP_006526606.1|	MROS_0349	-	enolase	SGETEDTTIADIAVATNAGQIK	370	391	735.702	3	44.67
397689352	gi|397689352|ref|YP_006526606.1|	MROS_0349	-	enolase	YPIISIEDGMGEFDWEGWK	282	300	1136.52	2	49.09
397689352	gi|397689352|ref|YP_006526606.1|	MROS_0349	-	enolase	IEEELDTTAIFPGIAAINYTAE	410	431	1191.09	2	37.45
397689352	gi|397689352|ref|YP_006526606.1|	MROS_0349	-	enolase	IEEELDTTAIFPGIAAINYTAE	410	431	794.396	3	36.02
397689352	gi|397689352|ref|YP_006526606.1|	MROS_0349	-	enolase	IEEELDTTAIFPGIAAINYTAE	410	431	794.396	3	30.94
397689352	gi|397689352|ref|YP_006526606.1|	MROS_0349	-	enolase	IEEELDTTAIFPGIAAINYTAE	410	431	1191.09	2	90.02
397689352	gi|397689352|ref|YP_006526606.1|	MROS_0349	-	enolase	IEEELDTTAIFPGIAAINYTAE	410	431	794.398	3	38.16
397689352	gi|397689352|ref|YP_006526606.1|	MROS_0349	-	enolase	HADNNVDFQEFMVMPVGAPTFAEALR	155	180	969.462	3	97.16
397689352	gi|397689352|ref|YP_006526606.1|	MROS_0349	-	enolase	HADNNVDFQEFMVMPVGAPTFAEALR	155	180	969.462	3	57.19
397689352	gi|397689352|ref|YP_006526606.1|	MROS_0349	-	enolase	IADELIDWDAVEQVAIDNFLCELDGTPTK	75	103	1097.54	3	147.98	Carbamidomethyl (C)
397689359	gi|397689359|ref|YP_006526613.1|	MROS_0356	-	magnesium transporter	ETLNILYVVDDK	161	172	711.378	2	55.05
[truncated: 8,114 more rows]

## Sheet: T932
PID	prot_acc	Synonym	Gene	Product	pep_seq	pep_start	pep_end	pep_exp_mz	pep_exp_z	pep_score	pep_var_mod
397689006	gi|397689006|ref|YP_006526260.1|	MROS_0003	-	histidine kinase	IIFSPFTQEEMGYTR	436	450	909.949	2	34.53
397689006	gi|397689006|ref|YP_006526260.1|	MROS_0003	-	histidine kinase	YSLTQVFANLIDNSIK	384	399	913.485	2	54.49
397689006	gi|397689006|ref|YP_006526260.1|	MROS_0003	-	histidine kinase	YSLTQVFANLIDNSIK	384	399	913.485	2	37.36
397689008	gi|397689008|ref|YP_006526262.1|	MROS_0005	-	TonB-dependent receptor	LNIFDGAPLGSDLSFDISNIER	124	145	798.403	3	73.34
397689008	gi|397689008|ref|YP_006526262.1|	MROS_0005	-	TonB-dependent receptor	LNIFDGAPLGSDLSFDISNIER	124	145	798.403	3	18.98
397689010	gi|397689010|ref|YP_006526264.1|	MROS_0007	-	Adenylate kinase	AEIIEVDGTK	190	199	537.786	2	57.01
397689010	gi|397689010|ref|YP_006526264.1|	MROS_0007	-	Adenylate kinase	LEADDDVIVSR	113	123	616.313	2	45.96
397689010	gi|397689010|ref|YP_006526264.1|	MROS_0007	-	Adenylate kinase	LEADDDVIVSR	113	123	616.313	2	62.25
397689010	gi|397689010|ref|YP_006526264.1|	MROS_0007	-	Adenylate kinase	LEADDDVIVSR	113	123	616.313	2	56.97
397689010	gi|397689010|ref|YP_006526264.1|	MROS_0007	-	Adenylate kinase	LEADDDVIVSR	113	123	616.313	2	60.01
397689010	gi|397689010|ref|YP_006526264.1|	MROS_0007	-	Adenylate kinase	MQIIIFGAPGVGK	1	13	665.881	2	42.17
397689010	gi|397689010|ref|YP_006526264.1|	MROS_0007	-	Adenylate kinase	EIVQSGGLVPDEIVGGIVK	51	69	955.033	2	61.2
397689011	gi|397689011|ref|YP_006526265.1|	MROS_0008	-	Cell division transport system ATP-binding protein	AIINDPFLILADEPTGNLDPETADEILSILK	150	180	838.45	4	76.38
397689013	gi|397689013|ref|YP_006526267.1|	MROS_0010	-	4-hydroxythreonine-4-phosphate dehydrogenase	LLSVELGINNPR	187	198	662.881	2	32.31
397689015	gi|397689015|ref|YP_006526269.1|	MROS_0012	-	transcription termination factor Rho	GTGNMELVLDR	334	344	602.807	2	26.08
397689015	gi|397689015|ref|YP_006526269.1|	MROS_0012	-	transcription termination factor Rho	EYGLTGYSDLR	20	30	637.308	2	37.83
397689015	gi|397689015|ref|YP_006526269.1|	MROS_0012	-	transcription termination factor Rho	SVQAEVISSTFDEPAER	219	235	932.957	2	48.84
397689015	gi|397689015|ref|YP_006526269.1|	MROS_0012	-	transcription termination factor Rho	LLSDFDPTEAMEFLMDK	383	399	1001.46	2	32.52
397689015	gi|397689015|ref|YP_006526269.1|	MROS_0012	-	transcription termination factor Rho	LLSDFDPTEAMEFLMDK	383	399	1001.46	2	74.4
397689016	gi|397689016|ref|YP_006526270.1|	MROS_0013	-	FolC bifunctional protein	LDATNLVDPLASVITSISLEHTHILGDTVEK	147	177	826.197	4	47.62
397689016	gi|397689016|ref|YP_006526270.1|	MROS_0013	-	FolC bifunctional protein	LDATNLVDPLASVITSISLEHTHILGDTVEK	147	177	826.197	4	112.04
397689017	gi|397689017|ref|YP_006526271.1|	MROS_0014	-	dihydroorotate dehydrogenase, catalytic subunit	LKNPVLLASGTVGYGNEIAELTDLSK	13	38	901.492	3	114.84
397689019	gi|397689019|ref|YP_006526273.1|	MROS_0016	-	ribose-5-phosphate isomerase B	IEILSDNSQSLSPK	42	55	765.9	2	89.22
397689019	gi|397689019|ref|YP_006526273.1|	MROS_0016	-	ribose-5-phosphate isomerase B	SSLYVGGSYIITPAAR	19	34	552.299	3	18.34
397689019	gi|397689019|ref|YP_006526273.1|	MROS_0016	-	ribose-5-phosphate isomerase B	YSIEDVGAFSEESVDYPDIALK	84	105	816.388	3	12.48
397689020	gi|397689020|ref|YP_006526274.1|	MROS_0017	-	Mannose-1-phosphate guanylyltransferase	NENIYVITNK	51	60	604.32	2	31.2
397689020	gi|397689020|ref|YP_006526274.1|	MROS_0017	-	Mannose-1-phosphate guanylyltransferase	TYLPDLYEGLLEIEK	211	225	898.469	2	62.63
397689020	gi|397689020|ref|YP_006526274.1|	MROS_0017	-	Mannose-1-phosphate guanylyltransferase	TYLPDLYEGLLEIEK	211	225	898.469	2	62.4
397689024	gi|397689024|ref|YP_006526278.1|	MROS_0021	-	major facilitator superfamily MFS_1	FLQWVAEIAPK	371	381	651.363	2	51.07
397689024	gi|397689024|ref|YP_006526278.1|	MROS_0021	-	major facilitator superfamily MFS_1	FLQWVAEIAPK	371	381	651.363	2	62.24
397689024	gi|397689024|ref|YP_006526278.1|	MROS_0021	-	major facilitator superfamily MFS_1	FLQWVAEIAPK	371	381	651.363	2	61.77
397689029	gi|397689029|ref|YP_006526283.1|	MROS_0026	-	methyltransferase	DIFEEYLFPDIR	172	183	778.886	2	57.53
397689031	gi|397689031|ref|YP_006526285.1|	MROS_0028	-	L-arabinose isomerase	GLNLLNKPFLHLHTQFNR	92	109	541.307	4	32.66
397689034	gi|397689034|ref|YP_006526288.1|	MROS_0031	-	Na+/glucose cotransporter	VYTMPEFLER	103	112	642.821	2	38.66
397689034	gi|397689034|ref|YP_006526288.1|	MROS_0031	-	Na+/glucose cotransporter	VPAFQEQLIGPDGQVIR	327	343	623.005	3	23.26
397689034	gi|397689034|ref|YP_006526288.1|	MROS_0031	-	Na+/glucose cotransporter	AIAGSEMFNLWKPLVPTGVEATWAPVK	218	244	971.519	3	45.33
397689034	gi|397689034|ref|YP_006526288.1|	MROS_0031	-	Na+/glucose cotransporter	AIAGSEMFNLWKPLVPTGVEATWAPVK	218	244	728.893	4	23.11
397689034	gi|397689034|ref|YP_006526288.1|	MROS_0031	-	Na+/glucose cotransporter	AIAGSEMFNLWKPLVPTGVEATWAPVK	218	244	728.893	4	36.87
397689034	gi|397689034|ref|YP_006526288.1|	MROS_0031	-	Na+/glucose cotransporter	AIAGSEMFNLWKPLVPTGVEATWAPVK	218	244	728.893	4	43.49
397689035	gi|397689035|ref|YP_006526289.1|	MROS_0032	-	Aldose 1-epimerase	DNFDSPLLKPGEIYR	349	363	882.448	2	57.85
397689035	gi|397689035|ref|YP_006526289.1|	MROS_0032	-	Aldose 1-epimerase	LHSPDGYEGYPGNVDVK	155	171	616.294	3	32.37
397689035	gi|397689035|ref|YP_006526289.1|	MROS_0032	-	Aldose 1-epimerase	LHSPDGYEGYPGNVDVK	155	171	616.294	3	24.91
397689035	gi|397689035|ref|YP_006526289.1|	MROS_0032	-	Aldose 1-epimerase	TALCLEPQFFPDSPNK	333	348	932.457	2	47.68	Carbamidomethyl (C)
397689035	gi|397689035|ref|YP_006526289.1|	MROS_0032	-	Aldose 1-epimerase	GYDHNWALNEYDGNVR	271	286	641.621	3	28.33
397689035	gi|397689035|ref|YP_006526289.1|	MROS_0032	-	Aldose 1-epimerase	EYQLTINDGNNHLHGGVK	114	131	670.333	3	76.96
397689035	gi|397689035|ref|YP_006526289.1|	MROS_0032	-	Aldose 1-epimerase	EYQLTINDGNNHLHGGVK	114	131	670.335	3	84.53
397689035	gi|397689035|ref|YP_006526289.1|	MROS_0032	-	Aldose 1-epimerase	VIQENFGVAPDGSPVFLYTMK	24	44	771.395	3	11.31
397689035	gi|397689035|ref|YP_006526289.1|	MROS_0032	-	Aldose 1-epimerase	VIQENFGVAPDGSPVFLYTMK	24	44	1156.59	2	81.56
397689035	gi|397689035|ref|YP_006526289.1|	MROS_0032	-	Aldose 1-epimerase	VLEIFTDQPGMQFYSGNFLNGTITGK	299	324	959.809	3	110.54
397689036	gi|397689036|ref|YP_006526290.1|	MROS_0033	-	cytochrome c class I	FLIDLTTFNK	65	74	606.337	2	37.06
397689042	gi|397689042|ref|YP_006526296.1|	MROS_0039	-	SCO1/SenC family protein	VDVGVDEQLGK	25	35	579.803	2	46.92
397689042	gi|397689042|ref|YP_006526296.1|	MROS_0039	-	SCO1/SenC family protein	VDVGVDEQLGK	25	35	579.803	2	57.48
397689042	gi|397689042|ref|YP_006526296.1|	MROS_0039	-	SCO1/SenC family protein	YLFGVTFNPFDVK	179	191	773.9	2	45.59
397689042	gi|397689042|ref|YP_006526296.1|	MROS_0039	-	SCO1/SenC family protein	YLFGVTFNPFDVK	179	191	773.9	2	61.27
397689043	gi|397689043|ref|YP_006526297.1|	MROS_0040	-	Cytochrome c subfamily	NIYDYLISINR	299	309	692.366	2	34.25
397689045	gi|397689045|ref|YP_006526299.1|	MROS_0042	-	hypothetical protein	EISPVYYDENEISFKPR	173	189	696.011	3	109.6
397689047	gi|397689047|ref|YP_006526301.1|	MROS_0044	-	molybdopterin oxidoreductase, iron-sulfur binding subunit	VTWDNYLSISPATAK	615	629	833.425	2	71.58
397689047	gi|397689047|ref|YP_006526301.1|	MROS_0044	-	molybdopterin oxidoreductase, iron-sulfur binding subunit	SAGVVGEGVGFNPLVFITK	673	691	631.013	3	23.52
397689047	gi|397689047|ref|YP_006526301.1|	MROS_0044	-	molybdopterin oxidoreductase, iron-sulfur binding subunit	SAGVVGEGVGFNPLVFITK	673	691	946.019	2	34.61
397689047	gi|397689047|ref|YP_006526301.1|	MROS_0044	-	molybdopterin oxidoreductase, iron-sulfur binding subunit	SAGVVGEGVGFNPLVFITK	673	691	946.019	2	51.92
397689047	gi|397689047|ref|YP_006526301.1|	MROS_0044	-	molybdopterin oxidoreductase, iron-sulfur binding subunit	YSFVDLLPLSEMNDIR	391	406	637.987	3	17.25
397689047	gi|397689047|ref|YP_006526301.1|	MROS_0044	-	molybdopterin oxidoreductase, iron-sulfur binding subunit	YSFVDLLPLSEMNDIR	391	406	956.478	2	41.44
397689047	gi|397689047|ref|YP_006526301.1|	MROS_0044	-	molybdopterin oxidoreductase, iron-sulfur binding subunit	YSFVDLLPLSEMNDIR	391	406	956.478	2	48.94
397689047	gi|397689047|ref|YP_006526301.1|	MROS_0044	-	molybdopterin oxidoreductase, iron-sulfur binding subunit	SGVYGLQQPVIAPLFDTR	481	498	981.026	2	18.6
397689047	gi|397689047|ref|YP_006526301.1|	MROS_0044	-	molybdopterin oxidoreductase, iron-sulfur binding subunit	AGNVGVVIHLDTNPVFHLPADFR	414	436	622.833	4	47.32
397689047	gi|397689047|ref|YP_006526301.1|	MROS_0044	-	molybdopterin oxidoreductase, iron-sulfur binding subunit	GHDLAYHVLETLNVKPNISYLAK	981	1003	649.606	4	60.09
397689047	gi|397689047|ref|YP_006526301.1|	MROS_0044	-	molybdopterin oxidoreductase, iron-sulfur binding subunit	DHFEDSYYENELTSLVNNPEVTVR	894	917	957.442	3	96.92
397689047	gi|397689047|ref|YP_006526301.1|	MROS_0044	-	molybdopterin oxidoreductase, iron-sulfur binding subunit	DHFEDSYYENELTSLVNNPEVTVR	894	917	957.442	3	93.48
397689047	gi|397689047|ref|YP_006526301.1|	MROS_0044	-	molybdopterin oxidoreductase, iron-sulfur binding subunit	SETADLSGYVLPESAPFESWGDYYAR	455	480	970.775	3	36.07
397689049	gi|397689049|ref|YP_006526303.1|	MROS_0046	-	polyprenyl synthetase	NLDVNTVIEFVK	268	279	695.879	2	18.54
397689049	gi|397689049|ref|YP_006526303.1|	MROS_0046	-	polyprenyl synthetase	DSLSGLVHFVVER	312	324	729.392	2	25.85
397689049	gi|397689049|ref|YP_006526303.1|	MROS_0046	-	polyprenyl synthetase	GAGLVELLHTATLVHDDVVDNADTR	72	96	877.784	3	99.15
397689052	gi|397689052|ref|YP_006526306.1|	MROS_0049	-	Tetratricopeptide TPR_2 repeat protein	AVEPLEFLTQK	235	245	637.853	2	41.44
397689052	gi|397689052|ref|YP_006526306.1|	MROS_0049	-	Tetratricopeptide TPR_2 repeat protein	VINEDPSQFIK	51	61	645.336	2	12.28
397689052	gi|397689052|ref|YP_006526306.1|	MROS_0049	-	Tetratricopeptide TPR_2 repeat protein	ENYVNLALIYK	285	295	670.365	2	53.75
397689052	gi|397689052|ref|YP_006526306.1|	MROS_0049	-	Tetratricopeptide TPR_2 repeat protein	ENYVNLALIYK	285	295	670.365	2	42.03
397689052	gi|397689052|ref|YP_006526306.1|	MROS_0049	-	Tetratricopeptide TPR_2 repeat protein	IEGACYSWIDR	396	406	685.314	2	64.54	Carbamidomethyl (C)
397689052	gi|397689052|ref|YP_006526306.1|	MROS_0049	-	Tetratricopeptide TPR_2 repeat protein	AASLGGQYATVAADR	355	369	725.867	2	118.02
397689052	gi|397689052|ref|YP_006526306.1|	MROS_0049	-	Tetratricopeptide TPR_2 repeat protein	AYVMEVWADESAEK	116	129	814.372	2	58.88
397689052	gi|397689052|ref|YP_006526306.1|	MROS_0049	-	Tetratricopeptide TPR_2 repeat protein	LSEAEPDNPLWIQK	177	190	820.414	2	55.68
397689052	gi|397689052|ref|YP_006526306.1|	MROS_0049	-	Tetratricopeptide TPR_2 repeat protein	AIQYEPDLAGYYLAR	100	114	871.941	2	70.66
397689052	gi|397689052|ref|YP_006526306.1|	MROS_0049	-	Tetratricopeptide TPR_2 repeat protein	LESIAENIEELVEITK	191	206	915.488	2	92.16
397689052	gi|397689052|ref|YP_006526306.1|	MROS_0049	-	Tetratricopeptide TPR_2 repeat protein	LESIAENIEELVEITK	191	206	915.488	2	81.56
397689052	gi|397689052|ref|YP_006526306.1|	MROS_0049	-	Tetratricopeptide TPR_2 repeat protein	LESIAENIEELVEITK	191	206	915.488	2	112.97
397689052	gi|397689052|ref|YP_006526306.1|	MROS_0049	-	Tetratricopeptide TPR_2 repeat protein	LESIAENIEELVEITK	191	206	915.488	2	128.35
397689052	gi|397689052|ref|YP_006526306.1|	MROS_0049	-	Tetratricopeptide TPR_2 repeat protein	LESIAENIEELVEITK	191	206	915.488	2	120.99
397689052	gi|397689052|ref|YP_006526306.1|	MROS_0049	-	Tetratricopeptide TPR_2 repeat protein	LESIAENIEELVEITKK	191	207	653.357	3	41.02
397689052	gi|397689052|ref|YP_006526306.1|	MROS_0049	-	Tetratricopeptide TPR_2 repeat protein	IIPVYEEALAKDPELPAFYK	130	149	769.413	3	33.27
397689053	gi|397689053|ref|YP_006526307.1|	MROS_0050	-	hypothetical protein	YSIGFEYR	315	322	517.75	2	29.9
397689053	gi|397689053|ref|YP_006526307.1|	MROS_0050	-	hypothetical protein	YSIGFEYR	315	322	517.75	2	44.7
397689053	gi|397689053|ref|YP_006526307.1|	MROS_0050	-	hypothetical protein	LDFAFQYGR	374	382	558.776	2	34.75
397689053	gi|397689053|ref|YP_006526307.1|	MROS_0050	-	hypothetical protein	LDFAFQYGR	374	382	558.776	2	37.91
397689053	gi|397689053|ref|YP_006526307.1|	MROS_0050	-	hypothetical protein	MSIGELGIALK	43	53	566.326	2	36.54
397689053	gi|397689053|ref|YP_006526307.1|	MROS_0050	-	hypothetical protein	LGAFYSNSVNVK	233	244	649.841	2	70.33
397689053	gi|397689053|ref|YP_006526307.1|	MROS_0050	-	hypothetical protein	DNNLLLENIYR	387	397	688.862	2	34.86
397689053	gi|397689053|ref|YP_006526307.1|	MROS_0050	-	hypothetical protein	SNSFWELVMLR	328	338	691.352	2	23.8
397689053	gi|397689053|ref|YP_006526307.1|	MROS_0050	-	hypothetical protein	SNSFWELVMLR	328	338	691.352	2	14.88
397689053	gi|397689053|ref|YP_006526307.1|	MROS_0050	-	hypothetical protein	GIDQISFYTGFSIPLDIANR	354	373	1114.07	2	14.33
397689053	gi|397689053|ref|YP_006526307.1|	MROS_0050	-	hypothetical protein	FIADYLHQSFSDFTHNNLK	287	305	575.032	4	16.39
397689053	gi|397689053|ref|YP_006526307.1|	MROS_0050	-	hypothetical protein	FIADYLHQSFSDFTHNNLK	287	305	766.376	3	65.08
397689053	gi|397689053|ref|YP_006526307.1|	MROS_0050	-	hypothetical protein	FIADYLHQSFSDFTHNNLK	287	305	766.376	3	50.34
397689054	gi|397689054|ref|YP_006526308.1|	MROS_0051	-	hypothetical protein	NLQLGISSK	60	68	480.279	2	19.28
397689054	gi|397689054|ref|YP_006526308.1|	MROS_0051	-	hypothetical protein	NLQLGISSK	60	68	480.279	2	22.08
397689054	gi|397689054|ref|YP_006526308.1|	MROS_0051	-	hypothetical protein	IDPSIVLDWIK	170	180	649.869	2	51.47
397689054	gi|397689054|ref|YP_006526308.1|	MROS_0051	-	hypothetical protein	IDPSIVLDWIK	170	180	649.869	2	51.98
397689054	gi|397689054|ref|YP_006526308.1|	MROS_0051	-	hypothetical protein	IDPSIVLDWIK	170	180	649.869	2	68.8
397689054	gi|397689054|ref|YP_006526308.1|	MROS_0051	-	hypothetical protein	IDPSIVLDWIK	170	180	649.869	2	69.43
397689054	gi|397689054|ref|YP_006526308.1|	MROS_0051	-	hypothetical protein	AELELYIDELK	285	295	668.356	2	35.65
397689054	gi|397689054|ref|YP_006526308.1|	MROS_0051	-	hypothetical protein	AELELYIDELK	285	295	668.356	2	23.47
397689054	gi|397689054|ref|YP_006526308.1|	MROS_0051	-	hypothetical protein	AELELYIDELK	285	295	668.356	2	15.37
397689054	gi|397689054|ref|YP_006526308.1|	MROS_0051	-	hypothetical protein	ESLATIWIYGAR	367	378	690.366	2	48.85
397689054	gi|397689054|ref|YP_006526308.1|	MROS_0051	-	hypothetical protein	ESLATIWIYGAR	367	378	690.366	2	71.09
397689054	gi|397689054|ref|YP_006526308.1|	MROS_0051	-	hypothetical protein	GFLYFDLADLPK	267	278	699.868	2	19.35
397689054	gi|397689054|ref|YP_006526308.1|	MROS_0051	-	hypothetical protein	GFLYFDLADLPK	267	278	699.868	2	33.08
397689054	gi|397689054|ref|YP_006526308.1|	MROS_0051	-	hypothetical protein	GFLYFDLADLPK	267	278	699.868	2	53.45
397689054	gi|397689054|ref|YP_006526308.1|	MROS_0051	-	hypothetical protein	IVGFNAYQLFTDTDLPALTIMYGR	205	228	907.135	3	61.77
397689054	gi|397689054|ref|YP_006526308.1|	MROS_0051	-	hypothetical protein	IVGFNAYQLFTDTDLPALTIMYGR	205	228	907.135	3	118.52
397689056	gi|397689056|ref|YP_006526310.1|	MROS_0053	-	glycogen synthase	DLFGIINGIDR	259	269	616.833	2	37.33
397689056	gi|397689056|ref|YP_006526310.1|	MROS_0053	-	glycogen synthase	DLFGIINGIDR	259	269	616.833	2	45.78
397689056	gi|397689056|ref|YP_006526310.1|	MROS_0053	-	glycogen synthase	ILFVTPEAVPFVK	7	19	730.431	2	68.08
397689056	gi|397689056|ref|YP_006526310.1|	MROS_0053	-	glycogen synthase	TGGLADTIIQFDEK	417	430	754.385	2	93.23
397689056	gi|397689056|ref|YP_006526310.1|	MROS_0053	-	glycogen synthase	VQIYFLDNPEYFGNR	92	106	937.958	2	17.12
397689056	gi|397689056|ref|YP_006526310.1|	MROS_0053	-	glycogen synthase	TLLTIHNIFQQGEFPLSSFEK	176	196	817.096	3	67.45
397689056	gi|397689056|ref|YP_006526310.1|	MROS_0053	-	glycogen synthase	TLLTIHNIFQQGEFPLSSFEK	176	196	817.096	3	55.08
397689056	gi|397689056|ref|YP_006526310.1|	MROS_0053	-	glycogen synthase	TLLTIHNIFQQGEFPLSSFEK	176	196	817.096	3	94.67
397689056	gi|397689056|ref|YP_006526310.1|	MROS_0053	-	glycogen synthase	ALSENFGFEYEEDVPIIGVISR	298	319	1242.62	2	70.68
397689056	gi|397689056|ref|YP_006526310.1|	MROS_0053	-	glycogen synthase	ALSENFGFEYEEDVPIIGVISR	298	319	1242.62	2	63.43
397689056	gi|397689056|ref|YP_006526310.1|	MROS_0053	-	glycogen synthase	ALSENFGFEYEEDVPIIGVISR	298	319	828.75	3	49.81
397689057	gi|397689057|ref|YP_006526311.1|	MROS_0054	-	imidazolonepropionase	LIVEELLPYIR	199	209	679.403	2	53.02
397689057	gi|397689057|ref|YP_006526311.1|	MROS_0054	-	imidazolonepropionase	LIVEELLPYIR	199	209	679.403	2	33.17
397689059	gi|397689059|ref|YP_006526313.1|	MROS_0056	-	glutamate formimidoyltransferase	AIQDATLEAAAIPMEVLK	106	123	942.503	2	77.5
397689061	gi|397689061|ref|YP_006526315.1|	MROS_0058	-	hypothetical protein	TDDAAFNIIVK	403	413	603.82	2	14.15
397689061	gi|397689061|ref|YP_006526315.1|	MROS_0058	-	hypothetical protein	IFLVAENIPDLK	317	328	686.396	2	42.42
397689061	gi|397689061|ref|YP_006526315.1|	MROS_0058	-	hypothetical protein	YQISDDYYGVQYK	208	220	821.381	2	42.06
397689061	gi|397689061|ref|YP_006526315.1|	MROS_0058	-	hypothetical protein	VILSDGNTEINDLDFMLTR	222	240	722.697	3	62.53
397689062	gi|397689062|ref|YP_006526316.1|	MROS_0059	-	aminodeoxychorismate lyase	DLEIESEYNTYK	273	284	752.347	2	40.18
397689062	gi|397689062|ref|YP_006526316.1|	MROS_0059	-	aminodeoxychorismate lyase	HEILTLASIIDAESNDFSEFK	215	235	793.73	3	57.72
397689062	gi|397689062|ref|YP_006526316.1|	MROS_0059	-	aminodeoxychorismate lyase	HEILTLASIIDAESNDFSEFK	215	235	793.73	3	79.93
397689064	gi|397689064|ref|YP_006526318.1|	MROS_0061	-	L-proline dehydrogenase	YIAGESLVDGVR	27	38	639.842	2	76.04
397689064	gi|397689064|ref|YP_006526318.1|	MROS_0061	-	L-proline dehydrogenase	KEYLEVLDAIEK	70	81	725.393	2	31.75
397689064	gi|397689064|ref|YP_006526318.1|	MROS_0061	-	L-proline dehydrogenase	KEYLEVLDAIEK	70	81	725.393	2	59.98
397689064	gi|397689064|ref|YP_006526318.1|	MROS_0061	-	L-proline dehydrogenase	YSNVGIVIQAYLK	146	158	734.412	2	16.67
397689064	gi|397689064|ref|YP_006526318.1|	MROS_0061	-	L-proline dehydrogenase	DKYEFQMLYGVK	238	249	507.587	3	13.65
397689064	gi|397689064|ref|YP_006526318.1|	MROS_0061	-	L-proline dehydrogenase	LQENPTVAWYITK	281	293	781.912	2	58.31
397689064	gi|397689064|ref|YP_006526318.1|	MROS_0061	-	L-proline dehydrogenase	GIIATMDVLGESVTNK	47	62	824.435	2	39.37
397689064	gi|397689064|ref|YP_006526318.1|	MROS_0061	-	L-proline dehydrogenase	GIIATMDVLGESVTNKDESVQAK	47	69	802.413	3	71.47
397689064	gi|397689064|ref|YP_006526318.1|	MROS_0061	-	L-proline dehydrogenase	ILEYLLDNGNYVGIATHDDFLVNK	202	225	684.854	4	13.63
397689064	gi|397689064|ref|YP_006526318.1|	MROS_0061	-	L-proline dehydrogenase	ILEYLLDNGNYVGIATHDDFLVNK	202	225	912.804	3	29.5
397689064	gi|397689064|ref|YP_006526318.1|	MROS_0061	-	L-proline dehydrogenase	ILEYLLDNGNYVGIATHDDFLVNK	202	225	912.804	3	84.04
397689065	gi|397689065|ref|YP_006526319.1|	MROS_0062	-	dephospho-CoA kinase	LLIGITGGLGAGK	5	17	585.366	2	86.84
397689065	gi|397689065|ref|YP_006526319.1|	MROS_0062	-	dephospho-CoA kinase	LLIGITGGLGAGK	5	17	585.366	2	42.62
397689065	gi|397689065|ref|YP_006526319.1|	MROS_0062	-	dephospho-CoA kinase	VNSIVHPPTIEATLNLAEK	85	103	682.715	3	20.01
397689066	gi|397689066|ref|YP_006526320.1|	MROS_0063	-	2',3'-cyclic-nucleotide 2'-phosphodiesterase	IVIQAIQR	231	238	470.801	2	15.1
397689066	gi|397689066|ref|YP_006526320.1|	MROS_0063	-	2',3'-cyclic-nucleotide 2'-phosphodiesterase	IVIQAIQR	231	238	470.801	2	29.02
397689066	gi|397689066|ref|YP_006526320.1|	MROS_0063	-	2',3'-cyclic-nucleotide 2'-phosphodiesterase	VEQELDEEIQK	329	339	680.337	2	54.96
397689066	gi|397689066|ref|YP_006526320.1|	MROS_0063	-	2',3'-cyclic-nucleotide 2'-phosphodiesterase	VEQELDEEIQK	329	339	680.337	2	57.16
397689066	gi|397689066|ref|YP_006526320.1|	MROS_0063	-	2',3'-cyclic-nucleotide 2'-phosphodiesterase	DVEGPHALLGYELTK	415	429	821.427	2	80.66
397689066	gi|397689066|ref|YP_006526320.1|	MROS_0063	-	2',3'-cyclic-nucleotide 2'-phosphodiesterase	VVVEPDHVDDTLADR	510	524	560.614	3	30.9
397689066	gi|397689066|ref|YP_006526320.1|	MROS_0063	-	2',3'-cyclic-nucleotide 2'-phosphodiesterase	VVVEPDHVDDTLADR	510	524	560.614	3	48.6
397689066	gi|397689066|ref|YP_006526320.1|	MROS_0063	-	2',3'-cyclic-nucleotide 2'-phosphodiesterase	TAVDHSVESTVSVVQIQNDEMK	239	260	806.063	3	63.07
397689067	gi|397689067|ref|YP_006526321.1|	MROS_0064	-	hypothetical protein	EYSLLVENQEVAAELAEYVNR	15	35	813.742	3	60.79
397689068	gi|397689068|ref|YP_006526322.1|	MROS_0065	-	hypothetical protein	YDLFLEELGSLEK	7	19	778.396	2	89.15
397689069	gi|397689069|ref|YP_006526323.1|	MROS_0066	-	Phenylalanyl-tRNA synthetase subunit beta	ISVTLEEK	482	489	459.76	2	15.5
397689069	gi|397689069|ref|YP_006526323.1|	MROS_0066	-	Phenylalanyl-tRNA synthetase subunit beta	ISVTLEEK	482	489	459.76	2	41.8
397689069	gi|397689069|ref|YP_006526323.1|	MROS_0066	-	Phenylalanyl-tRNA synthetase subunit beta	EIDLIEEVAR	460	469	593.82	2	32.08
397689069	gi|397689069|ref|YP_006526323.1|	MROS_0066	-	Phenylalanyl-tRNA synthetase subunit beta	IYENIVVGYVK	42	52	648.866	2	20.95
397689069	gi|397689069|ref|YP_006526323.1|	MROS_0066	-	Phenylalanyl-tRNA synthetase subunit beta	NILIESAFFNPSSVR	333	347	847.448	2	33.46
397689069	gi|397689069|ref|YP_006526323.1|	MROS_0066	-	Phenylalanyl-tRNA synthetase subunit beta	LTFAGLEIEEVIDQAK	26	41	592.649	3	18.2
397689069	gi|397689069|ref|YP_006526323.1|	MROS_0066	-	Phenylalanyl-tRNA synthetase subunit beta	EYGNPLGVLNPQSAEMSHLRPSLIPGMLQAISNNIK	524	559	973.009	4	13.64
397689071	gi|397689071|ref|YP_006526325.1|	MROS_0068	-	50S ribosomal protein L20	VLANLAVENPQAFSEIVK	94	111	648.027	3	19.98
397689071	gi|397689071|ref|YP_006526325.1|	MROS_0068	-	50S ribosomal protein L20	VLANLAVENPQAFSEIVK	94	111	971.537	2	110.82
397689073	gi|397689073|ref|YP_006526327.1|	MROS_0070	-	translation initiation factor IF-3	ELAYTEIGEELLR	120	132	768.4	2	23.52
397689073	gi|397689073|ref|YP_006526327.1|	MROS_0070	-	translation initiation factor IF-3	ELAYTEIGEELLR	120	132	768.4	2	49.96
397689074	gi|397689074|ref|YP_006526328.1|	MROS_0071	-	threonyl-tRNA synthetase	LLNVSGSYWR	202	211	597.818	2	50.49
397689074	gi|397689074|ref|YP_006526328.1|	MROS_0071	-	threonyl-tRNA synthetase	LLDAGIISHLDER	568	580	484.601	3	24.73
397689074	gi|397689074|ref|YP_006526328.1|	MROS_0071	-	threonyl-tRNA synthetase	MLEEHLTLLEEAR	232	244	528.609	3	24.63
397689074	gi|397689074|ref|YP_006526328.1|	MROS_0071	-	threonyl-tRNA synthetase	ESLDYEVDEGGGAFYGPK	454	471	966.93	2	104.82
397689074	gi|397689074|ref|YP_006526328.1|	MROS_0071	-	threonyl-tRNA synthetase	INDDAEVQILTFNDPEGR	55	72	682.665	3	14.02
397689074	gi|397689074|ref|YP_006526328.1|	MROS_0071	-	threonyl-tRNA synthetase	INDDAEVQILTFNDPEGR	55	72	1023.5	2	81.13
397689074	gi|397689074|ref|YP_006526328.1|	MROS_0071	-	threonyl-tRNA synthetase	IGDQGSQSIEEFIEQLQNEIVNR	619	641	882.774	3	105.71
397689074	gi|397689074|ref|YP_006526328.1|	MROS_0071	-	threonyl-tRNA synthetase	IGDQGSQSIEEFIEQLQNEIVNR	619	641	882.774	3	97.39
397689074	gi|397689074|ref|YP_006526328.1|	MROS_0071	-	threonyl-tRNA synthetase	IGDQGSQSIEEFIEQLQNEIVNR	619	641	882.774	3	103.66
397689087	gi|397689087|ref|YP_006526341.1|	MROS_0084	-	glycosyl hydrolases family 2, sugar binding domain protein	IEFIQESLVR	136	145	617.343	2	25.74
397689089	gi|397689089|ref|YP_006526343.1|	MROS_0086	-	glycoside hydrolase family 31	ATFDAVRPILGNDFILFPR	443	461	721.397	3	37.19
397689089	gi|397689089|ref|YP_006526343.1|	MROS_0086	-	glycoside hydrolase family 31	ATFDAVRPILGNDFILFPR	443	461	721.397	3	78.73
397689092	gi|397689092|ref|YP_006526346.1|	MROS_0089	-	TonB-dependent receptor	TTVYTWTNLEEK	801	812	742.869	2	13.29
397689092	gi|397689092|ref|YP_006526346.1|	MROS_0089	-	TonB-dependent receptor	IPYNFFSYISGDLK	493	506	832.421	2	53.19
397689092	gi|397689092|ref|YP_006526346.1|	MROS_0089	-	TonB-dependent receptor	IPYNFFSYISGDLK	493	506	832.422	2	22.74
397689092	gi|397689092|ref|YP_006526346.1|	MROS_0089	-	TonB-dependent receptor	ENQVSPSVLLNHLQVLGQDK	449	468	740.06	3	42.88
397689094	gi|397689094|ref|YP_006526348.1|	MROS_0091	-	transcriptional regulator, LacI family	TATDILIDMLENR	306	318	752.884	2	56.65
397689098	gi|397689098|ref|YP_006526352.1|	MROS_0095	-	class II aldolase/adducin family protein	LNESMIQDIVEQVLTNLK	240	257	696.376	3	81.07
397689103	gi|397689103|ref|YP_006526357.1|	MROS_0100	-	ethanolamine utilization protein EutE	ALGLNLQGDVPLLFGEVEK	339	357	1006.55	2	32.72
397689112	gi|397689112|ref|YP_006526366.1|	MROS_0109	-	hypothetical protein	ILLLPEFGGR	69	78	557.832	2	22.39
397689112	gi|397689112|ref|YP_006526366.1|	MROS_0109	-	hypothetical protein	ILLLPEFGGR	69	78	557.832	2	11.02
397689114	gi|397689114|ref|YP_006526368.1|	MROS_0111	-	hypothetical protein	LINPYPLPENFR	421	432	736.897	2	34.65
397689114	gi|397689114|ref|YP_006526368.1|	MROS_0111	-	hypothetical protein	SYAGLVGTDGLPIGDLR	433	449	852.45	2	16.16
397689114	gi|397689114|ref|YP_006526368.1|	MROS_0111	-	hypothetical protein	SYAGLVGTDGLPIGDLR	433	449	852.45	2	115.74
397689115	gi|397689115|ref|YP_006526369.1|	MROS_0112	-	TonB-dependent receptor	IDINTFLR	344	351	496.283	2	17.32
397689115	gi|397689115|ref|YP_006526369.1|	MROS_0112	-	TonB-dependent receptor	YQVTDWFDVR	670	679	664.817	2	55.56
397689115	gi|397689115|ref|YP_006526369.1|	MROS_0112	-	TonB-dependent receptor	NTMVDVYHEIENLTSVR	560	576	674.001	3	53.2
397689115	gi|397689115|ref|YP_006526369.1|	MROS_0112	-	TonB-dependent receptor	NTMVDVYHEIENLTSVR	560	576	674.001	3	60.78
397689115	gi|397689115|ref|YP_006526369.1|	MROS_0112	-	TonB-dependent receptor	TAMADQEADHLGGTVNFILK	213	232	711.021	3	27.27
397689115	gi|397689115|ref|YP_006526369.1|	MROS_0112	-	TonB-dependent receptor	NLLTMINALDVEQFIGDLK	372	390	716.39	3	113.13
397689115	gi|397689115|ref|YP_006526369.1|	MROS_0112	-	TonB-dependent receptor	FGLTNYDIAGDFPYAPFIDR	519	538	1146.55	2	19
397689115	gi|397689115|ref|YP_006526369.1|	MROS_0112	-	TonB-dependent receptor	FGLTNYDIAGDFPYAPFIDR	519	538	1146.55	2	68.71
397689115	gi|397689115|ref|YP_006526369.1|	MROS_0112	-	TonB-dependent receptor	FGLTNYDIAGDFPYAPFIDR	519	538	764.704	3	22.53
397689115	gi|397689115|ref|YP_006526369.1|	MROS_0112	-	TonB-dependent receptor	IIPTWTTYGNSITWNNVNLKPAEAK	694	718	944.5	3	35.81
397689121	gi|397689121|ref|YP_006526375.1|	MROS_0118	-	Histidine kinase-like ATPase	ALQIIPDIIISDVK	1166	1179	769.462	2	22.58
397689121	gi|397689121|ref|YP_006526375.1|	MROS_0118	-	Histidine kinase-like ATPase	ALQIIPDIIISDVK	1166	1179	769.462	2	20.48
397689121	gi|397689121|ref|YP_006526375.1|	MROS_0118	-	Histidine kinase-like ATPase	GNIWIATGGSGIDIFDR	384	400	896.453	2	22.82
397689121	gi|397689121|ref|YP_006526375.1|	MROS_0118	-	Histidine kinase-like ATPase	LHNVPVLLIVEDDDEIR	1124	1140	995.035	2	42.63
397689121	gi|397689121|ref|YP_006526375.1|	MROS_0118	-	Histidine kinase-like ATPase	TSHIPVIILTSYNTQEYHIK	1198	1217	786.422	3	40.97
397689121	gi|397689121|ref|YP_006526375.1|	MROS_0118	-	Histidine kinase-like ATPase	FTVQIPLDEHYLEENQLVAK	1077	1096	796.083	3	25.35
397689121	gi|397689121|ref|YP_006526375.1|	MROS_0118	-	Histidine kinase-like ATPase	NQFFTNISHELQSPLTLVLSPLEK	849	872	919.159	3	93.85
397689121	gi|397689121|ref|YP_006526375.1|	MROS_0118	-	Histidine kinase-like ATPase	NQFFTNISHELQSPLTLVLSPLEK	849	872	919.159	3	79.16
397689121	gi|397689121|ref|YP_006526375.1|	MROS_0118	-	Histidine kinase-like ATPase	NQFFTNISHELQSPLTLVLSPLEK	849	872	689.623	4	35.62
397689121	gi|397689121|ref|YP_006526375.1|	MROS_0118	-	Histidine kinase-like ATPase	LTNMPVTAISQSPDGTVWIGTQGDGLLR	223	250	976.507	3	21.71
397689125	gi|397689125|ref|YP_006526379.1|	MROS_0122	-	N-6 DNA methylase	AAVIVPEGIIFQSANAYK	318	335	946.012	2	29.19
397689125	gi|397689125|ref|YP_006526379.1|	MROS_0122	-	N-6 DNA methylase	SEVLFVDYIAEHLTPTGR	300	317	683.025	3	59.88
397689125	gi|397689125|ref|YP_006526379.1|	MROS_0122	-	N-6 DNA methylase	QVIDAWKPDVEGYLEEELK	635	653	754.389	3	22.2
397689125	gi|397689125|ref|YP_006526379.1|	MROS_0122	-	N-6 DNA methylase	NIQIPLPPPEVQQEIVAEIEGYR	605	627	878.132	3	18.74
397689125	gi|397689125|ref|YP_006526379.1|	MROS_0122	-	N-6 DNA methylase	NIQIPLPPPEVQQEIVAEIEGYR	605	627	878.133	3	63.04
397689129	gi|397689129|ref|YP_006526383.1|	MROS_0126	-	NusB antitermination factor	VTINEIIEIAK	103	113	621.868	2	25.81
397689131	gi|397689131|ref|YP_006526385.1|	MROS_0128	-	iron (III) ABC transporter, ATP-binding protein (hemV-1)	INNLYFSYQSGK	5	16	717.358	2	32.99
397689132	gi|397689132|ref|YP_006526386.1|	MROS_0129	-	TonB protein	VQVSIPVVFK	208	217	558.345	2	26.03
397689132	gi|397689132|ref|YP_006526386.1|	MROS_0129	-	TonB protein	VQVSIPVVFK	208	217	558.345	2	28.65
397689132	gi|397689132|ref|YP_006526386.1|	MROS_0129	-	TonB protein	VQVSIPVVFK	208	217	558.345	2	44.03
397689132	gi|397689132|ref|YP_006526386.1|	MROS_0129	-	TonB protein	AFVDENGNVVK	162	172	596.305	2	18.91
397689132	gi|397689132|ref|YP_006526386.1|	MROS_0129	-	TonB protein	LEAAQELVNVEDVVNTK	47	63	624.328	3	23.7
397689132	gi|397689132|ref|YP_006526386.1|	MROS_0129	-	TonB protein	LEAAQELVNVEDVVNTK	47	63	624.333	3	63.88
397689132	gi|397689132|ref|YP_006526386.1|	MROS_0129	-	TonB protein	LEAAQELVNVEDVVNTK	47	63	624.333	3	80.48
397689134	gi|397689134|ref|YP_006526388.1|	MROS_0131	-	Carbohydrate kinase family protein	VIVIALADDK	79	88	528.817	2	51.13
397689134	gi|397689134|ref|YP_006526388.1|	MROS_0131	-	Carbohydrate kinase family protein	IGSAVVISYNDNGK	299	312	718.871	2	84.01
397689134	gi|397689134|ref|YP_006526388.1|	MROS_0131	-	Carbohydrate kinase family protein	LGLPGLVLMENAAR	21	34	727.414	2	59.07
397689134	gi|397689134|ref|YP_006526388.1|	MROS_0131	-	Carbohydrate kinase family protein	NLPGAAILAAETALR	263	277	740.926	2	68.61
397689134	gi|397689134|ref|YP_006526388.1|	MROS_0131	-	Carbohydrate kinase family protein	NLPGAAILAAETALR	263	277	740.926	2	77.59
397689134	gi|397689134|ref|YP_006526388.1|	MROS_0131	-	Carbohydrate kinase family protein	NADVIVDSILGTGSK	127	141	744.904	2	66.15
397689134	gi|397689134|ref|YP_006526388.1|	MROS_0131	-	Carbohydrate kinase family protein	GFLTEEATSQLEEK	313	326	791.384	2	58.36
397689134	gi|397689134|ref|YP_006526388.1|	MROS_0131	-	Carbohydrate kinase family protein	ICWADTIAIGPGLGR	327	341	800.421	2	54.29	Carbamidomethyl (C)
397689134	gi|397689134|ref|YP_006526388.1|	MROS_0131	-	Carbohydrate kinase family protein	LNLPLSENTTFGVVSGK	42	58	888.482	2	54.28
397689134	gi|397689134|ref|YP_006526388.1|	MROS_0131	-	Carbohydrate kinase family protein	AGAGAVILAVPDSISETVR	278	296	913.505	2	43.24
397689134	gi|397689134|ref|YP_006526388.1|	MROS_0131	-	Carbohydrate kinase family protein	AGAGAVILAVPDSISETVR	278	296	609.34	3	30.16
397689134	gi|397689134|ref|YP_006526388.1|	MROS_0131	-	Carbohydrate kinase family protein	NSILTPHLGEFANLIGIAVEDLK	380	402	822.121	3	121.69
397689136	gi|397689136|ref|YP_006526390.1|	MROS_0133	-	hypothetical protein	LVVVEEGK	80	87	436.758	2	35.99
397689136	gi|397689136|ref|YP_006526390.1|	MROS_0133	-	hypothetical protein	LVVVEEGK	80	87	436.758	2	27.65
397689136	gi|397689136|ref|YP_006526390.1|	MROS_0133	-	hypothetical protein	LVVVEEGK	80	87	436.758	2	41.25
397689136	gi|397689136|ref|YP_006526390.1|	MROS_0133	-	hypothetical protein	AVVENDIIMDFSSQR	32	46	862.421	2	81.9
397689137	gi|397689137|ref|YP_006526391.1|	MROS_0134	-	Citrate transporter	MPSFFGYLIK	423	432	601.815	2	29.9
397689138	gi|397689138|ref|YP_006526392.1|	MROS_0135	-	NADH dehydrogenase subunit M	DIAYYGGIAR	346	355	549.782	2	15.06
397689138	gi|397689138|ref|YP_006526392.1|	MROS_0135	-	NADH dehydrogenase subunit M	DIAYYGGIAR	346	355	549.782	2	25.76
397689139	gi|397689139|ref|YP_006526393.1|	MROS_0136	-	NADH dehydrogenase subunit L	LIGGLSGVIR	608	617	492.813	2	15.87
397689139	gi|397689139|ref|YP_006526393.1|	MROS_0136	-	NADH dehydrogenase subunit L	LIGGLSGVIR	608	617	492.813	2	23.68
397689139	gi|397689139|ref|YP_006526393.1|	MROS_0136	-	NADH dehydrogenase subunit L	LFSLTFLGK	438	446	513.304	2	11.99
397689139	gi|397689139|ref|YP_006526393.1|	MROS_0136	-	NADH dehydrogenase subunit L	FTDAAVIDGVVNGTAR	592	607	803.414	2	76.74
397689139	gi|397689139|ref|YP_006526393.1|	MROS_0136	-	NADH dehydrogenase subunit L	YYVDELYEAAVVQPIQK	567	583	1014.52	2	64.61
397689141	gi|397689141|ref|YP_006526395.1|	MROS_0138	-	NADH dehydrogenase subunit J	SVEIGTIQSIGR	125	136	630.35	2	63.19
397689142	gi|397689142|ref|YP_006526396.1|	MROS_0139	-	asparaginyl-tRNA synthetase	ITQESSFEVK	65	74	584.3	2	26.96
397689142	gi|397689142|ref|YP_006526396.1|	MROS_0139	-	asparaginyl-tRNA synthetase	ITYDEAVEILK	280	290	647.348	2	21.81
397689142	gi|397689142|ref|YP_006526396.1|	MROS_0139	-	asparaginyl-tRNA synthetase	RDPENPNLALAVDVLAPEGYGEIIGGSQR	334	362	1017.52	3	43.21
397689143	gi|397689143|ref|YP_006526397.1|	MROS_0140	-	exopolyphosphatase	TGVEIEVVSGHEEAR	103	117	537.938	3	47.08
397689143	gi|397689143|ref|YP_006526397.1|	MROS_0140	-	exopolyphosphatase	TGVEIEVVSGHEEAR	103	117	537.938	3	65.94
397689144	gi|397689144|ref|YP_006526398.1|	MROS_0141	-	Lipopolysaccharide heptosyltransferase	QHNQLGDMLASVSLFR	38	53	908.463	2	14.71
397689144	gi|397689144|ref|YP_006526398.1|	MROS_0141	-	Lipopolysaccharide heptosyltransferase	VNPDAHVSDFILDIVRPFK	164	182	728.061	3	19.4
397689144	gi|397689144|ref|YP_006526398.1|	MROS_0141	-	Lipopolysaccharide heptosyltransferase	ESFPTAEVTLIASPENFYAVTK	57	78	1207.61	2	21.11
397689144	gi|397689144|ref|YP_006526398.1|	MROS_0141	-	Lipopolysaccharide heptosyltransferase	ESFPTAEVTLIASPENFYAVTK	57	78	805.409	3	17.98
397689146	gi|397689146|ref|YP_006526400.1|	MROS_0143	-	7, 8-Dihydro-6-hydroxymethylpterin-pyrophosphokinase	DFVIVPLLEIAPDYVPPGQK	124	143	1105.61	2	45.88
397689146	gi|397689146|ref|YP_006526400.1|	MROS_0143	-	7, 8-Dihydro-6-hydroxymethylpterin-pyrophosphokinase	DFVIVPLLEIAPDYVPPGQK	124	143	737.408	3	41.59
397689146	gi|397689146|ref|YP_006526400.1|	MROS_0143	-	7, 8-Dihydro-6-hydroxymethylpterin-pyrophosphokinase	DFVIVPLLEIAPDYVPPGQK	124	143	737.408	3	18.58
397689146	gi|397689146|ref|YP_006526400.1|	MROS_0143	-	7, 8-Dihydro-6-hydroxymethylpterin-pyrophosphokinase	DFVIVPLLEIAPDYVPPGQK	124	143	737.408	3	36.76
397689146	gi|397689146|ref|YP_006526400.1|	MROS_0143	-	7, 8-Dihydro-6-hydroxymethylpterin-pyrophosphokinase	DFVIVPLLEIAPDYVPPGQK	124	143	737.408	3	56.45
397689146	gi|397689146|ref|YP_006526400.1|	MROS_0143	-	7, 8-Dihydro-6-hydroxymethylpterin-pyrophosphokinase	DFVIVPLLEIAPDYVPPGQK	124	143	737.408	3	27.54
397689153	gi|397689153|ref|YP_006526407.1|	MROS_0150	-	Ornithine carbamoyltransferase	IVITSDPVEAVK	211	222	635.864	2	53
397689153	gi|397689153|ref|YP_006526407.1|	MROS_0150	-	Ornithine carbamoyltransferase	GDEVTDEVIDSANSVVFDEAENR	276	298	837.375	3	73.97
397689154	gi|397689154|ref|YP_006526408.1|	MROS_0151	-	Carbamate kinase	ILAAIQFVEK	281	290	566.337	2	50.16
397689154	gi|397689154|ref|YP_006526408.1|	MROS_0151	-	Carbamate kinase	YLEAIEAVIDKDLASGLLASEIK	208	230	821.117	3	40.5
397689155	gi|397689155|ref|YP_006526409.1|	MROS_0152	-	GTPase-like protein	VIIMGAAGR	6	14	444.261	2	20.16
397689155	gi|397689155|ref|YP_006526409.1|	MROS_0152	-	GTPase-like protein	VIIMGAAGR	6	14	444.261	2	23.17
397689155	gi|397689155|ref|YP_006526409.1|	MROS_0152	-	GTPase-like protein	MADAVIINK	262	270	487.771	2	11.82
397689155	gi|397689155|ref|YP_006526409.1|	MROS_0152	-	GTPase-like protein	ASIVNAAGASFR	96	107	582.31	2	77.48
397689155	gi|397689155|ref|YP_006526409.1|	MROS_0152	-	GTPase-like protein	IYDESELVDLIK	62	73	718.877	2	67.97
397689155	gi|397689155|ref|YP_006526409.1|	MROS_0152	-	GTPase-like protein	IYDESELVDLIK	62	73	718.877	2	63.8
397689155	gi|397689155|ref|YP_006526409.1|	MROS_0152	-	GTPase-like protein	TDCDSVVIGTPIDLGR	391	406	859.424	2	43.17	Carbamidomethyl (C)
397689155	gi|397689155|ref|YP_006526409.1|	MROS_0152	-	GTPase-like protein	TDCDSVVIGTPIDLGR	391	406	859.424	2	80.19	Carbamidomethyl (C)
397689155	gi|397689155|ref|YP_006526409.1|	MROS_0152	-	GTPase-like protein	YPNIGILLPAMGYGEQQIK	364	382	702.376	3	27.6
397689155	gi|397689155|ref|YP_006526409.1|	MROS_0152	-	GTPase-like protein	YPNIGILLPAMGYGEQQIK	364	382	702.376	3	11.72
397689155	gi|397689155|ref|YP_006526409.1|	MROS_0152	-	GTPase-like protein	FASYEDLDKYECTIEER	172	188	723.327	3	86.48	Carbamidomethyl (C)
397689155	gi|397689155|ref|YP_006526409.1|	MROS_0152	-	GTPase-like protein	ADEVVFAYSDVPFEYVMTK	77	95	1105.52	2	54.33
397689155	gi|397689155|ref|YP_006526409.1|	MROS_0152	-	GTPase-like protein	NVNPNAVIIEAASPITVDKPELITGK	288	313	901.838	3	102.51
397689155	gi|397689155|ref|YP_006526409.1|	MROS_0152	-	GTPase-like protein	NVNPNAVIIEAASPITVDKPELITGK	288	313	901.838	3	39.27
397689155	gi|397689155|ref|YP_006526409.1|	MROS_0152	-	GTPase-like protein	NVNPNAVIIEAASPITVDKPELITGK	288	313	901.838	3	73.75
397689155	gi|397689155|ref|YP_006526409.1|	MROS_0152	-	GTPase-like protein	NVNPNAVIIEAASPITVDKPELITGK	288	313	676.631	4	30.56
397689156	gi|397689156|ref|YP_006526410.1|	MROS_0153	-	glucosamine/fructose-6-phosphate aminotransferase	LLYEEGISK	250	258	526.285	2	19.55
397689156	gi|397689156|ref|YP_006526410.1|	MROS_0153	-	glucosamine/fructose-6-phosphate aminotransferase	GYDSAGIAVVGR	5	16	582.806	2	70.18
397689156	gi|397689156|ref|YP_006526410.1|	MROS_0153	-	glucosamine/fructose-6-phosphate aminotransferase	GYDSAGIAVVGR	5	16	582.806	2	53.18
397689156	gi|397689156|ref|YP_006526410.1|	MROS_0153	-	glucosamine/fructose-6-phosphate aminotransferase	NLSLIEGQNIIR	403	414	685.393	2	42.43
397689156	gi|397689156|ref|YP_006526410.1|	MROS_0153	-	glucosamine/fructose-6-phosphate aminotransferase	GYNFPVALEGALK	452	464	689.871	2	50.98
397689156	gi|397689156|ref|YP_006526410.1|	MROS_0153	-	glucosamine/fructose-6-phosphate aminotransferase	GYNFPVALEGALK	452	464	689.871	2	48.21
397689156	gi|397689156|ref|YP_006526410.1|	MROS_0153	-	glucosamine/fructose-6-phosphate aminotransferase	ILAIVNEDDDYIEK	522	535	825.418	2	58.66
397689156	gi|397689156|ref|YP_006526410.1|	MROS_0153	-	glucosamine/fructose-6-phosphate aminotransferase	ILAIVNEDDDYIEK	522	535	825.418	2	97.89
397689156	gi|397689156|ref|YP_006526410.1|	MROS_0153	-	glucosamine/fructose-6-phosphate aminotransferase	ESNAGVYIHAGPEIGVASTK	363	382	667.341	3	24.69
397689156	gi|397689156|ref|YP_006526410.1|	MROS_0153	-	glucosamine/fructose-6-phosphate aminotransferase	ESNAGVYIHAGPEIGVASTK	363	382	667.341	3	73.17
397689156	gi|397689156|ref|YP_006526410.1|	MROS_0153	-	glucosamine/fructose-6-phosphate aminotransferase	HGPIALIDENMPVVFIATK	483	501	689.045	3	50.23
397689156	gi|397689156|ref|YP_006526410.1|	MROS_0153	-	glucosamine/fructose-6-phosphate aminotransferase	TINMLQPILSVIPLQLLAYHVAVK	546	569	892.198	3	86.13
397689156	gi|397689156|ref|YP_006526410.1|	MROS_0153	-	glucosamine/fructose-6-phosphate aminotransferase	TINMLQPILSVIPLQLLAYHVAVK	546	569	892.198	3	79.47
397689156	gi|397689156|ref|YP_006526410.1|	MROS_0153	-	glucosamine/fructose-6-phosphate aminotransferase	YRHPIIRPEDTVIFISQSGETADTLASLK	312	340	815.189	4	105.35
397689156	gi|397689156|ref|YP_006526410.1|	MROS_0153	-	glucosamine/fructose-6-phosphate aminotransferase	YRHPIIRPEDTVIFISQSGETADTLASLK	312	340	652.354	5	48.17
397689156	gi|397689156|ref|YP_006526410.1|	MROS_0153	-	glucosamine/fructose-6-phosphate aminotransferase	YRHPIIRPEDTVIFISQSGETADTLASLK	312	340	652.354	5	23.65
397689158	gi|397689158|ref|YP_006526412.1|	MROS_0155	-	NADH dehydrogenase subunit F	AFSQSPDDIIDQVK	30	43	781.888	2	58.61
397689158	gi|397689158|ref|YP_006526412.1|	MROS_0155	-	NADH dehydrogenase subunit F	IVLPEIPNLNQIDVYLQNGGFEAAK	4	28	919.158	3	83.85
397689158	gi|397689158|ref|YP_006526412.1|	MROS_0155	-	NADH dehydrogenase subunit F	IVLPEIPNLNQIDVYLQNGGFEAAK	4	28	919.158	3	91.23
397689159	gi|397689159|ref|YP_006526413.1|	MROS_0156	-	NADH dehydrogenase subunit E	EKVEEILNSLK	147	157	651.363	2	29.68
397689160	gi|397689160|ref|YP_006526414.1|	MROS_0157	-	NADH dehydrogenase subunit D	EEAIELGVTGPNLR	234	247	749.398	2	28.54
397689160	gi|397689160|ref|YP_006526414.1|	MROS_0157	-	NADH dehydrogenase subunit D	EEAIELGVTGPNLR	234	247	749.398	2	98.05
397689160	gi|397689160|ref|YP_006526414.1|	MROS_0157	-	NADH dehydrogenase subunit D	EEAIELGVTGPNLR	234	247	749.398	2	89.07
397689161	gi|397689161|ref|YP_006526415.1|	MROS_0158	-	NADH dehydrogenase subunit C	GDVSITVDPNK	26	36	572.797	2	43.53
397689161	gi|397689161|ref|YP_006526415.1|	MROS_0158	-	NADH dehydrogenase subunit C	GDVSITVDPNK	26	36	572.797	2	46.92
397689161	gi|397689161|ref|YP_006526415.1|	MROS_0158	-	NADH dehydrogenase subunit C	GDVSITVDPNK	26	36	572.797	2	59.4
397689161	gi|397689161|ref|YP_006526415.1|	MROS_0158	-	NADH dehydrogenase subunit C	FEESVFEITEFR	14	25	766.865	2	15.83
397689161	gi|397689161|ref|YP_006526415.1|	MROS_0158	-	NADH dehydrogenase subunit C	FEESVFEITEFR	14	25	766.865	2	47.96
397689161	gi|397689161|ref|YP_006526415.1|	MROS_0158	-	NADH dehydrogenase subunit C	EFPVLGIPGSLPLPEKPE	146	163	960.03	2	70.01
397689161	gi|397689161|ref|YP_006526415.1|	MROS_0158	-	NADH dehydrogenase subunit C	EFPVLGIPGSLPLPEKPE	146	163	960.03	2	97.17
397689161	gi|397689161|ref|YP_006526415.1|	MROS_0158	-	NADH dehydrogenase subunit C	EFPVLGIPGSLPLPEKPE	146	163	960.03	2	68.48
397689161	gi|397689161|ref|YP_006526415.1|	MROS_0158	-	NADH dehydrogenase subunit C	EFPVLGIPGSLPLPEKPE	146	163	960.03	2	48.93
397689161	gi|397689161|ref|YP_006526415.1|	MROS_0158	-	NADH dehydrogenase subunit C	ANISEEPPAIDSVTPVWR	89	106	991.003	2	99.97
397689164	gi|397689164|ref|YP_006526418.1|	MROS_0161	-	acetylornithine aminotransferase apoenzyme	LLPPLTIDYADLDAAVEK	361	378	653.023	3	55.48
397689164	gi|397689164|ref|YP_006526418.1|	MROS_0161	-	acetylornithine aminotransferase apoenzyme	EAFEPLVPGFSFVPYNNFEK	150	169	777.72	3	33.54
397689165	gi|397689165|ref|YP_006526419.1|	MROS_0162	-	acetylglutamate kinase	IGGGADINIK	6	15	479.271	2	20.95
397689165	gi|397689165|ref|YP_006526419.1|	MROS_0162	-	acetylglutamate kinase	IISLIEAPGFLLDK	183	196	764.952	2	79.75
397689165	gi|397689165|ref|YP_006526419.1|	MROS_0162	-	acetylglutamate kinase	IISLIEAPGFLLDK	183	196	764.952	2	51.75
397689165	gi|397689165|ref|YP_006526419.1|	MROS_0162	-	acetylglutamate kinase	LFEGSPTTVIISDGR	232	246	796.416	2	78.36
397689165	gi|397689165|ref|YP_006526419.1|	MROS_0162	-	acetylglutamate kinase	IISLIEAPGFLLDKNDPDSLVNNISR	183	208	951.851	3	31.79
397689167	gi|397689167|ref|YP_006526421.1|	MROS_0164	-	N-acetyl-gamma-glutamyl-phosphate reductase	IIDLSADFR	94	102	525.287	2	20.09
397689167	gi|397689167|ref|YP_006526421.1|	MROS_0164	-	N-acetyl-gamma-glutamyl-phosphate reductase	IIDLSADFR	94	102	525.287	2	18.45
397689167	gi|397689167|ref|YP_006526421.1|	MROS_0164	-	N-acetyl-gamma-glutamyl-phosphate reductase	VSIVGASGYTGGELLR	6	21	789.927	2	57.79
397689168	gi|397689168|ref|YP_006526422.1|	MROS_0165	-	lysine biosynthesis enzyme LysX	FDVDVIVER	46	54	546.293	2	46
397689168	gi|397689168|ref|YP_006526422.1|	MROS_0165	-	lysine biosynthesis enzyme LysX	FDVDVIVER	46	54	546.293	2	16.82
397689168	gi|397689168|ref|YP_006526422.1|	MROS_0165	-	lysine biosynthesis enzyme LysX	DKFDVDVIVER	44	54	667.851	2	18.78
397689168	gi|397689168|ref|YP_006526422.1|	MROS_0165	-	lysine biosynthesis enzyme LysX	DKFDVDVIVER	44	54	445.57	3	16.76
397689168	gi|397689168|ref|YP_006526422.1|	MROS_0165	-	lysine biosynthesis enzyme LysX	DKFDVDVIVER	44	54	445.57	3	12.76
397689168	gi|397689168|ref|YP_006526422.1|	MROS_0165	-	lysine biosynthesis enzyme LysX	SFVVGDECIAAIYR	180	193	800.396	2	75.07	Carbamidomethyl (C)
397689168	gi|397689168|ref|YP_006526422.1|	MROS_0165	-	lysine biosynthesis enzyme LysX	LLTSVALAENNVPQPEVR	89	106	650.695	3	63.49
397689172	gi|397689172|ref|YP_006526426.1|	MROS_0169	-	ATPase	GPIFANIVLADEINR	113	127	821.451	2	67.07
397689172	gi|397689172|ref|YP_006526426.1|	MROS_0169	-	ATPase	VITSEEIIEFQNLIK	215	229	888.49	2	76.19
397689172	gi|397689172|ref|YP_006526426.1|	MROS_0169	-	ATPase	VITSEEIIEFQNLIK	215	229	888.493	2	97.96
397689172	gi|397689172|ref|YP_006526426.1|	MROS_0169	-	ATPase	VITSEEIIEFQNLIK	215	229	888.493	2	81.94
397689172	gi|397689172|ref|YP_006526426.1|	MROS_0169	-	ATPase	VITSEEIIEFQNLIK	215	229	592.665	3	21.82
397689172	gi|397689172|ref|YP_006526426.1|	MROS_0169	-	ATPase	VIIGQTDIVDNLLVSLLSR	31	49	690.073	3	109.81
397689172	gi|397689172|ref|YP_006526426.1|	MROS_0169	-	ATPase	VIIGQTDIVDNLLVSLLSR	31	49	690.073	3	90.96
397689172	gi|397689172|ref|YP_006526426.1|	MROS_0169	-	ATPase	VIIGQTDIVDNLLVSLLSR	31	49	690.073	3	121.73
397689172	gi|397689172|ref|YP_006526426.1|	MROS_0169	-	ATPase	VIIGQTDIVDNLLVSLLSR	31	49	690.073	3	115.65
397689172	gi|397689172|ref|YP_006526426.1|	MROS_0169	-	ATPase	VTAAGTTYTLEEPFFVLATQNPIEQEGTYPLPEAQLDR	145	182	1053.28	4	57.23
397689172	gi|397689172|ref|YP_006526426.1|	MROS_0169	-	ATPase	VTAAGTTYTLEEPFFVLATQNPIEQEGTYPLPEAQLDR	145	182	1053.28	4	111.24
397689173	gi|397689173|ref|YP_006526427.1|	MROS_0170	-	Parvulin-like peptidyl-prolyl isomerase	SLLDLIYK	340	347	482.786	2	13.62
397689173	gi|397689173|ref|YP_006526427.1|	MROS_0170	-	Parvulin-like peptidyl-prolyl isomerase	SQLDYQINYFIQQYGSQEK	89	107	1176.56	2	49.68
397689174	gi|397689174|ref|YP_006526428.1|	MROS_0171	-	hypothetical protein	ELAGAILIEK	84	93	528.818	2	33.04
397689174	gi|397689174|ref|YP_006526428.1|	MROS_0171	-	hypothetical protein	ELAGAILIEK	84	93	528.818	2	18.86
397689174	gi|397689174|ref|YP_006526428.1|	MROS_0171	-	hypothetical protein	ILIESDWNR	144	152	573.3	2	49.99
397689174	gi|397689174|ref|YP_006526428.1|	MROS_0171	-	hypothetical protein	EQFINDWIEK	47	56	661.325	2	14.58
397689174	gi|397689174|ref|YP_006526428.1|	MROS_0171	-	hypothetical protein	IDDAVLTEEDIEK	22	34	745.367	2	63.17
397689174	gi|397689174|ref|YP_006526428.1|	MROS_0171	-	hypothetical protein	NLYENEVSVVTEVNPGK	188	204	945.975	2	107.9
397689174	gi|397689174|ref|YP_006526428.1|	MROS_0171	-	hypothetical protein	NLYENEVSVVTEVNPGK	188	204	945.975	2	138.63
397689174	gi|397689174|ref|YP_006526428.1|	MROS_0171	-	hypothetical protein	ENPVNIEENDLIDFYDK	97	113	1033.98	2	111.43
397689175	gi|397689175|ref|YP_006526429.1|	MROS_0172	-	Parvulin-like peptidyl-prolyl isomerase	TVEDIIALGK	142	151	529.808	2	13.71
397689175	gi|397689175|ref|YP_006526429.1|	MROS_0172	-	Parvulin-like peptidyl-prolyl isomerase	TVEDIIALGK	142	151	529.808	2	17.3
397689175	gi|397689175|ref|YP_006526429.1|	MROS_0172	-	Parvulin-like peptidyl-prolyl isomerase	TVEDIIALGK	142	151	529.808	2	48.47
397689175	gi|397689175|ref|YP_006526429.1|	MROS_0172	-	Parvulin-like peptidyl-prolyl isomerase	ILDEEVWSK	486	494	559.789	2	31.05
397689175	gi|397689175|ref|YP_006526429.1|	MROS_0172	-	Parvulin-like peptidyl-prolyl isomerase	ILDEEVWSK	486	494	559.789	2	29.51
397689175	gi|397689175|ref|YP_006526429.1|	MROS_0172	-	Parvulin-like peptidyl-prolyl isomerase	NEITGILQEK	614	623	572.813	2	30.31
397689175	gi|397689175|ref|YP_006526429.1|	MROS_0172	-	Parvulin-like peptidyl-prolyl isomerase	NEITGILQEK	614	623	572.818	2	15.05
397689175	gi|397689175|ref|YP_006526429.1|	MROS_0172	-	Parvulin-like peptidyl-prolyl isomerase	EFEDAAFQLK	303	312	599.293	2	26.86
397689175	gi|397689175|ref|YP_006526429.1|	MROS_0172	-	Parvulin-like peptidyl-prolyl isomerase	EFEDAAFQLK	303	312	599.293	2	22.61
397689175	gi|397689175|ref|YP_006526429.1|	MROS_0172	-	Parvulin-like peptidyl-prolyl isomerase	STIVSELVEVK	555	565	602.344	2	14.7
397689175	gi|397689175|ref|YP_006526429.1|	MROS_0172	-	Parvulin-like peptidyl-prolyl isomerase	STIVSELVEVK	555	565	602.344	2	18.95
397689175	gi|397689175|ref|YP_006526429.1|	MROS_0172	-	Parvulin-like peptidyl-prolyl isomerase	STIVSELVEVK	555	565	602.344	2	28.95
397689175	gi|397689175|ref|YP_006526429.1|	MROS_0172	-	Parvulin-like peptidyl-prolyl isomerase	STIVSELVEVK	555	565	602.344	2	32.75
397689175	gi|397689175|ref|YP_006526429.1|	MROS_0172	-	Parvulin-like peptidyl-prolyl isomerase	STIVSELVEVK	555	565	602.344	2	34.85
397689175	gi|397689175|ref|YP_006526429.1|	MROS_0172	-	Parvulin-like peptidyl-prolyl isomerase	AGFTIVQSTIDK	371	382	640.348	2	70.06
397689175	gi|397689175|ref|YP_006526429.1|	MROS_0172	-	Parvulin-like peptidyl-prolyl isomerase	AGFTIVQSTIDK	371	382	640.348	2	82.1
397689175	gi|397689175|ref|YP_006526429.1|	MROS_0172	-	Parvulin-like peptidyl-prolyl isomerase	NFLDLYVNYR	65	74	658.836	2	53.66
397689175	gi|397689175|ref|YP_006526429.1|	MROS_0172	-	Parvulin-like peptidyl-prolyl isomerase	NFLDLYVNYR	65	74	658.836	2	38.47
397689175	gi|397689175|ref|YP_006526429.1|	MROS_0172	-	Parvulin-like peptidyl-prolyl isomerase	NFLDLYVNYR	65	74	658.836	2	44.62
397689175	gi|397689175|ref|YP_006526429.1|	MROS_0172	-	Parvulin-like peptidyl-prolyl isomerase	NFLDLYVNYR	65	74	658.836	2	48.97
397689175	gi|397689175|ref|YP_006526429.1|	MROS_0172	-	Parvulin-like peptidyl-prolyl isomerase	NFLDLYVNYR	65	74	658.838	2	31.79
397689175	gi|397689175|ref|YP_006526429.1|	MROS_0172	-	Parvulin-like peptidyl-prolyl isomerase	VNAQFASLMDEYEK	466	479	822.883	2	77.24
397689175	gi|397689175|ref|YP_006526429.1|	MROS_0172	-	Parvulin-like peptidyl-prolyl isomerase	INNGEDFAALANAYSK	157	172	849.413	2	53.66
397689175	gi|397689175|ref|YP_006526429.1|	MROS_0172	-	Parvulin-like peptidyl-prolyl isomerase	INNGEDFAALANAYSK	157	172	566.612	3	14.97
397689175	gi|397689175|ref|YP_006526429.1|	MROS_0172	-	Parvulin-like peptidyl-prolyl isomerase	IVVAEFGDNEITLDEFQK	27	44	1034.02	2	124.76
397689175	gi|397689175|ref|YP_006526429.1|	MROS_0172	-	Parvulin-like peptidyl-prolyl isomerase	IVVAEFGDNEITLDEFQK	27	44	1034.02	2	111.57
397689175	gi|397689175|ref|YP_006526429.1|	MROS_0172	-	Parvulin-like peptidyl-prolyl isomerase	IVVAEFGDNEITLDEFQK	27	44	1034.02	2	127.18
397689175	gi|397689175|ref|YP_006526429.1|	MROS_0172	-	Parvulin-like peptidyl-prolyl isomerase	IVVAEFGDNEITLDEFQK	27	44	1034.02	2	130.05
397689175	gi|397689175|ref|YP_006526429.1|	MROS_0172	-	Parvulin-like peptidyl-prolyl isomerase	VGETIIDNSIDEYSDELAVR	438	457	1119.54	2	58.58
397689175	gi|397689175|ref|YP_006526429.1|	MROS_0172	-	Parvulin-like peptidyl-prolyl isomerase	VGETIIDNSIDEYSDELAVR	438	457	1119.54	2	131.89
397689175	gi|397689175|ref|YP_006526429.1|	MROS_0172	-	Parvulin-like peptidyl-prolyl isomerase	VGETIIDNSIDEYSDELAVR	438	457	1119.54	2	27.19
397689175	gi|397689175|ref|YP_006526429.1|	MROS_0172	-	Parvulin-like peptidyl-prolyl isomerase	VGETIIDNSIDEYSDELAVR	438	457	746.698	3	116.35
397689175	gi|397689175|ref|YP_006526429.1|	MROS_0172	-	Parvulin-like peptidyl-prolyl isomerase	VNIGAALYYENEIIKPGIER	100	119	1131.61	2	72.82
397689175	gi|397689175|ref|YP_006526429.1|	MROS_0172	-	Parvulin-like peptidyl-prolyl isomerase	VNIGAALYYENEIIKPGIER	100	119	754.744	3	64.43
397689175	gi|397689175|ref|YP_006526429.1|	MROS_0172	-	Parvulin-like peptidyl-prolyl isomerase	VNIGAALYYENEIIKPGIER	100	119	754.744	3	30.65
397689175	gi|397689175|ref|YP_006526429.1|	MROS_0172	-	Parvulin-like peptidyl-prolyl isomerase	VNIGAALYYENEIIKPGIER	100	119	754.744	3	75.24
397689175	gi|397689175|ref|YP_006526429.1|	MROS_0172	-	Parvulin-like peptidyl-prolyl isomerase	VNIGAALYYENEIIKPGIER	100	119	754.744	3	69.01
397689175	gi|397689175|ref|YP_006526429.1|	MROS_0172	-	Parvulin-like peptidyl-prolyl isomerase	VNIGAALYYENEIIKPGIER	100	119	566.31	4	27.45
397689175	gi|397689175|ref|YP_006526429.1|	MROS_0172	-	Parvulin-like peptidyl-prolyl isomerase	VNIGAALYYENEIIKPGIER	100	119	566.31	4	66.4
397689175	gi|397689175|ref|YP_006526429.1|	MROS_0172	-	Parvulin-like peptidyl-prolyl isomerase	FGYHIIEVTDEKPTPPIDEIK	324	344	814.426	3	50.74
397689175	gi|397689175|ref|YP_006526429.1|	MROS_0172	-	Parvulin-like peptidyl-prolyl isomerase	FGYHIIEVTDEKPTPPIDEIKEELK	324	348	735.889	4	44.91
397689175	gi|397689175|ref|YP_006526429.1|	MROS_0172	-	Parvulin-like peptidyl-prolyl isomerase	FGYHIIEVTDEKPTPPIDEIKEELK	324	348	735.889	4	95.7
397689175	gi|397689175|ref|YP_006526429.1|	MROS_0172	-	Parvulin-like peptidyl-prolyl isomerase	FGYHIIEVTDEKPTPPIDEIKEELK	324	348	735.889	4	114.84
397689175	gi|397689175|ref|YP_006526429.1|	MROS_0172	-	Parvulin-like peptidyl-prolyl isomerase	FGYHIIEVTDEKPTPPIDEIKEELK	324	348	588.914	5	22.96
397689175	gi|397689175|ref|YP_006526429.1|	MROS_0172	-	Parvulin-like peptidyl-prolyl isomerase	FGYHIIEVTDEKPTPPIDEIKEELK	324	348	588.914	5	26.67
397689175	gi|397689175|ref|YP_006526429.1|	MROS_0172	-	Parvulin-like peptidyl-prolyl isomerase	FGYHIIEVTDEKPTPPIDEIKEELK	324	348	588.914	5	32.57
397689175	gi|397689175|ref|YP_006526429.1|	MROS_0172	-	Parvulin-like peptidyl-prolyl isomerase	GGVIGYITAGDIPFPEIEDAIYATAPGSVYPEPVK	180	214	1202.95	3	81.88
397689175	gi|397689175|ref|YP_006526429.1|	MROS_0172	-	Parvulin-like peptidyl-prolyl isomerase	GGVIGYITAGDIPFPEIEDAIYATAPGSVYPEPVK	180	214	1202.95	3	104.92
397689175	gi|397689175|ref|YP_006526429.1|	MROS_0172	-	Parvulin-like peptidyl-prolyl isomerase	GGVIGYITAGDIPFPEIEDAIYATAPGSVYPEPVK	180	214	1202.95	3	99.67
397689175	gi|397689175|ref|YP_006526429.1|	MROS_0172	-	Parvulin-like peptidyl-prolyl isomerase	GGVIGYITAGDIPFPEIEDAIYATAPGSVYPEPVK	180	214	902.465	4	70.34
397689175	gi|397689175|ref|YP_006526429.1|	MROS_0172	-	Parvulin-like peptidyl-prolyl isomerase	GGVIGYITAGDIPFPEIEDAIYATAPGSVYPEPVK	180	214	902.465	4	49.51
397689175	gi|397689175|ref|YP_006526429.1|	MROS_0172	-	Parvulin-like peptidyl-prolyl isomerase	GGVIGYITAGDIPFPEIEDAIYATAPGSVYPEPVK	180	214	902.465	4	70.28
397689177	gi|397689177|ref|YP_006526431.1|	MROS_0174	-	methionyl-tRNA synthetase	IVEIDSSVSPGR	668	679	629.836	2	56.37
397689177	gi|397689177|ref|YP_006526431.1|	MROS_0174	-	methionyl-tRNA synthetase	IVEIDSSVSPGR	668	679	629.836	2	75.23
397689178	gi|397689178|ref|YP_006526432.1|	MROS_0175	-	Long-chain acyl-CoA synthetase	FFISGGAALAR	354	364	555.308	2	18.31
397689178	gi|397689178|ref|YP_006526432.1|	MROS_0175	-	Long-chain acyl-CoA synthetase	FFISGGAALAR	354	364	555.308	2	22.11
397689178	gi|397689178|ref|YP_006526432.1|	MROS_0175	-	Long-chain acyl-CoA synthetase	FFISGGAALAR	354	364	555.308	2	33.55
397689178	gi|397689178|ref|YP_006526432.1|	MROS_0175	-	Long-chain acyl-CoA synthetase	IFNWAIETGK	304	313	589.813	2	47.08
397689178	gi|397689178|ref|YP_006526432.1|	MROS_0175	-	Long-chain acyl-CoA synthetase	YIEQFVIIGDR	493	503	676.864	2	48.14
397689178	gi|397689178|ref|YP_006526432.1|	MROS_0175	-	Long-chain acyl-CoA synthetase	YIEQFVIIGDR	493	503	676.864	2	49.68
397689178	gi|397689178|ref|YP_006526432.1|	MROS_0175	-	Long-chain acyl-CoA synthetase	YVAPTPIESMFLASK	478	492	827.431	2	72.62
397689178	gi|397689178|ref|YP_006526432.1|	MROS_0175	-	Long-chain acyl-CoA synthetase	QIYELLDKELEQFQK	540	554	642.005	3	16.97
397689178	gi|397689178|ref|YP_006526432.1|	MROS_0175	-	Long-chain acyl-CoA synthetase	FTLLDKPFTIEDGELTPSLK	565	584	755.408	3	22.04
397689178	gi|397689178|ref|YP_006526432.1|	MROS_0175	-	Long-chain acyl-CoA synthetase	FTLLDKPFTIEDGELTPSLK	565	584	755.408	3	97.08
397689178	gi|397689178|ref|YP_006526432.1|	MROS_0175	-	Long-chain acyl-CoA synthetase	FTLLDKPFTIEDGELTPSLK	565	584	755.408	3	119.41
397689178	gi|397689178|ref|YP_006526432.1|	MROS_0175	-	Long-chain acyl-CoA synthetase	KFTLLDKPFTIEDGELTPSLK	564	584	798.106	3	16.58
397689181	gi|397689181|ref|YP_006526435.1|	MROS_0178	-	fumarate hydratase	DALVELSGVLK	271	281	572.333	2	19.03
397689181	gi|397689181|ref|YP_006526435.1|	MROS_0178	-	fumarate hydratase	HLNNSLMLVTALNPVIGYDNAAK	400	422	823.436	3	25.62
397689182	gi|397689182|ref|YP_006526436.1|	MROS_0179	-	spr gene product	EQFAAGASVDENELK	150	164	804.382	2	32.6
397689182	gi|397689182|ref|YP_006526436.1|	MROS_0179	-	spr gene product	TLGVTISSLDEDYYK	197	211	852.421	2	95.1
397689183	gi|397689183|ref|YP_006526437.1|	MROS_0180	-	RNA polymerase, sigma 70 subunit, rpod subfamily	VELLTPEDEIELAIK	25	39	856.471	2	28.47
397689183	gi|397689183|ref|YP_006526437.1|	MROS_0180	-	RNA polymerase, sigma 70 subunit, rpod subfamily	VELLTPEDEIELAIK	25	39	856.471	2	62.61
397689183	gi|397689183|ref|YP_006526437.1|	MROS_0180	-	RNA polymerase, sigma 70 subunit, rpod subfamily	EPNAEELAEQLNMDVSEVADAIK	149	171	839.07	3	71.04
397689189	gi|397689189|ref|YP_006526443.1|	MROS_0186	-	diguanylate cyclase	FDLEDDILGK	195	204	582.795	2	15.33
397689189	gi|397689189|ref|YP_006526443.1|	MROS_0186	-	diguanylate cyclase	SFVGVPLFYGK	237	247	607.334	2	19.54
397689189	gi|397689189|ref|YP_006526443.1|	MROS_0186	-	diguanylate cyclase	ELELPGALALIK	492	503	633.887	2	20.8
397689189	gi|397689189|ref|YP_006526443.1|	MROS_0186	-	diguanylate cyclase	ELELPGALALIK	492	503	633.887	2	34.63
397689189	gi|397689189|ref|YP_006526443.1|	MROS_0186	-	diguanylate cyclase	VFAVYFFNTAPK	547	558	702.37	2	14.63
397689189	gi|397689189|ref|YP_006526443.1|	MROS_0186	-	diguanylate cyclase	VFAVYFFNTAPK	547	558	702.37	2	47.22
397689189	gi|397689189|ref|YP_006526443.1|	MROS_0186	-	diguanylate cyclase	NYYSNSEVTFVK	431	442	725.848	2	31.26
397689189	gi|397689189|ref|YP_006526443.1|	MROS_0186	-	diguanylate cyclase	TDVDEILTNAELALNK	598	613	879.957	2	127.93
397689189	gi|397689189|ref|YP_006526443.1|	MROS_0186	-	diguanylate cyclase	TDVDEILTNAELALNK	598	613	879.957	2	111.72
397689189	gi|397689189|ref|YP_006526443.1|	MROS_0186	-	diguanylate cyclase	KFESEEDIFEMLDK	310	323	587.278	3	18.27
397689189	gi|397689189|ref|YP_006526443.1|	MROS_0186	-	diguanylate cyclase	NIEVLTAENMGAYFPR	97	112	912.951	2	52.83
397689189	gi|397689189|ref|YP_006526443.1|	MROS_0186	-	diguanylate cyclase	NIEVLTAENMGAYFPR	97	112	608.974	3	21.12
397689189	gi|397689189|ref|YP_006526443.1|	MROS_0186	-	diguanylate cyclase	RAETEPDVPELEPLTDDK	57	74	685.332	3	21.31
397689189	gi|397689189|ref|YP_006526443.1|	MROS_0186	-	diguanylate cyclase	IDDFIEEDSLFDGNPFPK	504	521	1049.48	2	30.2
397689189	gi|397689189|ref|YP_006526443.1|	MROS_0186	-	diguanylate cyclase	IDDFIEEDSLFDGNPFPK	504	521	1049.49	2	92.72
397689189	gi|397689189|ref|YP_006526443.1|	MROS_0186	-	diguanylate cyclase	IDDFIEEDSLFDGNPFPK	504	521	1049.49	2	53.53
397689189	gi|397689189|ref|YP_006526443.1|	MROS_0186	-	diguanylate cyclase	IDDFIEEDSLFDGNPFPK	504	521	1049.49	2	13.5
397689189	gi|397689189|ref|YP_006526443.1|	MROS_0186	-	diguanylate cyclase	IIQNEEPELLTDITSNAEADVIR	205	227	861.777	3	114.34
397689190	gi|397689190|ref|YP_006526444.1|	MROS_0187	-	ribosome biogenesis GTP-binding protein YsxC	SSFINALFSPLK	35	46	662.363	2	35.87
397689192	gi|397689192|ref|YP_006526446.1|	MROS_0189	-	DNA-directed RNA polymerase, alpha subunit	DTQLNLELR	137	145	551.298	2	46.98
397689192	gi|397689192|ref|YP_006526446.1|	MROS_0189	-	DNA-directed RNA polymerase, alpha subunit	DTQLNLELR	137	145	551.298	2	51.43
397689192	gi|397689192|ref|YP_006526446.1|	MROS_0189	-	DNA-directed RNA polymerase, alpha subunit	GFGVTLGNSLR	34	44	560.808	2	42.24
397689192	gi|397689192|ref|YP_006526446.1|	MROS_0189	-	DNA-directed RNA polymerase, alpha subunit	VLLSSLPGAAITAVK	46	60	720.445	2	35.07
397689192	gi|397689192|ref|YP_006526446.1|	MROS_0189	-	DNA-directed RNA polymerase, alpha subunit	VLLSSLPGAAITAVK	46	60	720.445	2	63.75
397689192	gi|397689192|ref|YP_006526446.1|	MROS_0189	-	DNA-directed RNA polymerase, alpha subunit	ILSTSVDDLELSVR	254	267	773.919	2	120.74
397689192	gi|397689192|ref|YP_006526446.1|	MROS_0189	-	DNA-directed RNA polymerase, alpha subunit	ILSTSVDDLELSVR	254	267	773.919	2	128
397689192	gi|397689192|ref|YP_006526446.1|	MROS_0189	-	DNA-directed RNA polymerase, alpha subunit	ATGCQVTVTGEGNFK	97	111	784.873	2	113.09	Carbamidomethyl (C)
397689192	gi|397689192|ref|YP_006526446.1|	MROS_0189	-	DNA-directed RNA polymerase, alpha subunit	ATGCQVTVTGEGNFK	97	111	784.873	2	113.26	Carbamidomethyl (C)
397689192	gi|397689192|ref|YP_006526446.1|	MROS_0189	-	DNA-directed RNA polymerase, alpha subunit	LTLEITTDGSITPEEALSTSGK	198	219	1132.08	2	71.43
397689192	gi|397689192|ref|YP_006526446.1|	MROS_0189	-	DNA-directed RNA polymerase, alpha subunit	LTLEITTDGSITPEEALSTSGK	198	219	1132.08	2	97.21
397689192	gi|397689192|ref|YP_006526446.1|	MROS_0189	-	DNA-directed RNA polymerase, alpha subunit	LTLEITTDGSITPEEALSTSGK	198	219	755.061	3	13.14
397689192	gi|397689192|ref|YP_006526446.1|	MROS_0189	-	DNA-directed RNA polymerase, alpha subunit	TPDMTIGTIPIDSIYTPIVNVR	160	181	806.098	3	58.48
397689192	gi|397689192|ref|YP_006526446.1|	MROS_0189	-	DNA-directed RNA polymerase, alpha subunit	TPDMTIGTIPIDSIYTPIVNVR	160	181	1208.64	2	63.97
397689192	gi|397689192|ref|YP_006526446.1|	MROS_0189	-	DNA-directed RNA polymerase, alpha subunit	IEGVLHEFSTIPGVQEDVTEIILNLK	61	86	965.19	3	73.42
397689192	gi|397689192|ref|YP_006526446.1|	MROS_0189	-	DNA-directed RNA polymerase, alpha subunit	IEGVLHEFSTIPGVQEDVTEIILNLK	61	86	965.19	3	86.19
397689192	gi|397689192|ref|YP_006526446.1|	MROS_0189	-	DNA-directed RNA polymerase, alpha subunit	IEGVLHEFSTIPGVQEDVTEIILNLK	61	86	965.19	3	73.72
397689192	gi|397689192|ref|YP_006526446.1|	MROS_0189	-	DNA-directed RNA polymerase, alpha subunit	IEGVLHEFSTIPGVQEDVTEIILNLK	61	86	965.19	3	105.77
397689192	gi|397689192|ref|YP_006526446.1|	MROS_0189	-	DNA-directed RNA polymerase, alpha subunit	IEGVLHEFSTIPGVQEDVTEIILNLK	61	86	724.149	4	38.44
397689192	gi|397689192|ref|YP_006526446.1|	MROS_0189	-	DNA-directed RNA polymerase, alpha subunit	IEGVLHEFSTIPGVQEDVTEIILNLK	61	86	724.149	4	46.55
397689193	gi|397689193|ref|YP_006526447.1|	MROS_0190	-	30S ribosomal protein S4	IYGLQETQFK	42	51	613.822	2	40.21
397689193	gi|397689193|ref|YP_006526447.1|	MROS_0190	-	30S ribosomal protein S4	DNAYGWLSVDK	142	152	634.301	2	55.55
397689193	gi|397689193|ref|YP_006526447.1|	MROS_0190	-	30S ribosomal protein S4	VVDIPSYLLMPGDVIAVR	107	124	979.044	2	84.52
397689193	gi|397689193|ref|YP_006526447.1|	MROS_0190	-	30S ribosomal protein S4	VVDIPSYLLMPGDVIAVR	107	124	653.032	3	81.11
397689193	gi|397689193|ref|YP_006526447.1|	MROS_0190	-	30S ribosomal protein S4	VVDIPSYLLMPGDVIAVR	107	124	987.04	2	28.17	Oxidation (M)
397689193	gi|397689193|ref|YP_006526447.1|	MROS_0190	-	30S ribosomal protein S4	VVDIPSYLLMPGDVIAVR	107	124	658.365	3	33.28	Oxidation (M)
397689193	gi|397689193|ref|YP_006526447.1|	MROS_0190	-	30S ribosomal protein S4	EDIPLNANEQLIVELYSK	166	183	1044.54	2	14.29
397689193	gi|397689193|ref|YP_006526447.1|	MROS_0190	-	30S ribosomal protein S4	EDIPLNANEQLIVELYSK	166	183	1044.54	2	96.46
397689193	gi|397689193|ref|YP_006526447.1|	MROS_0190	-	30S ribosomal protein S4	EDIPLNANEQLIVELYSK	166	183	1044.54	2	117.28
397689194	gi|397689194|ref|YP_006526448.1|	MROS_0191	-	30S ribosomal protein S11	ALNTAGLEILSIK	98	110	671.899	2	34.47
397689194	gi|397689194|ref|YP_006526448.1|	MROS_0191	-	30S ribosomal protein S11	ALNTAGLEILSIK	98	110	671.899	2	40.83
397689194	gi|397689194|ref|YP_006526448.1|	MROS_0191	-	30S ribosomal protein S11	NTPFAAQVTAEAAAK	57	71	745.384	2	76.37
397689194	gi|397689194|ref|YP_006526448.1|	MROS_0191	-	30S ribosomal protein S11	NTPFAAQVTAEAAAK	57	71	745.384	2	66.52
397689194	gi|397689194|ref|YP_006526448.1|	MROS_0191	-	30S ribosomal protein S11	NTPFAAQVTAEAAAK	57	71	745.384	2	86.08
397689194	gi|397689194|ref|YP_006526448.1|	MROS_0191	-	30S ribosomal protein S11	NTPFAAQVTAEAAAK	57	71	745.388	2	17.24
397689195	gi|397689195|ref|YP_006526449.1|	MROS_0192	-	30S ribosomal protein S13	SYIGLTYIYGIGR	15	27	738.399	2	45.42
397689197	gi|397689197|ref|YP_006526451.1|	MROS_0194	-	Translation initiation factor IF-1	VAVELSPYDLNK	53	64	674.357	2	48.16
397689199	gi|397689199|ref|YP_006526453.1|	MROS_0196	-	preprotein translocase, SecY subunit	ATFQETFR	2	9	500.248	2	24.64
397689199	gi|397689199|ref|YP_006526453.1|	MROS_0196	-	preprotein translocase, SecY subunit	ATFQETFR	2	9	500.248	2	29.42
397689199	gi|397689199|ref|YP_006526453.1|	MROS_0196	-	preprotein translocase, SecY subunit	VYGGVTQYIPLR	259	270	683.379	2	38.75
397689199	gi|397689199|ref|YP_006526453.1|	MROS_0196	-	preprotein translocase, SecY subunit	VYGGVTQYIPLR	259	270	683.379	2	65.59
397689199	gi|397689199|ref|YP_006526453.1|	MROS_0196	-	preprotein translocase, SecY subunit	KVYGGVTQYIPLR	258	270	498.618	3	11.22
397689199	gi|397689199|ref|YP_006526453.1|	MROS_0196	-	preprotein translocase, SecY subunit	KVYGGVTQYIPLR	258	270	498.621	3	14.84
397689200	gi|397689200|ref|YP_006526454.1|	MROS_0197	-	50S ribosomal protein L15	VTYQVINLDR	73	82	610.834	2	30.96
397689200	gi|397689200|ref|YP_006526454.1|	MROS_0197	-	50S ribosomal protein L15	VWFEGGQMPLQR	49	60	724.36	2	18.86
397689202	gi|397689202|ref|YP_006526456.1|	MROS_0199	-	30S ribosomal protein S5	AVLEAAGVQDVLTK	116	129	707.4	2	56.77
397689202	gi|397689202|ref|YP_006526456.1|	MROS_0199	-	30S ribosomal protein S5	AVLEAAGVQDVLTK	116	129	707.4	2	52.48
397689202	gi|397689202|ref|YP_006526456.1|	MROS_0199	-	30S ribosomal protein S5	ATLDALLNLWDAR	142	154	736.396	2	19.52
397689202	gi|397689202|ref|YP_006526456.1|	MROS_0199	-	30S ribosomal protein S5	ATLDALLNLWDAR	142	154	736.398	2	45.93
397689202	gi|397689202|ref|YP_006526456.1|	MROS_0199	-	30S ribosomal protein S5	ATLDALLNLWDAR	142	154	736.398	2	79.6
397689202	gi|397689202|ref|YP_006526456.1|	MROS_0199	-	30S ribosomal protein S5	ATLDALLNLWDAR	142	154	736.398	2	80.54
397689202	gi|397689202|ref|YP_006526456.1|	MROS_0199	-	30S ribosomal protein S5	ATLDALLNLWDAR	142	154	736.398	2	91.66
397689202	gi|397689202|ref|YP_006526456.1|	MROS_0199	-	30S ribosomal protein S5	ATLDALLNLWDAR	142	154	736.398	2	95.13
397689202	gi|397689202|ref|YP_006526456.1|	MROS_0199	-	30S ribosomal protein S5	VLIKPASPGTGLIAGGGVR	97	115	588.356	3	63.35
397689203	gi|397689203|ref|YP_006526457.1|	MROS_0200	-	50S ribosomal protein L18	SLNHIYAQLIDDTTGATLAAASTLSK	34	59	892.468	3	104.19
397689203	gi|397689203|ref|YP_006526457.1|	MROS_0200	-	50S ribosomal protein L18	SLNHIYAQLIDDTTGATLAAASTLSK	34	59	892.468	3	129.34
397689204	gi|397689204|ref|YP_006526458.1|	MROS_0201	-	50S ribosomal protein L6	YSNEVIIR	163	170	497.272	2	18.78
397689204	gi|397689204|ref|YP_006526458.1|	MROS_0201	-	50S ribosomal protein L6	TLDIVGVGYR	85	94	546.806	2	52.07
397689204	gi|397689204|ref|YP_006526458.1|	MROS_0201	-	50S ribosomal protein L6	SLINNMVVGVTEGFSK	69	84	565.632	3	11.9
397689204	gi|397689204|ref|YP_006526458.1|	MROS_0201	-	50S ribosomal protein L6	SLINNMVVGVTEGFSK	69	84	565.632	3	32.57
397689205	gi|397689205|ref|YP_006526459.1|	MROS_0202	-	30S ribosomal protein S8	VLNGLGISIISTSK	96	109	701.417	2	12.25
397689205	gi|397689205|ref|YP_006526459.1|	MROS_0202	-	30S ribosomal protein S8	VLNGLGISIISTSK	96	109	701.417	2	65.82
397689205	gi|397689205|ref|YP_006526459.1|	MROS_0202	-	30S ribosomal protein S8	IHLQYVNGIPSITGLK	62	77	585.005	3	37.21
397689205	gi|397689205|ref|YP_006526459.1|	MROS_0202	-	30S ribosomal protein S8	IHLQYVNGIPSITGLK	62	77	585.005	3	25.29
397689207	gi|397689207|ref|YP_006526461.1|	MROS_0204	-	50S ribosomal protein L5	EQIIFPEINIDK	165	176	729.895	2	22.47
397689207	gi|397689207|ref|YP_006526461.1|	MROS_0204	-	50S ribosomal protein L5	EQIIFPEINIDK	165	176	729.895	2	31.91
397689207	gi|397689207|ref|YP_006526461.1|	MROS_0204	-	50S ribosomal protein L5	TDKEAYELLSAFGMPFR	193	209	658.992	3	22.32
397689207	gi|397689207|ref|YP_006526461.1|	MROS_0204	-	50S ribosomal protein L5	TDKEAYELLSAFGMPFR	193	209	658.992	3	30.51
397689208	gi|397689208|ref|YP_006526462.1|	MROS_0205	-	50S ribosomal protein L24	NDNVIVIAGNYK	6	17	660.351	2	49.19
397689208	gi|397689208|ref|YP_006526462.1|	MROS_0205	-	50S ribosomal protein L24	EAAIDASNVMILDPK	60	74	793.907	2	71.54
397689209	gi|397689209|ref|YP_006526463.1|	MROS_0206	-	50S ribosomal protein L14	IISLAPEVL	114	122	477.796	2	13.86
397689209	gi|397689209|ref|YP_006526463.1|	MROS_0206	-	50S ribosomal protein L14	YASVGDIIVVSVK	32	44	675.385	2	22.43
397689209	gi|397689209|ref|YP_006526463.1|	MROS_0206	-	50S ribosomal protein L14	YASVGDIIVVSVK	32	44	675.387	2	34.23
397689209	gi|397689209|ref|YP_006526463.1|	MROS_0206	-	50S ribosomal protein L14	FDENAAVLLNNQGEPR	79	94	893.938	2	77.12
397689209	gi|397689209|ref|YP_006526463.1|	MROS_0206	-	50S ribosomal protein L14	FDENAAVLLNNQGEPR	79	94	596.297	3	43.37
397689209	gi|397689209|ref|YP_006526463.1|	MROS_0206	-	50S ribosomal protein L14	MIQEETNLVVADNSGAK	1	17	909.951	2	99.19
397689209	gi|397689209|ref|YP_006526463.1|	MROS_0206	-	50S ribosomal protein L14	MIQEETNLVVADNSGAK	1	17	612.303	3	36.87	Oxidation (M)
397689210	gi|397689210|ref|YP_006526464.1|	MROS_0207	-	30S ribosomal protein S17	SIIVAIER	22	29	450.778	2	24.49
397689212	gi|397689212|ref|YP_006526466.1|	MROS_0209	-	50S ribosomal protein L16	ILFEINGVDR	102	111	588.323	2	43.42
397689212	gi|397689212|ref|YP_006526466.1|	MROS_0209	-	50S ribosomal protein L16	GAPEFWVAVVKPGR	88	101	504.949	3	75.68
397689213	gi|397689213|ref|YP_006526467.1|	MROS_0210	-	30S ribosomal protein S3	RPELDAYLVAENIAK	107	121	567.976	3	27.52
397689213	gi|397689213|ref|YP_006526467.1|	MROS_0210	-	30S ribosomal protein S3	RPELDAYLVAENIAK	107	121	567.976	3	11.11
397689213	gi|397689213|ref|YP_006526467.1|	MROS_0210	-	30S ribosomal protein S3	NIILTIHTSRPGVVIGK	62	78	606.706	3	42.08
397689213	gi|397689213|ref|YP_006526467.1|	MROS_0210	-	30S ribosomal protein S3	NIILTIHTSRPGVVIGK	62	78	606.706	3	38.28
397689213	gi|397689213|ref|YP_006526467.1|	MROS_0210	-	30S ribosomal protein S3	NIILTIHTSRPGVVIGK	62	78	606.706	3	14.22
397689213	gi|397689213|ref|YP_006526467.1|	MROS_0210	-	30S ribosomal protein S3	ADIDYAQATAQTIYGSIGVK	179	198	695.688	3	46.6
397689213	gi|397689213|ref|YP_006526467.1|	MROS_0210	-	30S ribosomal protein S3	ADIDYAQATAQTIYGSIGVK	179	198	695.688	3	67.24
397689214	gi|397689214|ref|YP_006526468.1|	MROS_0211	-	50S ribosomal protein L22	LVIDLIR	19	25	421.278	2	23.79
397689214	gi|397689214|ref|YP_006526468.1|	MROS_0211	-	50S ribosomal protein L22	SNHLTIVVATK	103	113	394.901	3	15.41
397689214	gi|397689214|ref|YP_006526468.1|	MROS_0211	-	50S ribosomal protein L22	SNHLTIVVATK	103	113	394.901	3	31.57
397689214	gi|397689214|ref|YP_006526468.1|	MROS_0211	-	50S ribosomal protein L22	SVDQAIEILHFSPK	28	41	528.62	3	23.35
397689216	gi|397689216|ref|YP_006526470.1|	MROS_0213	-	50S ribosomal protein L2	SAGVSLQLMAR	157	167	566.81	2	59.3
397689216	gi|397689216|ref|YP_006526470.1|	MROS_0213	-	50S ribosomal protein L2	SAGVSLQLMAR	157	167	574.806	2	23.21	Oxidation (M)
397689216	gi|397689216|ref|YP_006526470.1|	MROS_0213	-	50S ribosomal protein L2	SAGVSLQLMAR	157	167	574.806	2	29.36	Oxidation (M)
397689216	gi|397689216|ref|YP_006526470.1|	MROS_0213	-	50S ribosomal protein L2	VFSIEYDPNR	78	87	620.301	2	48.8
397689216	gi|397689216|ref|YP_006526470.1|	MROS_0213	-	50S ribosomal protein L2	FMSISSFEEITK	15	26	709.851	2	47.54
397689217	gi|397689217|ref|YP_006526471.1|	MROS_0214	-	50S ribosomal protein L23	YGFIVSVDANK	25	35	606.816	2	96.45
397689217	gi|397689217|ref|YP_006526471.1|	MROS_0214	-	50S ribosomal protein L23	FNVDVVAVNTMR	46	57	682.848	2	52.04
397689218	gi|397689218|ref|YP_006526472.1|	MROS_0215	-	50S ribosomal protein L4	SAVQLLESTFN	198	208	604.809	2	11.07
397689218	gi|397689218|ref|YP_006526472.1|	MROS_0215	-	50S ribosomal protein L4	DIFEIEPNDHVLYLAVK	22	38	1008.03	2	79.8
397689218	gi|397689218|ref|YP_006526472.1|	MROS_0215	-	50S ribosomal protein L4	ANQIIVVEDFDFEQPQTK	120	137	1061.03	2	60.83
397689219	gi|397689219|ref|YP_006526473.1|	MROS_0216	-	50S ribosomal protein L3	TADKDGYEALQLGFGSK	39	55	900.445	2	68.23
397689220	gi|397689220|ref|YP_006526474.1|	MROS_0217	-	30S ribosomal protein S10	LEIPAGVDIEIK	90	101	648.873	2	44.3
397689220	gi|397689220|ref|YP_006526474.1|	MROS_0217	-	30S ribosomal protein S10	STGAVVSGPIPLPTK	31	45	712.413	2	46.09
397689221	gi|397689221|ref|YP_006526475.1|	MROS_0218	-	Elongation factor EF-Tu	TVVTGIEMFR	261	270	576.808	2	60.47
397689221	gi|397689221|ref|YP_006526475.1|	MROS_0218	-	Elongation factor EF-Tu	TVVTGIEMFR	261	270	576.808	2	69.92
397689221	gi|397689221|ref|YP_006526475.1|	MROS_0218	-	Elongation factor EF-Tu	TVVTGIEMFR	261	270	584.806	2	45.34	Oxidation (M)
397689221	gi|397689221|ref|YP_006526475.1|	MROS_0218	-	Elongation factor EF-Tu	FEGEVYILSK	312	321	592.813	2	44.36
397689221	gi|397689221|ref|YP_006526475.1|	MROS_0218	-	Elongation factor EF-Tu	FEGEVYILSK	312	321	592.813	2	32.19
397689221	gi|397689221|ref|YP_006526475.1|	MROS_0218	-	Elongation factor EF-Tu	FEGEVYILSK	312	321	592.813	2	24.43
397689221	gi|397689221|ref|YP_006526475.1|	MROS_0218	-	Elongation factor EF-Tu	YQCIWDLMK	193	201	628.795	2	14.99	Carbamidomethyl (C)
397689221	gi|397689221|ref|YP_006526475.1|	MROS_0218	-	Elongation factor EF-Tu	AVDEYIPVPER	202	212	644.331	2	27.63
397689221	gi|397689221|ref|YP_006526475.1|	MROS_0218	-	Elongation factor EF-Tu	AVDEYIPVPER	202	212	644.331	2	36.39
397689221	gi|397689221|ref|YP_006526475.1|	MROS_0218	-	Elongation factor EF-Tu	KFEGEVYILSK	311	321	438.243	3	16.17
397689221	gi|397689221|ref|YP_006526475.1|	MROS_0218	-	Elongation factor EF-Tu	TTLTAAITMALANK	26	39	710.394	2	50.2
397689221	gi|397689221|ref|YP_006526475.1|	MROS_0218	-	Elongation factor EF-Tu	TTLTAAITMALANK	26	39	710.394	2	56.88
397689221	gi|397689221|ref|YP_006526475.1|	MROS_0218	-	Elongation factor EF-Tu	TTLTAAITMALANK	26	39	710.394	2	60.73
397689221	gi|397689221|ref|YP_006526475.1|	MROS_0218	-	Elongation factor EF-Tu	TTLTAAITMALANK	26	39	710.394	2	58.12
397689221	gi|397689221|ref|YP_006526475.1|	MROS_0218	-	Elongation factor EF-Tu	TTLTAAITMALANK	26	39	710.394	2	67.09
397689221	gi|397689221|ref|YP_006526475.1|	MROS_0218	-	Elongation factor EF-Tu	TTLTAAITMALANK	26	39	710.396	2	85.42
397689221	gi|397689221|ref|YP_006526475.1|	MROS_0218	-	Elongation factor EF-Tu	TTLTAAITMALANK	26	39	710.396	2	95.58
397689221	gi|397689221|ref|YP_006526475.1|	MROS_0218	-	Elongation factor EF-Tu	TTLTAAITMALANK	26	39	710.396	2	77.95
397689221	gi|397689221|ref|YP_006526475.1|	MROS_0218	-	Elongation factor EF-Tu	TTLTAAITMALANK	26	39	710.396	2	109.19
397689221	gi|397689221|ref|YP_006526475.1|	MROS_0218	-	Elongation factor EF-Tu	TTLTAAITMALANK	26	39	710.396	2	96.56
397689221	gi|397689221|ref|YP_006526475.1|	MROS_0218	-	Elongation factor EF-Tu	TTLTAAITMALANK	26	39	710.396	2	60.25
397689221	gi|397689221|ref|YP_006526475.1|	MROS_0218	-	Elongation factor EF-Tu	TTLTAAITMALANK	26	39	710.396	2	111.88
397689221	gi|397689221|ref|YP_006526475.1|	MROS_0218	-	Elongation factor EF-Tu	TTLTAAITMALANK	26	39	710.396	2	21.16
397689221	gi|397689221|ref|YP_006526475.1|	MROS_0218	-	Elongation factor EF-Tu	TTLTAAITMALANK	26	39	710.397	2	42.9
397689221	gi|397689221|ref|YP_006526475.1|	MROS_0218	-	Elongation factor EF-Tu	YEFPGDEIPIIR	161	172	724.872	2	46.65
397689221	gi|397689221|ref|YP_006526475.1|	MROS_0218	-	Elongation factor EF-Tu	YEFPGDEIPIIR	161	172	724.872	2	33.07
397689221	gi|397689221|ref|YP_006526475.1|	MROS_0218	-	Elongation factor EF-Tu	YEFPGDEIPIIR	161	172	724.872	2	60.95
397689221	gi|397689221|ref|YP_006526475.1|	MROS_0218	-	Elongation factor EF-Tu	YEFPGDEIPIIR	161	172	724.872	2	60.95
397689221	gi|397689221|ref|YP_006526475.1|	MROS_0218	-	Elongation factor EF-Tu	YEFPGDEIPIIR	161	172	724.872	2	31.62
397689221	gi|397689221|ref|YP_006526475.1|	MROS_0218	-	Elongation factor EF-Tu	LNEEVELIGLGQHK	246	259	789.928	2	109.48
397689221	gi|397689221|ref|YP_006526475.1|	MROS_0218	-	Elongation factor EF-Tu	ELDSAMAGDNAGLLLR	272	287	823.413	2	101.06
397689221	gi|397689221|ref|YP_006526475.1|	MROS_0218	-	Elongation factor EF-Tu	ELDSAMAGDNAGLLLR	272	287	831.414	2	92.91	Oxidation (M)
397689221	gi|397689221|ref|YP_006526475.1|	MROS_0218	-	Elongation factor EF-Tu	GITIATAHVEYSTENR	60	75	587.964	3	50.29
397689221	gi|397689221|ref|YP_006526475.1|	MROS_0218	-	Elongation factor EF-Tu	GITIATAHVEYSTENR	60	75	587.964	3	70.75
397689221	gi|397689221|ref|YP_006526475.1|	MROS_0218	-	Elongation factor EF-Tu	GITIATAHVEYSTENR	60	75	587.964	3	91.97
397689221	gi|397689221|ref|YP_006526475.1|	MROS_0218	-	Elongation factor EF-Tu	LSVELISEIAMEEGLR	366	381	894.967	2	11.58
397689221	gi|397689221|ref|YP_006526475.1|	MROS_0218	-	Elongation factor EF-Tu	LSVELISEIAMEEGLR	366	381	894.968	2	17.93
397689221	gi|397689221|ref|YP_006526475.1|	MROS_0218	-	Elongation factor EF-Tu	LSVELISEIAMEEGLR	366	381	894.968	2	34.63
397689221	gi|397689221|ref|YP_006526475.1|	MROS_0218	-	Elongation factor EF-Tu	LSVELISEIAMEEGLR	366	381	894.977	2	21.77
397689221	gi|397689221|ref|YP_006526475.1|	MROS_0218	-	Elongation factor EF-Tu	HTPFFNGYRPQFYFR	327	341	659.657	3	13.39
397689221	gi|397689221|ref|YP_006526475.1|	MROS_0218	-	Elongation factor EF-Tu	HTPFFNGYRPQFYFR	327	341	659.657	3	18.54
397689221	gi|397689221|ref|YP_006526475.1|	MROS_0218	-	Elongation factor EF-Tu	IDMVDDPELIELVEMELR	138	155	1080.03	2	85.74
397689221	gi|397689221|ref|YP_006526475.1|	MROS_0218	-	Elongation factor EF-Tu	DVDKPFLMPVEDVFSITGR	213	231	722.371	3	43.69
397689221	gi|397689221|ref|YP_006526475.1|	MROS_0218	-	Elongation factor EF-Tu	DVDKPFLMPVEDVFSITGR	213	231	722.371	3	31.19
397689221	gi|397689221|ref|YP_006526475.1|	MROS_0218	-	Elongation factor EF-Tu	DVDKPFLMPVEDVFSITGR	213	231	722.371	3	99.66
397689221	gi|397689221|ref|YP_006526475.1|	MROS_0218	-	Elongation factor EF-Tu	DVDKPFLMPVEDVFSITGR	213	231	722.371	3	122.37
397689221	gi|397689221|ref|YP_006526475.1|	MROS_0218	-	Elongation factor EF-Tu	TTDVTGVATLPEGTEMVMPGDNVK	342	365	821.404	3	45.88
397689222	gi|397689222|ref|YP_006526476.1|	MROS_0219	-	Elongation factor EF-G	GFEFENAIVGGAVPK	521	535	767.896	2	70.77
397689222	gi|397689222|ref|YP_006526476.1|	MROS_0219	-	Elongation factor EF-G	YGHVWIELSPNEPGK	506	520	863.435	2	59.55
397689222	gi|397689222|ref|YP_006526476.1|	MROS_0219	-	Elongation factor EF-G	YGHVWIELSPNEPGK	506	520	575.96	3	34.38
397689222	gi|397689222|ref|YP_006526476.1|	MROS_0219	-	Elongation factor EF-G	AQVPLAQMFGYATVLR	644	659	882.972	2	33.92
397689222	gi|397689222|ref|YP_006526476.1|	MROS_0219	-	Elongation factor EF-G	AQVPLAQMFGYATVLR	644	659	882.972	2	25.42
397689222	gi|397689222|ref|YP_006526476.1|	MROS_0219	-	Elongation factor EF-G	AQVPLAQMFGYATVLR	644	659	588.985	3	43.19
397689222	gi|397689222|ref|YP_006526476.1|	MROS_0219	-	Elongation factor EF-G	AQVPLAQMFGYATVLR	644	659	588.985	3	42.39
397689223	gi|397689223|ref|YP_006526477.1|	MROS_0220	-	30S ribosomal protein S7	IVYDSFDIIEQR	41	52	749.385	2	112.79
397689225	gi|397689225|ref|YP_006526479.1|	MROS_0222	-	DNA-directed RNA polymerase, beta' subunit	VTELFEAR	1122	1129	482.757	2	20.73
397689225	gi|397689225|ref|YP_006526479.1|	MROS_0222	-	DNA-directed RNA polymerase, beta' subunit	SIDIEATFR	198	206	526.275	2	31.03
397689225	gi|397689225|ref|YP_006526479.1|	MROS_0222	-	DNA-directed RNA polymerase, beta' subunit	SIDIEATFR	198	206	526.275	2	38.64
397689225	gi|397689225|ref|YP_006526479.1|	MROS_0222	-	DNA-directed RNA polymerase, beta' subunit	VIFNQIVPR	575	583	543.323	2	38.79
397689225	gi|397689225|ref|YP_006526479.1|	MROS_0222	-	DNA-directed RNA polymerase, beta' subunit	EPIIWEILEK	416	425	635.355	2	36
397689225	gi|397689225|ref|YP_006526479.1|	MROS_0222	-	DNA-directed RNA polymerase, beta' subunit	FATSDLNDLYR	271	281	657.824	2	58.58
397689225	gi|397689225|ref|YP_006526479.1|	MROS_0222	-	DNA-directed RNA polymerase, beta' subunit	KEPIIWEILEK	415	425	699.405	2	11.52
397689225	gi|397689225|ref|YP_006526479.1|	MROS_0222	-	DNA-directed RNA polymerase, beta' subunit	EIIVESFDGSVQK	1155	1167	725.873	2	47.96
397689225	gi|397689225|ref|YP_006526479.1|	MROS_0222	-	DNA-directed RNA polymerase, beta' subunit	LTISLASPDDILSR	16	29	750.913	2	59.42
397689225	gi|397689225|ref|YP_006526479.1|	MROS_0222	-	DNA-directed RNA polymerase, beta' subunit	LGIQAFQPILIDGK	443	456	756.942	2	80.23
397689225	gi|397689225|ref|YP_006526479.1|	MROS_0222	-	DNA-directed RNA polymerase, beta' subunit	MLQEAVDALFDNSR	309	322	804.895	2	30.95
397689225	gi|397689225|ref|YP_006526479.1|	MROS_0222	-	DNA-directed RNA polymerase, beta' subunit	IIDIWTFTTNNVAR	678	691	832.44	2	35.2
397689225	gi|397689225|ref|YP_006526479.1|	MROS_0222	-	DNA-directed RNA polymerase, beta' subunit	IIDIWTFTTNNVAR	678	691	555.297	3	14.54
397689225	gi|397689225|ref|YP_006526479.1|	MROS_0222	-	DNA-directed RNA polymerase, beta' subunit	EGLSVLEYFISTHGAR	757	772	593.641	3	59.01
397689225	gi|397689225|ref|YP_006526479.1|	MROS_0222	-	DNA-directed RNA polymerase, beta' subunit	EGLSVLEYFISTHGAR	757	772	593.641	3	47.8
397689225	gi|397689225|ref|YP_006526479.1|	MROS_0222	-	DNA-directed RNA polymerase, beta' subunit	TDELIVEAGEMITEEK	845	860	903.944	2	23.81
397689225	gi|397689225|ref|YP_006526479.1|	MROS_0222	-	DNA-directed RNA polymerase, beta' subunit	IISSGDTNFIEESLEDR	1247	1263	962.964	2	144.42
397689225	gi|397689225|ref|YP_006526479.1|	MROS_0222	-	DNA-directed RNA polymerase, beta' subunit	IISSGDTNFIEESLEDR	1247	1263	962.964	2	89.45
397689225	gi|397689225|ref|YP_006526479.1|	MROS_0222	-	DNA-directed RNA polymerase, beta' subunit	SLSGQSGEIIENPIVANFK	738	756	1002.03	2	105.99
397689225	gi|397689225|ref|YP_006526479.1|	MROS_0222	-	DNA-directed RNA polymerase, beta' subunit	GTNAVQEYLVNEIQDVYR	1206	1223	704.355	3	35.13
397689225	gi|397689225|ref|YP_006526479.1|	MROS_0222	-	DNA-directed RNA polymerase, beta' subunit	GTNAVQEYLVNEIQDVYR	1206	1223	704.355	3	95.24
397689225	gi|397689225|ref|YP_006526479.1|	MROS_0222	-	DNA-directed RNA polymerase, beta' subunit	GTNAVQEYLVNEIQDVYR	1206	1223	704.355	3	45.72
397689225	gi|397689225|ref|YP_006526479.1|	MROS_0222	-	DNA-directed RNA polymerase, beta' subunit	VIYYESYVVLNPGPTGLQR	134	152	723.38	3	20.84
397689225	gi|397689225|ref|YP_006526479.1|	MROS_0222	-	DNA-directed RNA polymerase, beta' subunit	NLTTGQLVEIGESVGIIAAQSIGEPGTQLTLR	894	925	817.198	4	107.39
397689225	gi|397689225|ref|YP_006526479.1|	MROS_0222	-	DNA-directed RNA polymerase, beta' subunit	NLTTGQLVEIGESVGIIAAQSIGEPGTQLTLR	894	925	817.198	4	133.87
397689225	gi|397689225|ref|YP_006526479.1|	MROS_0222	-	DNA-directed RNA polymerase, beta' subunit	NLTTGQLVEIGESVGIIAAQSIGEPGTQLTLR	894	925	1089.26	3	138.02
397689225	gi|397689225|ref|YP_006526479.1|	MROS_0222	-	DNA-directed RNA polymerase, beta' subunit	DLISEDQYYEIVQSLPHDNDALEDDDPKK	154	182	851.901	4	121.22
397689226	gi|397689226|ref|YP_006526480.1|	MROS_0223	-	DNA-directed RNA polymerase, beta subunit	DLDGSVVIR	941	949	487.268	2	25.87
397689226	gi|397689226|ref|YP_006526480.1|	MROS_0223	-	DNA-directed RNA polymerase, beta subunit	DLDGSVVIR	941	949	487.268	2	31.74
397689226	gi|397689226|ref|YP_006526480.1|	MROS_0223	-	DNA-directed RNA polymerase, beta subunit	EEALFAIYR	308	316	556.29	2	17.57
397689226	gi|397689226|ref|YP_006526480.1|	MROS_0223	-	DNA-directed RNA polymerase, beta subunit	NISVAFMPWR	753	762	610.816	2	44.41
397689226	gi|397689226|ref|YP_006526480.1|	MROS_0223	-	DNA-directed RNA polymerase, beta subunit	VLTVEDIVAIMK	367	378	665.884	2	22.41
397689226	gi|397689226|ref|YP_006526480.1|	MROS_0223	-	DNA-directed RNA polymerase, beta subunit	TKEEALFAIYR	306	316	670.863	2	30.89
397689226	gi|397689226|ref|YP_006526480.1|	MROS_0223	-	DNA-directed RNA polymerase, beta subunit	TKEEALFAIYR	306	316	447.578	3	11.38
397689226	gi|397689226|ref|YP_006526480.1|	MROS_0223	-	DNA-directed RNA polymerase, beta subunit	QLETLDLEYQR	904	914	704.358	2	74.13
397689226	gi|397689226|ref|YP_006526480.1|	MROS_0223	-	DNA-directed RNA polymerase, beta subunit	GYNFEDAIIISER	763	775	763.877	2	79.78
397689226	gi|397689226|ref|YP_006526480.1|	MROS_0223	-	DNA-directed RNA polymerase, beta subunit	TGEAPDIETALGLLDK	320	335	821.928	2	32.72
397689226	gi|397689226|ref|YP_006526480.1|	MROS_0223	-	DNA-directed RNA polymerase, beta subunit	TGEAPDIETALGLLDK	320	335	821.928	2	90.88
397689226	gi|397689226|ref|YP_006526480.1|	MROS_0223	-	DNA-directed RNA polymerase, beta subunit	TGEAPDIETALGLLDK	320	335	548.292	3	31.99
397689226	gi|397689226|ref|YP_006526480.1|	MROS_0223	-	DNA-directed RNA polymerase, beta subunit	IQSGDELPPGITQLAK	1009	1024	833.953	2	43.31
397689226	gi|397689226|ref|YP_006526480.1|	MROS_0223	-	DNA-directed RNA polymerase, beta subunit	GLQAVFNQNFPILDNK	52	67	909.481	2	89.29
397689226	gi|397689226|ref|YP_006526480.1|	MROS_0223	-	DNA-directed RNA polymerase, beta subunit	GLQAVFNQNFPILDNK	52	67	909.481	2	66.77
397689226	gi|397689226|ref|YP_006526480.1|	MROS_0223	-	DNA-directed RNA polymerase, beta subunit	TIGEQLQQQYNIGLAR	403	418	916.487	2	86.68
397689226	gi|397689226|ref|YP_006526480.1|	MROS_0223	-	DNA-directed RNA polymerase, beta subunit	MNIGQLYETALGWVGKK	1080	1096	636.675	3	77.23
397689226	gi|397689226|ref|YP_006526480.1|	MROS_0223	-	DNA-directed RNA polymerase, beta subunit	GENIPDPNIPEAFNVMIK	1230	1247	999.503	2	25.46
397689226	gi|397689226|ref|YP_006526480.1|	MROS_0223	-	DNA-directed RNA polymerase, beta subunit	KGDILADGPSVENGELALGR	733	752	671.021	3	56.81
397689226	gi|397689226|ref|YP_006526480.1|	MROS_0223	-	DNA-directed RNA polymerase, beta subunit	FETPIFDGAGVNDVEEWLK	1101	1119	1083.53	2	37.6
397689226	gi|397689226|ref|YP_006526480.1|	MROS_0223	-	DNA-directed RNA polymerase, beta subunit	FETPIFDGAGVNDVEEWLK	1101	1119	1083.53	2	101.51
397689226	gi|397689226|ref|YP_006526480.1|	MROS_0223	-	DNA-directed RNA polymerase, beta subunit	VVPVEDMPYHEDGTPVDIVLNPLGVPSR	1052	1079	1015.52	3	59.45
397689226	gi|397689226|ref|YP_006526480.1|	MROS_0223	-	DNA-directed RNA polymerase, beta subunit	VVPVEDMPYHEDGTPVDIVLNPLGVPSR	1052	1079	1015.52	3	48.08
397689226	gi|397689226|ref|YP_006526480.1|	MROS_0223	-	DNA-directed RNA polymerase, beta subunit	DSETEEFINTVEQEVYLGNLPFMTEK	110	135	1021.48	3	74.42
397689226	gi|397689226|ref|YP_006526480.1|	MROS_0223	-	DNA-directed RNA polymerase, beta subunit	DSETEEFINTVEQEVYLGNLPFMTEK	110	135	1021.48	3	56.78
397689226	gi|397689226|ref|YP_006526480.1|	MROS_0223	-	DNA-directed RNA polymerase, beta subunit	TVSSVINAFFGTNQLSQFMDQTNPLSEITHK	445	475	864.43	4	99.75
397689226	gi|397689226|ref|YP_006526480.1|	MROS_0223	-	DNA-directed RNA polymerase, beta subunit	TVSSVINAFFGTNQLSQFMDQTNPLSEITHK	445	475	864.43	4	135.55
397689226	gi|397689226|ref|YP_006526480.1|	MROS_0223	-	DNA-directed RNA polymerase, beta subunit	TVSSVINAFFGTNQLSQFMDQTNPLSEITHK	445	475	864.43	4	85.78
397689226	gi|397689226|ref|YP_006526480.1|	MROS_0223	-	DNA-directed RNA polymerase, beta subunit	TVSSVINAFFGTNQLSQFMDQTNPLSEITHK	445	475	1152.24	3	32.49
397689226	gi|397689226|ref|YP_006526480.1|	MROS_0223	-	DNA-directed RNA polymerase, beta subunit	LKDEYPVVPPSEVQYMDVAPAQIVSAAASLIPFLEHDDANR	586	626	1124.57	4	130.19
397689227	gi|397689227|ref|YP_006526481.1|	MROS_0224	-	50S ribosomal protein L7/L12	ALTLVEAAELK	14	24	579.341	2	29.66
397689227	gi|397689227|ref|YP_006526481.1|	MROS_0224	-	50S ribosomal protein L7/L12	ALTLVEAAELK	14	24	579.341	2	47.67
397689227	gi|397689227|ref|YP_006526481.1|	MROS_0224	-	50S ribosomal protein L7/L12	ELEEAGATVTIK	115	126	630.834	2	30.12
397689227	gi|397689227|ref|YP_006526481.1|	MROS_0224	-	50S ribosomal protein L7/L12	ELEEAGATVTIK	115	126	630.834	2	13.71
397689227	gi|397689227|ref|YP_006526481.1|	MROS_0224	-	50S ribosomal protein L7/L12	ELEEAGATVTIK	115	126	630.836	2	37.61
397689227	gi|397689227|ref|YP_006526481.1|	MROS_0224	-	50S ribosomal protein L7/L12	ELEEAGATVTIK	115	126	630.836	2	47.98
397689227	gi|397689227|ref|YP_006526481.1|	MROS_0224	-	50S ribosomal protein L7/L12	ELEEAGATVTIK	115	126	630.836	2	12.55
397689227	gi|397689227|ref|YP_006526481.1|	MROS_0224	-	50S ribosomal protein L7/L12	ELEEAGATVTIK	115	126	630.837	2	43.35
397689227	gi|397689227|ref|YP_006526481.1|	MROS_0224	-	50S ribosomal protein L7/L12	ELEEAGATVTIK	115	126	630.839	2	31.34
397689227	gi|397689227|ref|YP_006526481.1|	MROS_0224	-	50S ribosomal protein L7/L12	ELEEAGATVTIK	115	126	630.839	2	43.16
397689227	gi|397689227|ref|YP_006526481.1|	MROS_0224	-	50S ribosomal protein L7/L12	ELEEAGATVTIK	115	126	630.839	2	55.38
397689227	gi|397689227|ref|YP_006526481.1|	MROS_0224	-	50S ribosomal protein L7/L12	ELEEAGATVTIK	115	126	630.839	2	42.63
397689227	gi|397689227|ref|YP_006526481.1|	MROS_0224	-	50S ribosomal protein L7/L12	ELEEAGATVTIK	115	126	630.839	2	60
397689227	gi|397689227|ref|YP_006526481.1|	MROS_0224	-	50S ribosomal protein L7/L12	ELEEAGATVTIK	115	126	630.839	2	59.78
397689227	gi|397689227|ref|YP_006526481.1|	MROS_0224	-	50S ribosomal protein L7/L12	ELEEAGATVTIK	115	126	630.839	2	59.94
397689227	gi|397689227|ref|YP_006526481.1|	MROS_0224	-	50S ribosomal protein L7/L12	ELEEAGATVTIK	115	126	630.839	2	60.04
397689227	gi|397689227|ref|YP_006526481.1|	MROS_0224	-	50S ribosomal protein L7/L12	ELEEAGATVTIK	115	126	630.839	2	55.52
397689227	gi|397689227|ref|YP_006526481.1|	MROS_0224	-	50S ribosomal protein L7/L12	ELEEAGATVTIK	115	126	630.839	2	52.19
397689227	gi|397689227|ref|YP_006526481.1|	MROS_0224	-	50S ribosomal protein L7/L12	ELEEAGATVTIK	115	126	630.839	2	39.92
397689227	gi|397689227|ref|YP_006526481.1|	MROS_0224	-	50S ribosomal protein L7/L12	ELEEAGATVTIK	115	126	630.839	2	25.13
397689227	gi|397689227|ref|YP_006526481.1|	MROS_0224	-	50S ribosomal protein L7/L12	ELEEAGATVTIK	115	126	630.839	2	12.03
397689227	gi|397689227|ref|YP_006526481.1|	MROS_0224	-	50S ribosomal protein L7/L12	ELEEAGATVTIK	115	126	630.839	2	23.68
397689227	gi|397689227|ref|YP_006526481.1|	MROS_0224	-	50S ribosomal protein L7/L12	TEFDVILESAGATK	58	71	740.881	2	53.06
397689227	gi|397689227|ref|YP_006526481.1|	MROS_0224	-	50S ribosomal protein L7/L12	TEFDVILESAGATK	58	71	740.883	2	97.73
397689227	gi|397689227|ref|YP_006526481.1|	MROS_0224	-	50S ribosomal protein L7/L12	TEFDVILESAGATK	58	71	740.883	2	85.04
397689227	gi|397689227|ref|YP_006526481.1|	MROS_0224	-	50S ribosomal protein L7/L12	TEFDVILESAGATK	58	71	740.883	2	87.1
397689227	gi|397689227|ref|YP_006526481.1|	MROS_0224	-	50S ribosomal protein L7/L12	ALEDEFGVTAAAPVVMAGGVAAGGDAAPAEEK	26	57	991.152	3	102.68
397689227	gi|397689227|ref|YP_006526481.1|	MROS_0224	-	50S ribosomal protein L7/L12	ALEDEFGVTAAAPVVMAGGVAAGGDAAPAEEK	26	57	991.152	3	147.02
397689228	gi|397689228|ref|YP_006526482.1|	MROS_0225	-	50S ribosomal protein L10	DIVSLVDEISK	159	169	609.337	2	32.41
397689228	gi|397689228|ref|YP_006526482.1|	MROS_0225	-	50S ribosomal protein L10	ELVSNSTAIYLVDYK	15	29	857.946	2	38.52
397689228	gi|397689228|ref|YP_006526482.1|	MROS_0225	-	50S ribosomal protein L10	ELVSNSTAIYLVDYK	15	29	857.946	2	103.46
397689229	gi|397689229|ref|YP_006526483.1|	MROS_0226	-	50S ribosomal protein L1	AQEALDAGADYAGFEEYLEK	83	102	1095.5	2	101.22
397689230	gi|397689230|ref|YP_006526484.1|	MROS_0227	-	50S ribosomal protein L11	QGLIIPVVITVYTDK	50	64	829.99	2	41.81
397689230	gi|397689230|ref|YP_006526484.1|	MROS_0227	-	50S ribosomal protein L11	LQIPGGQANPSPPVGPALGQK	11	31	676.042	3	16.18
397689231	gi|397689231|ref|YP_006526485.1|	MROS_0228	-	Transcriptional antiterminator NusG	IIDGPFNNFSGIVEEVNEEK	135	154	1125.55	2	67.09
397689231	gi|397689231|ref|YP_006526485.1|	MROS_0228	-	Transcriptional antiterminator NusG	IIDGPFNNFSGIVEEVNEEK	135	154	750.703	3	80.85
397689232	gi|397689232|ref|YP_006526486.1|	MROS_0229	-	preprotein translocase subunit SecE	IINFVNDVVK	5	14	580.836	2	18.84
397689233	gi|397689233|ref|YP_006526487.1|	MROS_0230	-	50S ribosomal protein L33	QIIVLESSAGTGYR	9	22	747.4	2	72.69
397689233	gi|397689233|ref|YP_006526487.1|	MROS_0230	-	50S ribosomal protein L33	QIIVLESSAGTGYR	9	22	747.4	2	19.07
397689234	gi|397689234|ref|YP_006526488.1|	MROS_0231	-	pyrroline-5-carboxylate reductase	IPPETLLISILAGVK	85	99	782.49	2	66.89
397689234	gi|397689234|ref|YP_006526488.1|	MROS_0231	-	pyrroline-5-carboxylate reductase	IPPETLLISILAGVK	85	99	782.49	2	77.65
397689234	gi|397689234|ref|YP_006526488.1|	MROS_0231	-	pyrroline-5-carboxylate reductase	IPPETLLISILAGVK	85	99	782.49	2	52.93
397689234	gi|397689234|ref|YP_006526488.1|	MROS_0231	-	pyrroline-5-carboxylate reductase	IPPETLLISILAGVK	85	99	782.49	2	48.59
397689234	gi|397689234|ref|YP_006526488.1|	MROS_0231	-	pyrroline-5-carboxylate reductase	FDEIFATALLNAEK	246	259	791.413	2	88.19
397689234	gi|397689234|ref|YP_006526488.1|	MROS_0231	-	pyrroline-5-carboxylate reductase	FDEIFATALLNAEK	246	259	791.413	2	25.02
397689235	gi|397689235|ref|YP_006526489.1|	MROS_0232	-	alpha-isopropylmalate/homocitrate synthase family transferase	DVESDYNLNTLINSETPIITIFGK	81	104	899.46	3	39.13
397689236	gi|397689236|ref|YP_006526490.1|	MROS_0233	-	3-isopropylmalate dehydratase, small subunit	NETYQLRPLGDILPIIEAGNIFEYAR	155	180	1002.53	3	79.34
397689236	gi|397689236|ref|YP_006526490.1|	MROS_0233	-	3-isopropylmalate dehydratase, small subunit	NETYQLRPLGDILPIIEAGNIFEYAR	155	180	1002.53	3	49.67
397689237	gi|397689237|ref|YP_006526491.1|	MROS_0234	-	3-isopropylmalate dehydratase large subunit	AADGEVVISTTNR	382	394	666.842	2	79.48
397689237	gi|397689237|ref|YP_006526491.1|	MROS_0234	-	3-isopropylmalate dehydratase large subunit	SEVFLASPLTVAASAVTGVITDPR	405	428	801.107	3	93.66
397689237	gi|397689237|ref|YP_006526491.1|	MROS_0234	-	3-isopropylmalate dehydratase large subunit	KSEVFLASPLTVAASAVTGVITDPR	404	428	843.797	3	34.76
397689237	gi|397689237|ref|YP_006526491.1|	MROS_0234	-	3-isopropylmalate dehydratase large subunit	KSEVFLASPLTVAASAVTGVITDPR	404	428	843.797	3	79.41
397689238	gi|397689238|ref|YP_006526492.1|	MROS_0235	-	2-isopropylmalate synthase	ILIFDTTLR	6	14	546.325	2	35.69
397689238	gi|397689238|ref|YP_006526492.1|	MROS_0235	-	2-isopropylmalate synthase	ILIFDTTLR	6	14	546.325	2	39.36
397689238	gi|397689238|ref|YP_006526492.1|	MROS_0235	-	2-isopropylmalate synthase	IAEEVDCIIAALSR	62	75	520.612	3	16.59	Carbamidomethyl (C)
397689238	gi|397689238|ref|YP_006526492.1|	MROS_0235	-	2-isopropylmalate synthase	ALSINSEVESYQVR	447	460	797.909	2	96.64
397689238	gi|397689238|ref|YP_006526492.1|	MROS_0235	-	2-isopropylmalate synthase	TFTDDVEFSAEDAGR	140	154	830.36	2	45.32
397689239	gi|397689239|ref|YP_006526493.1|	MROS_0236	-	3-isopropylmalate dehydrogenase	ELTGGIYFGEPR	134	145	669.838	2	47.68
397689240	gi|397689240|ref|YP_006526494.1|	MROS_0237	-	ketol-acid reductoisomerase	VYYDQDANLDILK	3	15	785.394	2	13.67
397689241	gi|397689241|ref|YP_006526495.1|	MROS_0238	-	acetolactate synthase 3 regulatory subunit	TIMLEITGPPDK	119	130	657.852	2	61.76
397689241	gi|397689241|ref|YP_006526495.1|	MROS_0238	-	acetolactate synthase 3 regulatory subunit	SEIIDICEIFR	99	109	697.852	2	46.94	Carbamidomethyl (C)
397689241	gi|397689241|ref|YP_006526495.1|	MROS_0238	-	acetolactate synthase 3 regulatory subunit	IDAAINVLEPFGIK	131	144	750.425	2	62.28
397689241	gi|397689241|ref|YP_006526495.1|	MROS_0238	-	acetolactate synthase 3 regulatory subunit	IDAAINVLEPFGIK	131	144	750.425	2	63.69
397689242	gi|397689242|ref|YP_006526496.1|	MROS_0239	-	acetolactate synthase, large subunit, biosynthetic type	NIVVDLPIVGDVK	323	335	690.907	2	23.69
397689242	gi|397689242|ref|YP_006526496.1|	MROS_0239	-	acetolactate synthase, large subunit, biosynthetic type	IHVDIDPTCIDK	311	322	713.361	2	24.28	Carbamidomethyl (C)
397689242	gi|397689242|ref|YP_006526496.1|	MROS_0239	-	acetolactate synthase, large subunit, biosynthetic type	EDMVFPIVPAGASISDMIIR	553	572	721.042	3	33.11
397689242	gi|397689242|ref|YP_006526496.1|	MROS_0239	-	acetolactate synthase, large subunit, biosynthetic type	EGVEYVFGYPGGAVLPIYER	29	48	739.043	3	13.37
397689242	gi|397689242|ref|YP_006526496.1|	MROS_0239	-	acetolactate synthase, large subunit, biosynthetic type	EGVEYVFGYPGGAVLPIYER	29	48	739.043	3	49.73
397689242	gi|397689242|ref|YP_006526496.1|	MROS_0239	-	acetolactate synthase, large subunit, biosynthetic type	SHITSGGLGTMGFALPAAIGVAFGVK	417	442	820.441	3	83.21
397689242	gi|397689242|ref|YP_006526496.1|	MROS_0239	-	acetolactate synthase, large subunit, biosynthetic type	SHITSGGLGTMGFALPAAIGVAFGVK	417	442	820.441	3	95.68
397689243	gi|397689243|ref|YP_006526497.1|	MROS_0240	-	dihydroxy-acid dehydratase	LNVELSQEEIER	512	523	729.876	2	75.73
397689243	gi|397689243|ref|YP_006526497.1|	MROS_0240	-	dihydroxy-acid dehydratase	AGYTPSGDVVDLISVFEGVGK	149	169	1055.54	2	72.9
397689244	gi|397689244|ref|YP_006526498.1|	MROS_0241	-	homoserine dehydrogenase	YEIVAVSDLR	36	45	582.816	2	56.32
397689244	gi|397689244|ref|YP_006526498.1|	MROS_0241	-	homoserine dehydrogenase	YEIVAVSDLR	36	45	582.816	2	18.44
397689244	gi|397689244|ref|YP_006526498.1|	MROS_0241	-	homoserine dehydrogenase	VDWSAIETIEK	75	85	645.831	2	44.67
397689244	gi|397689244|ref|YP_006526498.1|	MROS_0241	-	homoserine dehydrogenase	SNSDVVCELAYTNLK	86	100	856.914	2	66.34	Carbamidomethyl (C)
397689244	gi|397689244|ref|YP_006526498.1|	MROS_0241	-	homoserine dehydrogenase	IETGFSILTDLLALNNSE	322	339	975.508	2	88.21
397689244	gi|397689244|ref|YP_006526498.1|	MROS_0241	-	homoserine dehydrogenase	IETGFSILTDLLALNNSE	322	339	975.508	2	85.76
397689244	gi|397689244|ref|YP_006526498.1|	MROS_0241	-	homoserine dehydrogenase	IETGFSILTDLLALNNSE	322	339	975.508	2	90.47
397689244	gi|397689244|ref|YP_006526498.1|	MROS_0241	-	homoserine dehydrogenase	IETGFSILTDLLALNNSE	322	339	975.508	2	101.63
397689244	gi|397689244|ref|YP_006526498.1|	MROS_0241	-	homoserine dehydrogenase	IETGFSILTDLLALNNSE	322	339	975.508	2	111.17
397689244	gi|397689244|ref|YP_006526498.1|	MROS_0241	-	homoserine dehydrogenase	FMIEGTVLSGTPVLNLAEGPLAGNK	145	169	843.454	3	55.97
397689244	gi|397689244|ref|YP_006526498.1|	MROS_0241	-	homoserine dehydrogenase	FMIEGTVLSGTPVLNLAEGPLAGNK	145	169	843.454	3	50.87
397689244	gi|397689244|ref|YP_006526498.1|	MROS_0241	-	homoserine dehydrogenase	FMIEGTVLSGTPVLNLAEGPLAGNK	145	169	843.454	3	76.12
397689244	gi|397689244|ref|YP_006526498.1|	MROS_0241	-	homoserine dehydrogenase	AYVKPELIPLDHPLAGVMGSTNALTFTTDLLGDVTIVGK	279	317	1017.55	4	93.63
397689245	gi|397689245|ref|YP_006526499.1|	MROS_0242	-	outer membrane protein	FIFAAYSQR	180	188	551.787	2	11.02
397689245	gi|397689245|ref|YP_006526499.1|	MROS_0242	-	outer membrane protein	TDFFYDTHEVITAR	36	49	572.275	3	48.46
397689245	gi|397689245|ref|YP_006526499.1|	MROS_0242	-	outer membrane protein	IAGEVEYTVAAYGTTGSEGK	365	384	668.33	3	22.13
397689246	gi|397689246|ref|YP_006526500.1|	MROS_0243	-	methyl-accepting chemotaxis protein	GFAVVADEVR	490	499	531.78	2	43.2
397689246	gi|397689246|ref|YP_006526500.1|	MROS_0243	-	methyl-accepting chemotaxis protein	GFAVVADEVR	490	499	531.78	2	49.26
397689246	gi|397689246|ref|YP_006526500.1|	MROS_0243	-	methyl-accepting chemotaxis protein	LTDKLQNLISLFK	613	625	766.956	2	25.21
397689246	gi|397689246|ref|YP_006526500.1|	MROS_0243	-	methyl-accepting chemotaxis protein	LTDKLQNLISLFK	613	625	511.64	3	16.01
397689246	gi|397689246|ref|YP_006526500.1|	MROS_0243	-	methyl-accepting chemotaxis protein	FAEGDLTVEVVPEKEDDDIGK	312	332	769.042	3	55.15
397689247	gi|397689247|ref|YP_006526501.1|	MROS_0244	-	multi-sensor hybrid histidine kinase	NYEGELTAQVR	979	989	640.318	2	27.47
397689253	gi|397689253|ref|YP_006526507.1|	MROS_0250	-	hypothetical protein	KPPHLLETYVGIVHK	206	220	577.671	3	16.64
397689253	gi|397689253|ref|YP_006526507.1|	MROS_0250	-	hypothetical protein	YVELFYEDGIISGHR	180	194	899.442	2	67.4
397689254	gi|397689254|ref|YP_006526508.1|	MROS_0251	-	peptidase M20	GMIASAYFLK	441	450	550.792	2	18.55
397689254	gi|397689254|ref|YP_006526508.1|	MROS_0251	-	peptidase M20	NIGLTNVEVFSTEK	51	64	775.906	2	75.88
397689254	gi|397689254|ref|YP_006526508.1|	MROS_0251	-	peptidase M20	NIGLTNVEVFSTEK	51	64	775.906	2	89.99
397689254	gi|397689254|ref|YP_006526508.1|	MROS_0251	-	peptidase M20	HLNTNFDNSLEELK	7	20	837.418	2	84.8
397689254	gi|397689254|ref|YP_006526508.1|	MROS_0251	-	peptidase M20	FLIEGEEEIGSGSLSK	147	162	847.927	2	62.74
397689254	gi|397689254|ref|YP_006526508.1|	MROS_0251	-	peptidase M20	FLIEGEEEIGSGSLSK	147	162	847.927	2	48.5
397689254	gi|397689254|ref|YP_006526508.1|	MROS_0251	-	peptidase M20	FLIEGEEEIGSGSLSK	147	162	847.927	2	120.5
397689254	gi|397689254|ref|YP_006526508.1|	MROS_0251	-	peptidase M20	FLIEGEEEIGSGSLSK	147	162	847.927	2	129.09
397689254	gi|397689254|ref|YP_006526508.1|	MROS_0251	-	peptidase M20	FLIEGEEEIGSGSLSK	147	162	847.927	2	108
397689254	gi|397689254|ref|YP_006526508.1|	MROS_0251	-	peptidase M20	FLIEGEEEIGSGSLSK	147	162	847.928	2	102.03
397689254	gi|397689254|ref|YP_006526508.1|	MROS_0251	-	peptidase M20	MIHYGYPVVVPLEDK	360	374	587.308	3	27.02
397689254	gi|397689254|ref|YP_006526508.1|	MROS_0251	-	peptidase M20	EGGSIPIVVEFMNQLK	396	411	880.966	2	32.28
397689254	gi|397689254|ref|YP_006526508.1|	MROS_0251	-	peptidase M20	ADLHSGSFGGAVANPVNELAK	210	230	685.349	3	64.96
397689254	gi|397689254|ref|YP_006526508.1|	MROS_0251	-	peptidase M20	HLNTNFDNSLEELKEYLR	7	24	745.708	3	120.61
397689254	gi|397689254|ref|YP_006526508.1|	MROS_0251	-	peptidase M20	HLNTNFDNSLEELKEYLR	7	24	559.534	4	59.48
397689254	gi|397689254|ref|YP_006526508.1|	MROS_0251	-	peptidase M20	HPIVYGQWIGAPDKPTVLIYGHYDVQPVDPIEK	65	97	936.993	4	46.05
397689254	gi|397689254|ref|YP_006526508.1|	MROS_0251	-	peptidase M20	HPIVYGQWIGAPDKPTVLIYGHYDVQPVDPIEK	65	97	749.799	5	33.03
397689262	gi|397689262|ref|YP_006526516.1|	MROS_0259	-	tetratricopeptide domain-containing protein	LDVALDAFK	251	259	496.276	2	56.65
397689262	gi|397689262|ref|YP_006526516.1|	MROS_0259	-	tetratricopeptide domain-containing protein	YYWATSFNK	100	108	590.277	2	42.29
397689262	gi|397689262|ref|YP_006526516.1|	MROS_0259	-	tetratricopeptide domain-containing protein	FQAAIPYLEK	339	348	590.323	2	24.99
397689262	gi|397689262|ref|YP_006526516.1|	MROS_0259	-	tetratricopeptide domain-containing protein	FQAAIPYLEK	339	348	590.323	2	29.71
397689262	gi|397689262|ref|YP_006526516.1|	MROS_0259	-	tetratricopeptide domain-containing protein	FQAAIPYLEK	339	348	590.323	2	45.18
397689262	gi|397689262|ref|YP_006526516.1|	MROS_0259	-	tetratricopeptide domain-containing protein	DLFPDDNEILLR	229	240	730.374	2	31.73
397689262	gi|397689262|ref|YP_006526516.1|	MROS_0259	-	tetratricopeptide domain-containing protein	DLFPDDNEILLR	229	240	730.374	2	49.61
397689262	gi|397689262|ref|YP_006526516.1|	MROS_0259	-	tetratricopeptide domain-containing protein	DLFPDDNEILLR	229	240	730.374	2	61.53
397689262	gi|397689262|ref|YP_006526516.1|	MROS_0259	-	tetratricopeptide domain-containing protein	DLFPDDNEILLR	229	240	730.374	2	61.68
397689262	gi|397689262|ref|YP_006526516.1|	MROS_0259	-	tetratricopeptide domain-containing protein	YLEENPNEATIWELLGK	349	365	673.673	3	39.5
397689262	gi|397689262|ref|YP_006526516.1|	MROS_0259	-	tetratricopeptide domain-containing protein	YLEENPNEATIWELLGK	349	365	1010.01	2	99.58
397689262	gi|397689262|ref|YP_006526516.1|	MROS_0259	-	tetratricopeptide domain-containing protein	YLEENPNEATIWELLGK	349	365	1010.01	2	122.91
397689262	gi|397689262|ref|YP_006526516.1|	MROS_0259	-	tetratricopeptide domain-containing protein	YLEENPNEATIWELLGK	349	365	1010.01	2	121.11
397689262	gi|397689262|ref|YP_006526516.1|	MROS_0259	-	tetratricopeptide domain-containing protein	YLEENPNEATIWELLGK	349	365	1010.01	2	138.74
397689262	gi|397689262|ref|YP_006526516.1|	MROS_0259	-	tetratricopeptide domain-containing protein	AVEIDPNYTNAIYNLAVTYIR	295	315	805.08	3	35
397689262	gi|397689262|ref|YP_006526516.1|	MROS_0259	-	tetratricopeptide domain-containing protein	AVEIDPNYTNAIYNLAVTYIR	295	315	805.084	3	130.04
397689262	gi|397689262|ref|YP_006526516.1|	MROS_0259	-	tetratricopeptide domain-containing protein	AVEIDPNYTNAIYNLAVTYIR	295	315	805.084	3	113.77
397689262	gi|397689262|ref|YP_006526516.1|	MROS_0259	-	tetratricopeptide domain-containing protein	AVEIDPNYTNAIYNLAVTYIR	295	315	805.084	3	117.18
397689262	gi|397689262|ref|YP_006526516.1|	MROS_0259	-	tetratricopeptide domain-containing protein	AVEIDPNYTNAIYNLAVTYIR	295	315	805.084	3	117.31
397689262	gi|397689262|ref|YP_006526516.1|	MROS_0259	-	tetratricopeptide domain-containing protein	AVEIDPNYTNAIYNLAVTYIR	295	315	1207.12	2	128.34
397689262	gi|397689262|ref|YP_006526516.1|	MROS_0259	-	tetratricopeptide domain-containing protein	KAVEIDPNYTNAIYNLAVTYIR	294	315	847.784	3	109.3
397689262	gi|397689262|ref|YP_006526516.1|	MROS_0259	-	tetratricopeptide domain-containing protein	KAVEIDPNYTNAIYNLAVTYIR	294	315	847.784	3	113.05
397689262	gi|397689262|ref|YP_006526516.1|	MROS_0259	-	tetratricopeptide domain-containing protein	FYQYNLAVLLLNSNDFEGAEEHFK	270	293	954.466	3	82.33
397689262	gi|397689262|ref|YP_006526516.1|	MROS_0259	-	tetratricopeptide domain-containing protein	FYQYNLAVLLLNSNDFEGAEEHFK	270	293	954.466	3	85.02
397689262	gi|397689262|ref|YP_006526516.1|	MROS_0259	-	tetratricopeptide domain-containing protein	FYQYNLAVLLLNSNDFEGAEEHFK	270	293	716.101	4	23.1
397689262	gi|397689262|ref|YP_006526516.1|	MROS_0259	-	tetratricopeptide domain-containing protein	FYQYNLAVLLLNSNDFEGAEEHFK	270	293	716.101	4	34.51
397689263	gi|397689263|ref|YP_006526517.1|	MROS_0260	-	adenosine deaminase	NTLEIAELAVNYR	157	169	753.402	2	58.7
397689263	gi|397689263|ref|YP_006526517.1|	MROS_0260	-	adenosine deaminase	EYTIASELFGLNLDDIEK	312	329	1035.52	2	86.72
397689266	gi|397689266|ref|YP_006526520.1|	MROS_0263	-	phosphoglycerate dehydrogenase-like protein	SLNLNLIVR	60	68	521.323	2	25.48
397689266	gi|397689266|ref|YP_006526520.1|	MROS_0263	-	phosphoglycerate dehydrogenase-like protein	SLNLNLIVR	60	68	521.323	2	23.81
397689266	gi|397689266|ref|YP_006526520.1|	MROS_0263	-	phosphoglycerate dehydrogenase-like protein	DGAIFINTSR	218	227	547.282	2	24.5
397689266	gi|397689266|ref|YP_006526520.1|	MROS_0263	-	phosphoglycerate dehydrogenase-like protein	STVVSAETIEK	49	59	582.312	2	51.34
397689266	gi|397689266|ref|YP_006526520.1|	MROS_0263	-	phosphoglycerate dehydrogenase-like protein	STVVSAETIEK	49	59	582.312	2	51.04
397689266	gi|397689266|ref|YP_006526520.1|	MROS_0263	-	phosphoglycerate dehydrogenase-like protein	AQALGMNIYAK	158	168	590.311	2	35.01
397689266	gi|397689266|ref|YP_006526520.1|	MROS_0263	-	phosphoglycerate dehydrogenase-like protein	ADVVDEDALIK	228	238	594.311	2	28.61
397689266	gi|397689266|ref|YP_006526520.1|	MROS_0263	-	phosphoglycerate dehydrogenase-like protein	ENPNVITYSHVMLD	382	395	816.388	2	40.41
397689266	gi|397689266|ref|YP_006526520.1|	MROS_0263	-	phosphoglycerate dehydrogenase-like protein	HYDKPGVLASVLDIIK	327	342	590.005	3	48.83
397689266	gi|397689266|ref|YP_006526520.1|	MROS_0263	-	phosphoglycerate dehydrogenase-like protein	HYDKPGVLASVLDIIK	327	342	590.005	3	49.76
397689266	gi|397689266|ref|YP_006526520.1|	MROS_0263	-	phosphoglycerate dehydrogenase-like protein	HYDKPGVLASVLDIIK	327	342	590.005	3	56.53
397689266	gi|397689266|ref|YP_006526520.1|	MROS_0263	-	phosphoglycerate dehydrogenase-like protein	VLPIADVVSVHLPSTPETK	187	205	668.047	3	75.11
397689266	gi|397689266|ref|YP_006526520.1|	MROS_0263	-	phosphoglycerate dehydrogenase-like protein	VLPIADVVSVHLPSTPETK	187	205	668.047	3	70.94
397689266	gi|397689266|ref|YP_006526520.1|	MROS_0263	-	phosphoglycerate dehydrogenase-like protein	KLEEAGIEVIYNPNLGEK	16	33	1008.53	2	122.29
397689268	gi|397689268|ref|YP_006526522.1|	MROS_0265	-	50S ribosomal protein L19	IQPFEGDVINVR	39	50	693.869	2	25.81
397689271	gi|397689271|ref|YP_006526525.1|	MROS_0268	-	nucleic acid binding protein	TIELTLK	30	36	409.254	2	11.78
397689271	gi|397689271|ref|YP_006526525.1|	MROS_0268	-	nucleic acid binding protein	EFIEFIAK	3	10	498.773	2	21.44
397689271	gi|397689271|ref|YP_006526525.1|	MROS_0268	-	nucleic acid binding protein	HLVDNPDTVQLEESTPDEK	11	29	722.679	3	117.99
397689272	gi|397689272|ref|YP_006526526.1|	MROS_0269	-	30S ribosomal protein S16	NLLSAQGIFLK	72	82	602.357	2	29.26
397689272	gi|397689272|ref|YP_006526526.1|	MROS_0269	-	30S ribosomal protein S16	FIEAIGTYNPK	33	43	626.831	2	61.98
397689272	gi|397689272|ref|YP_006526526.1|	MROS_0269	-	30S ribosomal protein S16	ALYWLNVGAQPTTTVR	56	71	895.482	2	49.45
397689272	gi|397689272|ref|YP_006526526.1|	MROS_0269	-	30S ribosomal protein S16	ALYWLNVGAQPTTTVR	56	71	597.325	3	18.01
397689273	gi|397689273|ref|YP_006526527.1|	MROS_0270	-	signal recognition particle protein	VLLDADVNYK	37	46	575.311	2	43.74
397689273	gi|397689273|ref|YP_006526527.1|	MROS_0270	-	signal recognition particle protein	LDSIEVFYPDR	278	288	677.334	2	38.8
397689273	gi|397689273|ref|YP_006526527.1|	MROS_0270	-	signal recognition particle protein	LDSIEVFYPDR	278	288	677.334	2	41.68
397689274	gi|397689274|ref|YP_006526528.1|	MROS_0271	-	F0F1 ATP synthase subunit gamma	VVVVYNEFR	171	179	562.814	2	15.68
397689274	gi|397689274|ref|YP_006526528.1|	MROS_0271	-	F0F1 ATP synthase subunit gamma	VVVVYNEFR	171	179	562.814	2	44.75
397689274	gi|397689274|ref|YP_006526528.1|	MROS_0271	-	F0F1 ATP synthase subunit gamma	EIIEIVSGANALK	279	291	678.889	2	72.94
397689274	gi|397689274|ref|YP_006526528.1|	MROS_0271	-	F0F1 ATP synthase subunit gamma	GLCGSFNMNVIR	86	97	684.338	2	51.33	Carbamidomethyl (C)
397689274	gi|397689274|ref|YP_006526528.1|	MROS_0271	-	F0F1 ATP synthase subunit gamma	VLLESYAAELGAR	234	246	696.38	2	83.52
397689274	gi|397689274|ref|YP_006526528.1|	MROS_0271	-	F0F1 ATP synthase subunit gamma	KVENVAFVVVTSDR	72	85	781.931	2	60.47
397689274	gi|397689274|ref|YP_006526528.1|	MROS_0271	-	F0F1 ATP synthase subunit gamma	KISEVLSHLLNIEK	48	61	811.977	2	80.44
397689274	gi|397689274|ref|YP_006526528.1|	MROS_0271	-	F0F1 ATP synthase subunit gamma	KISEVLSHLLNIEK	48	61	541.656	3	13.67
397689274	gi|397689274|ref|YP_006526528.1|	MROS_0271	-	F0F1 ATP synthase subunit gamma	TVAEQLLPITPFAEENHEVK	186	205	755.731	3	71.81
397689275	gi|397689275|ref|YP_006526529.1|	MROS_0272	-	F0F1 ATP synthase subunit alpha	ELSLLLR	284	290	422.267	2	30.76
397689275	gi|397689275|ref|YP_006526529.1|	MROS_0272	-	F0F1 ATP synthase subunit alpha	HALVIYDDLSK	267	277	637.343	2	51.37
397689275	gi|397689275|ref|YP_006526529.1|	MROS_0272	-	F0F1 ATP synthase subunit alpha	HALVIYDDLSK	267	277	637.343	2	60.96
397689275	gi|397689275|ref|YP_006526529.1|	MROS_0272	-	F0F1 ATP synthase subunit alpha	HALVIYDDLSK	267	277	637.343	2	69.19
397689275	gi|397689275|ref|YP_006526529.1|	MROS_0272	-	F0F1 ATP synthase subunit alpha	TAIAIDTIINQK	177	188	650.875	2	41.16
397689275	gi|397689275|ref|YP_006526529.1|	MROS_0272	-	F0F1 ATP synthase subunit alpha	TAIAIDTIINQK	177	188	650.875	2	69.89
397689275	gi|397689275|ref|YP_006526529.1|	MROS_0272	-	F0F1 ATP synthase subunit alpha	VEIRPDEVSAILR	2	14	499.621	3	13.89
397689275	gi|397689275|ref|YP_006526529.1|	MROS_0272	-	F0F1 ATP synthase subunit alpha	EAYPGDVFYLHSR	296	308	518.585	3	37.78
397689275	gi|397689275|ref|YP_006526529.1|	MROS_0272	-	F0F1 ATP synthase subunit alpha	MVEIRPDEVSAILR	1	14	543.299	3	20.22
397689275	gi|397689275|ref|YP_006526529.1|	MROS_0272	-	F0F1 ATP synthase subunit alpha	MVEIRPDEVSAILR	1	14	543.299	3	18.07
397689275	gi|397689275|ref|YP_006526529.1|	MROS_0272	-	F0F1 ATP synthase subunit alpha	YGVKPVYCIYVAIGQK	198	213	620.002	3	37.59	Carbamidomethyl (C)
397689275	gi|397689275|ref|YP_006526529.1|	MROS_0272	-	F0F1 ATP synthase subunit alpha	EPLQTGITAIDSMIPIGR	145	162	638.011	3	22.9
397689275	gi|397689275|ref|YP_006526529.1|	MROS_0272	-	F0F1 ATP synthase subunit alpha	EPLQTGITAIDSMIPIGR	145	162	638.011	3	62.41
397689275	gi|397689275|ref|YP_006526529.1|	MROS_0272	-	F0F1 ATP synthase subunit alpha	EPLQTGITAIDSMIPIGR	145	162	956.514	2	102.46
397689275	gi|397689275|ref|YP_006526529.1|	MROS_0272	-	F0F1 ATP synthase subunit alpha	EPLQTGITAIDSMIPIGR	145	162	643.338	3	11.15	Oxidation (M)
397689275	gi|397689275|ref|YP_006526529.1|	MROS_0272	-	F0F1 ATP synthase subunit alpha	QPVKEPLQTGITAIDSMIPIGR	141	162	788.776	3	68.05
397689276	gi|397689276|ref|YP_006526530.1|	MROS_0273	-	F0F1 ATP synthase subunit delta	KLSEDISLSNN	180	190	610.313	2	35.96
397689276	gi|397689276|ref|YP_006526530.1|	MROS_0273	-	F0F1 ATP synthase subunit delta	YANSLFGLLLEK	10	21	684.38	2	11.03
397689276	gi|397689276|ref|YP_006526530.1|	MROS_0273	-	F0F1 ATP synthase subunit delta	YANSLFGLLLEK	10	21	684.38	2	58.05
397689276	gi|397689276|ref|YP_006526530.1|	MROS_0273	-	F0F1 ATP synthase subunit delta	YANSLFGLLLEK	10	21	684.38	2	51.17
397689276	gi|397689276|ref|YP_006526530.1|	MROS_0273	-	F0F1 ATP synthase subunit delta	ILGGFQAQYGDTIIDASVK	153	171	666.017	3	44.36
397689276	gi|397689276|ref|YP_006526530.1|	MROS_0273	-	F0F1 ATP synthase subunit delta	ILGGFQAQYGDTIIDASVK	153	171	998.524	2	126.83
397689276	gi|397689276|ref|YP_006526530.1|	MROS_0273	-	F0F1 ATP synthase subunit delta	ILGGFQAQYGDTIIDASVK	153	171	998.524	2	125.6
397689276	gi|397689276|ref|YP_006526530.1|	MROS_0273	-	F0F1 ATP synthase subunit delta	ILGGFQAQYGDTIIDASVK	153	171	998.526	2	114.55
397689276	gi|397689276|ref|YP_006526530.1|	MROS_0273	-	F0F1 ATP synthase subunit delta	DNEALLDETASYVNLVYNTLEASK	24	47	891.438	3	114.42
397689276	gi|397689276|ref|YP_006526530.1|	MROS_0273	-	F0F1 ATP synthase subunit delta	DNEALLDETASYVNLVYNTLEASK	24	47	891.438	3	162.53
397689276	gi|397689276|ref|YP_006526530.1|	MROS_0273	-	F0F1 ATP synthase subunit delta	DNEALLDETASYVNLVYNTLEASK	24	47	891.438	3	144.08
397689276	gi|397689276|ref|YP_006526530.1|	MROS_0273	-	F0F1 ATP synthase subunit delta	AKDNEALLDETASYVNLVYNTLEASK	22	47	957.814	3	42.63
397689276	gi|397689276|ref|YP_006526530.1|	MROS_0273	-	F0F1 ATP synthase subunit delta	AKDNEALLDETASYVNLVYNTLEASK	22	47	957.814	3	111.83
397689276	gi|397689276|ref|YP_006526530.1|	MROS_0273	-	F0F1 ATP synthase subunit delta	AKDNEALLDETASYVNLVYNTLEASK	22	47	957.814	3	141.41
397689277	gi|397689277|ref|YP_006526531.1|	MROS_0274	-	F0F1 ATP synthase subunit B	DQVADIAVSAAEK	144	156	658.838	2	61.24
397689277	gi|397689277|ref|YP_006526531.1|	MROS_0274	-	F0F1 ATP synthase subunit B	DQVADIAVSAAEK	144	156	658.838	2	52.91
397689277	gi|397689277|ref|YP_006526531.1|	MROS_0274	-	F0F1 ATP synthase subunit B	MIEEATQEIER	123	133	674.825	2	57.16
397689277	gi|397689277|ref|YP_006526531.1|	MROS_0274	-	F0F1 ATP synthase subunit B	LKDQVADIAVSAAEK	142	156	519.955	3	26.1
397689277	gi|397689277|ref|YP_006526531.1|	MROS_0274	-	F0F1 ATP synthase subunit B	LKDQVADIAVSAAEK	142	156	519.955	3	40.15
397689282	gi|397689282|ref|YP_006526536.1|	MROS_0279	-	hypothetical protein	IEGNINSEGNVR	21	32	651.325	2	75.2
397689282	gi|397689282|ref|YP_006526536.1|	MROS_0279	-	hypothetical protein	EIHEEEVSIISNGVR	6	20	570.96	3	42.04
397689283	gi|397689283|ref|YP_006526537.1|	MROS_0280	-	membrane peptidase	TIVFFAPAR	159	167	511.29	2	15.72
397689286	gi|397689286|ref|YP_006526540.1|	MROS_0283	-	hypothetical protein	VYLVYGEPDQR	381	391	669.832	2	15.51
397689286	gi|397689286|ref|YP_006526540.1|	MROS_0283	-	hypothetical protein	YALSDIQIATNIK	141	153	725.399	2	58.69
397689287	gi|397689287|ref|YP_006526541.1|	MROS_0284	-	hypothetical protein	ISVGLTTNIVSEK	162	174	680.881	2	70.1
397689287	gi|397689287|ref|YP_006526541.1|	MROS_0284	-	hypothetical protein	ISVGLTTNIVSEK	162	174	680.881	2	61.89
397689287	gi|397689287|ref|YP_006526541.1|	MROS_0284	-	hypothetical protein	ISVGLTTNIVSEK	162	174	680.884	2	56.37
397689287	gi|397689287|ref|YP_006526541.1|	MROS_0284	-	hypothetical protein	ISVGLTTNIVSEK	162	174	680.884	2	39.06
397689287	gi|397689287|ref|YP_006526541.1|	MROS_0284	-	hypothetical protein	ISVGLTTNIVSEK	162	174	680.888	2	86.26
397689287	gi|397689287|ref|YP_006526541.1|	MROS_0284	-	hypothetical protein	ISVGLTTNIVSEK	162	174	680.888	2	81.74
397689287	gi|397689287|ref|YP_006526541.1|	MROS_0284	-	hypothetical protein	ISVGLTTNIVSEK	162	174	680.888	2	92.59
397689287	gi|397689287|ref|YP_006526541.1|	MROS_0284	-	hypothetical protein	ISVGLTTNIVSEK	162	174	680.888	2	92.76
397689287	gi|397689287|ref|YP_006526541.1|	MROS_0284	-	hypothetical protein	ISVGLTTNIVSEK	162	174	680.888	2	92.77
397689287	gi|397689287|ref|YP_006526541.1|	MROS_0284	-	hypothetical protein	NGTAGASQLLVPVGAR	39	54	755.919	2	75.53
397689287	gi|397689287|ref|YP_006526541.1|	MROS_0284	-	hypothetical protein	FFNDNHVFTVTLGL	340	353	812.409	2	21.54
397689287	gi|397689287|ref|YP_006526541.1|	MROS_0284	-	hypothetical protein	FFNDNHVFTVTLGL	340	353	812.409	2	23.47
397689287	gi|397689287|ref|YP_006526541.1|	MROS_0284	-	hypothetical protein	FFNDNHVFTVTLGL	340	353	812.412	2	33.45
397689287	gi|397689287|ref|YP_006526541.1|	MROS_0284	-	hypothetical protein	FFNDNHVFTVTLGL	340	353	812.412	2	35.91
397689287	gi|397689287|ref|YP_006526541.1|	MROS_0284	-	hypothetical protein	FFNDNHVFTVTLGL	340	353	812.412	2	55.97
397689287	gi|397689287|ref|YP_006526541.1|	MROS_0284	-	hypothetical protein	FFNDNHVFTVTLGL	340	353	812.412	2	43.58
397689287	gi|397689287|ref|YP_006526541.1|	MROS_0284	-	hypothetical protein	FFNDNHVFTVTLGL	340	353	812.412	2	51.35
397689287	gi|397689287|ref|YP_006526541.1|	MROS_0284	-	hypothetical protein	FFNDNHVFTVTLGL	340	353	812.412	2	62.7
397689287	gi|397689287|ref|YP_006526541.1|	MROS_0284	-	hypothetical protein	FFNDNHVFTVTLGL	340	353	812.412	2	59.52
397689287	gi|397689287|ref|YP_006526541.1|	MROS_0284	-	hypothetical protein	FFNDNHVFTVTLGL	340	353	812.412	2	36.74
397689287	gi|397689287|ref|YP_006526541.1|	MROS_0284	-	hypothetical protein	FFNDNHVFTVTLGL	340	353	812.416	2	43.47
397689287	gi|397689287|ref|YP_006526541.1|	MROS_0284	-	hypothetical protein	NLGPQMDYDGSGLNVK	208	223	854.404	2	86.82
397689287	gi|397689287|ref|YP_006526541.1|	MROS_0284	-	hypothetical protein	NLGPQMDYDGSGLNVK	208	223	854.404	2	97.03
397689287	gi|397689287|ref|YP_006526541.1|	MROS_0284	-	hypothetical protein	GVSMAGATLVDATGVESLYWNPANLAR	55	81	921.79	3	14.68
397689287	gi|397689287|ref|YP_006526541.1|	MROS_0284	-	hypothetical protein	GVSMAGATLVDATGVESLYWNPANLAR	55	81	921.799	3	80.03
397689287	gi|397689287|ref|YP_006526541.1|	MROS_0284	-	hypothetical protein	GVSMAGATLVDATGVESLYWNPANLAR	55	81	921.799	3	64.21
397689287	gi|397689287|ref|YP_006526541.1|	MROS_0284	-	hypothetical protein	SIAVGDIPVTTVQNPDGTGQTFSPSFITIGMTYAR	122	156	1214.61	3	78.3
397689287	gi|397689287|ref|YP_006526541.1|	MROS_0284	-	hypothetical protein	SIAVGDIPVTTVQNPDGTGQTFSPSFITIGMTYAR	122	156	1214.61	3	138.07
397689287	gi|397689287|ref|YP_006526541.1|	MROS_0284	-	hypothetical protein	SIAVGDIPVTTVQNPDGTGQTFSPSFITIGMTYAR	122	156	1214.61	3	178.41
397689287	gi|397689287|ref|YP_006526541.1|	MROS_0284	-	hypothetical protein	SIAVGDIPVTTVQNPDGTGQTFSPSFITIGMTYAR	122	156	1214.61	3	153.23
397689287	gi|397689287|ref|YP_006526541.1|	MROS_0284	-	hypothetical protein	SIAVGDIPVTTVQNPDGTGQTFSPSFITIGMTYAR	122	156	729.171	5	45.92
397689288	gi|397689288|ref|YP_006526542.1|	MROS_0285	-	hypothetical protein	DTPDQFFR	1041	1048	513.241	2	25.08
397689288	gi|397689288|ref|YP_006526542.1|	MROS_0285	-	hypothetical protein	IFNLAGQLVR	1027	1036	565.837	2	32.77
397689288	gi|397689288|ref|YP_006526542.1|	MROS_0285	-	hypothetical protein	IFNLAGQLVR	1027	1036	565.837	2	36.12
397689288	gi|397689288|ref|YP_006526542.1|	MROS_0285	-	hypothetical protein	IFNLAGQLVR	1027	1036	565.837	2	35.77
397689288	gi|397689288|ref|YP_006526542.1|	MROS_0285	-	hypothetical protein	IFNLAGQLVR	1027	1036	565.837	2	35.69
397689288	gi|397689288|ref|YP_006526542.1|	MROS_0285	-	hypothetical protein	EFDATAGVVLDR	556	567	646.826	2	55.22
397689288	gi|397689288|ref|YP_006526542.1|	MROS_0285	-	hypothetical protein	EFDATAGVVLDR	556	567	646.826	2	37.93
397689288	gi|397689288|ref|YP_006526542.1|	MROS_0285	-	hypothetical protein	EFDATAGVVLDR	556	567	646.826	2	16.56
397689288	gi|397689288|ref|YP_006526542.1|	MROS_0285	-	hypothetical protein	EFDATAGVVLDR	556	567	646.827	2	38.25
397689288	gi|397689288|ref|YP_006526542.1|	MROS_0285	-	hypothetical protein	EFDATAGVVLDR	556	567	646.827	2	41.86
397689288	gi|397689288|ref|YP_006526542.1|	MROS_0285	-	hypothetical protein	EFDATAGVVLDR	556	567	646.827	2	52.95
397689288	gi|397689288|ref|YP_006526542.1|	MROS_0285	-	hypothetical protein	EFDATAGVVLDR	556	567	646.829	2	42.63
397689288	gi|397689288|ref|YP_006526542.1|	MROS_0285	-	hypothetical protein	EFDATAGVVLDR	556	567	646.829	2	70.66
397689288	gi|397689288|ref|YP_006526542.1|	MROS_0285	-	hypothetical protein	EFDATAGVVLDR	556	567	646.829	2	63.32
397689288	gi|397689288|ref|YP_006526542.1|	MROS_0285	-	hypothetical protein	EFDATAGVVLDR	556	567	646.829	2	44.44
397689288	gi|397689288|ref|YP_006526542.1|	MROS_0285	-	hypothetical protein	EFDATAGVVLDR	556	567	646.829	2	50.26
397689288	gi|397689288|ref|YP_006526542.1|	MROS_0285	-	hypothetical protein	EFDATAGVVLDR	556	567	646.829	2	66.1
397689288	gi|397689288|ref|YP_006526542.1|	MROS_0285	-	hypothetical protein	EFDATAGVVLDR	556	567	646.829	2	54.72
397689288	gi|397689288|ref|YP_006526542.1|	MROS_0285	-	hypothetical protein	EFDATAGVVLDR	556	567	646.829	2	46.21
397689288	gi|397689288|ref|YP_006526542.1|	MROS_0285	-	hypothetical protein	EFDATAGVVLDR	556	567	646.829	2	42.53
397689288	gi|397689288|ref|YP_006526542.1|	MROS_0285	-	hypothetical protein	EFDATAGVVLDR	556	567	646.829	2	34.37
397689288	gi|397689288|ref|YP_006526542.1|	MROS_0285	-	hypothetical protein	EFDATAGVVLDR	556	567	646.829	2	69.87
397689288	gi|397689288|ref|YP_006526542.1|	MROS_0285	-	hypothetical protein	EFDATAGVVLDR	556	567	646.829	2	23.84
397689288	gi|397689288|ref|YP_006526542.1|	MROS_0285	-	hypothetical protein	EFDATAGVVLDR	556	567	646.829	2	55.59
397689288	gi|397689288|ref|YP_006526542.1|	MROS_0285	-	hypothetical protein	EFDATAGVVLDR	556	567	646.829	2	13.47
397689288	gi|397689288|ref|YP_006526542.1|	MROS_0285	-	hypothetical protein	EFDATAGVVLDR	556	567	646.829	2	52.48
397689288	gi|397689288|ref|YP_006526542.1|	MROS_0285	-	hypothetical protein	EFDATAGVVLDR	556	567	646.831	2	56.22
397689288	gi|397689288|ref|YP_006526542.1|	MROS_0285	-	hypothetical protein	EFDATAGVVLDR	556	567	646.831	2	62.18
397689288	gi|397689288|ref|YP_006526542.1|	MROS_0285	-	hypothetical protein	YYVGAGGGSGTIDR	777	790	686.828	2	72
397689288	gi|397689288|ref|YP_006526542.1|	MROS_0285	-	hypothetical protein	YYVGAGGGSGTIDR	777	790	686.828	2	80.77
397689288	gi|397689288|ref|YP_006526542.1|	MROS_0285	-	hypothetical protein	YYVGAGGGSGTIDR	777	790	686.828	2	66.74
397689288	gi|397689288|ref|YP_006526542.1|	MROS_0285	-	hypothetical protein	YYVGAGGGSGTIDR	777	790	686.828	2	75.57
397689288	gi|397689288|ref|YP_006526542.1|	MROS_0285	-	hypothetical protein	FNINNISTWFK	47	57	692.356	2	12.84
397689288	gi|397689288|ref|YP_006526542.1|	MROS_0285	-	hypothetical protein	FNINNISTWFK	47	57	692.356	2	57.74
397689288	gi|397689288|ref|YP_006526542.1|	MROS_0285	-	hypothetical protein	FNINNISTWFK	47	57	692.356	2	56.49
397689288	gi|397689288|ref|YP_006526542.1|	MROS_0285	-	hypothetical protein	FNINNISTWFK	47	57	692.356	2	55.91
397689288	gi|397689288|ref|YP_006526542.1|	MROS_0285	-	hypothetical protein	TAVFQSGFLWGGK	81	93	699.363	2	72.7
397689288	gi|397689288|ref|YP_006526542.1|	MROS_0285	-	hypothetical protein	TAVFQSGFLWGGK	81	93	699.363	2	69.84
397689288	gi|397689288|ref|YP_006526542.1|	MROS_0285	-	hypothetical protein	TAVFQSGFLWGGK	81	93	699.365	2	72.34
397689288	gi|397689288|ref|YP_006526542.1|	MROS_0285	-	hypothetical protein	LIATYDIVDGVLK	539	551	710.407	2	32.87
397689288	gi|397689288|ref|YP_006526542.1|	MROS_0285	-	hypothetical protein	LIATYDIVDGVLK	539	551	710.407	2	37.63
397689288	gi|397689288|ref|YP_006526542.1|	MROS_0285	-	hypothetical protein	LIATYDIVDGVLK	539	551	710.407	2	67.18
397689288	gi|397689288|ref|YP_006526542.1|	MROS_0285	-	hypothetical protein	LIATYDIVDGVLK	539	551	710.407	2	69.33
397689288	gi|397689288|ref|YP_006526542.1|	MROS_0285	-	hypothetical protein	LIATYDIVDGVLK	539	551	710.408	2	69.69
397689288	gi|397689288|ref|YP_006526542.1|	MROS_0285	-	hypothetical protein	VAIIQEQQILDR	1081	1092	713.406	2	82.09
397689288	gi|397689288|ref|YP_006526542.1|	MROS_0285	-	hypothetical protein	VAIIQEQQILDR	1081	1092	713.406	2	88.21
397689288	gi|397689288|ref|YP_006526542.1|	MROS_0285	-	hypothetical protein	VAIIQEQQILDRF	1081	1093	786.941	2	80.62
397689288	gi|397689288|ref|YP_006526542.1|	MROS_0285	-	hypothetical protein	VAIIQEQQILDRF	1081	1093	786.941	2	111.85
397689288	gi|397689288|ref|YP_006526542.1|	MROS_0285	-	hypothetical protein	VAIIQEQQILDRF	1081	1093	786.941	2	117.72
397689288	gi|397689288|ref|YP_006526542.1|	MROS_0285	-	hypothetical protein	ILPDGTPANPGDPDVR	114	129	817.413	2	83.68
397689288	gi|397689288|ref|YP_006526542.1|	MROS_0285	-	hypothetical protein	ILPDGTPANPGDPDVR	114	129	817.413	2	83.62
397689288	gi|397689288|ref|YP_006526542.1|	MROS_0285	-	hypothetical protein	ILPDGTPANPGDPDVR	114	129	545.278	3	25.59
397689288	gi|397689288|ref|YP_006526542.1|	MROS_0285	-	hypothetical protein	ILPDGTPANPGDPDVR	114	129	545.278	3	21.48
397689288	gi|397689288|ref|YP_006526542.1|	MROS_0285	-	hypothetical protein	YVNYAAPYDYEFR	794	806	835.878	2	58.12
397689288	gi|397689288|ref|YP_006526542.1|	MROS_0285	-	hypothetical protein	YVNYAAPYDYEFR	794	806	835.878	2	61.65
397689288	gi|397689288|ref|YP_006526542.1|	MROS_0285	-	hypothetical protein	ITDKEFDATAGVVLDR	552	567	583.966	3	17.87
397689288	gi|397689288|ref|YP_006526542.1|	MROS_0285	-	hypothetical protein	ITDKEFDATAGVVLDR	552	567	875.452	2	11.72
397689288	gi|397689288|ref|YP_006526542.1|	MROS_0285	-	hypothetical protein	ITDKEFDATAGVVLDR	552	567	875.456	2	80.53
397689288	gi|397689288|ref|YP_006526542.1|	MROS_0285	-	hypothetical protein	ITDKEFDATAGVVLDR	552	567	583.973	3	20.86
397689288	gi|397689288|ref|YP_006526542.1|	MROS_0285	-	hypothetical protein	ITDKEFDATAGVVLDR	552	567	875.456	2	11.91
397689288	gi|397689288|ref|YP_006526542.1|	MROS_0285	-	hypothetical protein	ITDKEFDATAGVVLDR	552	567	583.974	3	84.41
397689288	gi|397689288|ref|YP_006526542.1|	MROS_0285	-	hypothetical protein	ITDKEFDATAGVVLDR	552	567	583.974	3	86.1
397689288	gi|397689288|ref|YP_006526542.1|	MROS_0285	-	hypothetical protein	ITDKEFDATAGVVLDR	552	567	583.974	3	94.97
397689288	gi|397689288|ref|YP_006526542.1|	MROS_0285	-	hypothetical protein	ITDKEFDATAGVVLDR	552	567	583.975	3	41.56
397689288	gi|397689288|ref|YP_006526542.1|	MROS_0285	-	hypothetical protein	ITDKEFDATAGVVLDR	552	567	583.975	3	45.01
397689288	gi|397689288|ref|YP_006526542.1|	MROS_0285	-	hypothetical protein	VSTTGDPFTDPTTGQPTK	378	395	925.443	2	95.69
397689288	gi|397689288|ref|YP_006526542.1|	MROS_0285	-	hypothetical protein	WTENGGYAVYAFEDDK	807	822	932.905	2	123
397689288	gi|397689288|ref|YP_006526542.1|	MROS_0285	-	hypothetical protein	WTENGGYAVYAFEDDK	807	822	932.905	2	148.76
397689288	gi|397689288|ref|YP_006526542.1|	MROS_0285	-	hypothetical protein	GGFEFQGYCVYQLPNK	515	530	953.945	2	106.42	Carbamidomethyl (C)
397689288	gi|397689288|ref|YP_006526542.1|	MROS_0285	-	hypothetical protein	GGFEFQGYCVYQLPNK	515	530	953.945	2	53.48	Carbamidomethyl (C)
397689288	gi|397689288|ref|YP_006526542.1|	MROS_0285	-	hypothetical protein	LTGAEYTVTFNVDADGNK	671	688	957.955	2	56.84
397689288	gi|397689288|ref|YP_006526542.1|	MROS_0285	-	hypothetical protein	LTGAEYTVTFNVDADGNK	671	688	957.955	2	126.34
397689288	gi|397689288|ref|YP_006526542.1|	MROS_0285	-	hypothetical protein	LTGAEYTVTFNVDADGNK	671	688	957.956	2	113.32
397689288	gi|397689288|ref|YP_006526542.1|	MROS_0285	-	hypothetical protein	LTGAEYTVTFNVDADGNK	671	688	957.956	2	96.55
397689288	gi|397689288|ref|YP_006526542.1|	MROS_0285	-	hypothetical protein	LTGAEYTVTFNVDADGNK	671	688	957.957	2	109.47
397689288	gi|397689288|ref|YP_006526542.1|	MROS_0285	-	hypothetical protein	LTGAEYTVTFNVDADGNK	671	688	957.957	2	114.46
397689288	gi|397689288|ref|YP_006526542.1|	MROS_0285	-	hypothetical protein	LTGAEYTVTFNVDADGNK	671	688	957.957	2	127.76
397689288	gi|397689288|ref|YP_006526542.1|	MROS_0285	-	hypothetical protein	LTGAEYTVTFNVDADGNK	671	688	957.957	2	110.06
397689288	gi|397689288|ref|YP_006526542.1|	MROS_0285	-	hypothetical protein	LTGAEYTVTFNVDADGNK	671	688	957.957	2	148.45
397689288	gi|397689288|ref|YP_006526542.1|	MROS_0285	-	hypothetical protein	LTGAEYTVTFNVDADGNK	671	688	957.957	2	109.02
397689288	gi|397689288|ref|YP_006526542.1|	MROS_0285	-	hypothetical protein	LTGAEYTVTFNVDADGNK	671	688	957.957	2	116.98
397689288	gi|397689288|ref|YP_006526542.1|	MROS_0285	-	hypothetical protein	LTGAEYTVTFNVDADGNK	671	688	957.957	2	122.79
397689288	gi|397689288|ref|YP_006526542.1|	MROS_0285	-	hypothetical protein	LTGAEYTVTFNVDADGNK	671	688	957.957	2	137.79
397689288	gi|397689288|ref|YP_006526542.1|	MROS_0285	-	hypothetical protein	LTGAEYTVTFNVDADGNK	671	688	957.957	2	130.41
397689288	gi|397689288|ref|YP_006526542.1|	MROS_0285	-	hypothetical protein	LTGAEYTVTFNVDADGNK	671	688	957.957	2	69.87
397689288	gi|397689288|ref|YP_006526542.1|	MROS_0285	-	hypothetical protein	LTGAEYTVTFNVDADGNK	671	688	957.957	2	119.07
397689288	gi|397689288|ref|YP_006526542.1|	MROS_0285	-	hypothetical protein	LTGAEYTVTFNVDADGNK	671	688	957.957	2	108.1
397689288	gi|397689288|ref|YP_006526542.1|	MROS_0285	-	hypothetical protein	LTGAEYTVTFNVDADGNK	671	688	957.957	2	120.88
397689288	gi|397689288|ref|YP_006526542.1|	MROS_0285	-	hypothetical protein	LTGAEYTVTFNVDADGNK	671	688	957.957	2	122.64
397689288	gi|397689288|ref|YP_006526542.1|	MROS_0285	-	hypothetical protein	LTGAEYTVTFNVDADGNK	671	688	957.957	2	125.4
397689288	gi|397689288|ref|YP_006526542.1|	MROS_0285	-	hypothetical protein	LTGAEYTVTFNVDADGNK	671	688	957.957	2	126.76
397689288	gi|397689288|ref|YP_006526542.1|	MROS_0285	-	hypothetical protein	LTGAEYTVTFNVDADGNK	671	688	957.959	2	117.67
397689288	gi|397689288|ref|YP_006526542.1|	MROS_0285	-	hypothetical protein	LTGAEYTVTFNVDADGNK	671	688	638.975	3	36.6
397689288	gi|397689288|ref|YP_006526542.1|	MROS_0285	-	hypothetical protein	LTGAEYTVTFNVDADGNK	671	688	957.959	2	115.72
397689288	gi|397689288|ref|YP_006526542.1|	MROS_0285	-	hypothetical protein	LTGAEYTVTFNVDADGNK	671	688	638.975	3	29.35
397689288	gi|397689288|ref|YP_006526542.1|	MROS_0285	-	hypothetical protein	LTGAEYTVTFNVDADGNK	671	688	957.961	2	57.53
397689288	gi|397689288|ref|YP_006526542.1|	MROS_0285	-	hypothetical protein	LTGAEYTVTFNVDADGNK	671	688	957.961	2	25.14
397689288	gi|397689288|ref|YP_006526542.1|	MROS_0285	-	hypothetical protein	LTGAEYTVTFNVDADGNK	671	688	638.977	3	16.83
397689288	gi|397689288|ref|YP_006526542.1|	MROS_0285	-	hypothetical protein	DGDLSAELADGDGPSIEAIR	139	158	1000.97	2	146.32
397689288	gi|397689288|ref|YP_006526542.1|	MROS_0285	-	hypothetical protein	DGDLSAELADGDGPSIEAIR	139	158	1000.98	2	140.39
397689288	gi|397689288|ref|YP_006526542.1|	MROS_0285	-	hypothetical protein	DGDLSAELADGDGPSIEAIR	139	158	1000.98	2	150.33
397689288	gi|397689288|ref|YP_006526542.1|	MROS_0285	-	hypothetical protein	DGDLSAELADGDGPSIEAIR	139	158	1000.98	2	154.69
397689288	gi|397689288|ref|YP_006526542.1|	MROS_0285	-	hypothetical protein	DGDLSAELADGDGPSIEAIR	139	158	1000.98	2	166.48
397689288	gi|397689288|ref|YP_006526542.1|	MROS_0285	-	hypothetical protein	DGDLSAELADGDGPSIEAIR	139	158	667.653	3	118.91
397689288	gi|397689288|ref|YP_006526542.1|	MROS_0285	-	hypothetical protein	DGDLSAELADGDGPSIEAIR	139	158	500.994	4	44.88
397689288	gi|397689288|ref|YP_006526542.1|	MROS_0285	-	hypothetical protein	NDGESDINQNGNSGFVFPK	58	76	1019.96	2	113.54
397689288	gi|397689288|ref|YP_006526542.1|	MROS_0285	-	hypothetical protein	GPGEGDGMVEVAYAGAPLDPSK	731	752	1059	2	124.04
397689288	gi|397689288|ref|YP_006526542.1|	MROS_0285	-	hypothetical protein	GPGEGDGMVEVAYAGAPLDPSK	731	752	1059	2	118.07
397689288	gi|397689288|ref|YP_006526542.1|	MROS_0285	-	hypothetical protein	GPGEGDGMVEVAYAGAPLDPSK	731	752	706.333	3	57.12
397689288	gi|397689288|ref|YP_006526542.1|	MROS_0285	-	hypothetical protein	GPGEGDGMVEVAYAGAPLDPSK	731	752	1066.99	2	116.66	Oxidation (M)
397689288	gi|397689288|ref|YP_006526542.1|	MROS_0285	-	hypothetical protein	FIVCEFDGDGQMPPAGTVIR	939	958	1105.03	2	64.01	Carbamidomethyl (C)
397689288	gi|397689288|ref|YP_006526542.1|	MROS_0285	-	hypothetical protein	FIVCEFDGDGQMPPAGTVIR	939	958	737.02	3	12	Carbamidomethyl (C)
397689288	gi|397689288|ref|YP_006526542.1|	MROS_0285	-	hypothetical protein	FIVCEFDGDGQMPPAGTVIR	939	958	1105.03	2	90.1	Carbamidomethyl (C)
397689288	gi|397689288|ref|YP_006526542.1|	MROS_0285	-	hypothetical protein	FIVCEFDGDGQMPPAGTVIR	939	958	737.022	3	46.78	Carbamidomethyl (C)
397689288	gi|397689288|ref|YP_006526542.1|	MROS_0285	-	hypothetical protein	FIVCEFDGDGQMPPAGTVIR	939	958	737.022	3	17.34	Carbamidomethyl (C)
397689288	gi|397689288|ref|YP_006526542.1|	MROS_0285	-	hypothetical protein	FIVCEFDGDGQMPPAGTVIR	939	958	737.022	3	21.32	Carbamidomethyl (C)
397689288	gi|397689288|ref|YP_006526542.1|	MROS_0285	-	hypothetical protein	YYFAVTSYAYNPDPEAVPR	600	618	741.688	3	101.18
397689288	gi|397689288|ref|YP_006526542.1|	MROS_0285	-	hypothetical protein	YYFAVTSYAYNPDPEAVPR	600	618	1112.03	2	106.57
397689288	gi|397689288|ref|YP_006526542.1|	MROS_0285	-	hypothetical protein	YYFAVTSYAYNPDPEAVPR	600	618	1112.03	2	102.1
397689288	gi|397689288|ref|YP_006526542.1|	MROS_0285	-	hypothetical protein	VLENPMNVIEVIPQTPKPGVR	619	639	777.436	3	87.62
397689288	gi|397689288|ref|YP_006526542.1|	MROS_0285	-	hypothetical protein	VPFEIWNIGIGTPDDPSDDFR	826	846	797.383	3	24.25
397689288	gi|397689288|ref|YP_006526542.1|	MROS_0285	-	hypothetical protein	VPFEIWNIGIGTPDDPSDDFR	826	846	797.383	3	59.79
397689288	gi|397689288|ref|YP_006526542.1|	MROS_0285	-	hypothetical protein	VPFEIWNIGIGTPDDPSDDFR	826	846	797.383	3	71.04
397689288	gi|397689288|ref|YP_006526542.1|	MROS_0285	-	hypothetical protein	VPFEIWNIGIGTPDDPSDDFR	826	846	797.383	3	83.5
397689288	gi|397689288|ref|YP_006526542.1|	MROS_0285	-	hypothetical protein	VPFEIWNIGIGTPDDPSDDFR	826	846	797.383	3	89.63
397689288	gi|397689288|ref|YP_006526542.1|	MROS_0285	-	hypothetical protein	DYKDGDLSAELADGDGPSIEAIR	136	158	803.049	3	14.49
397689288	gi|397689288|ref|YP_006526542.1|	MROS_0285	-	hypothetical protein	DYKDGDLSAELADGDGPSIEAIR	136	158	803.049	3	87.82
397689288	gi|397689288|ref|YP_006526542.1|	MROS_0285	-	hypothetical protein	DYKDGDLSAELADGDGPSIEAIR	136	158	803.049	3	122.03
397689288	gi|397689288|ref|YP_006526542.1|	MROS_0285	-	hypothetical protein	FTLAGDPITGTGWIDGMLHPPGDR	396	419	842.082	3	77.91
397689288	gi|397689288|ref|YP_006526542.1|	MROS_0285	-	hypothetical protein	FTLAGDPITGTGWIDGMLHPPGDR	396	419	842.083	3	26.23
397689288	gi|397689288|ref|YP_006526542.1|	MROS_0285	-	hypothetical protein	FTLAGDPITGTGWIDGMLHPPGDR	396	419	842.083	3	88.74
397689288	gi|397689288|ref|YP_006526542.1|	MROS_0285	-	hypothetical protein	FTLAGDPITGTGWIDGMLHPPGDR	396	419	842.083	3	19.81
397689288	gi|397689288|ref|YP_006526542.1|	MROS_0285	-	hypothetical protein	FTLAGDPITGTGWIDGMLHPPGDR	396	419	842.083	3	101.71
397689288	gi|397689288|ref|YP_006526542.1|	MROS_0285	-	hypothetical protein	FTLAGDPITGTGWIDGMLHPPGDR	396	419	842.083	3	93.01
397689288	gi|397689288|ref|YP_006526542.1|	MROS_0285	-	hypothetical protein	FTLAGDPITGTGWIDGMLHPPGDR	396	419	842.083	3	100.48
397689288	gi|397689288|ref|YP_006526542.1|	MROS_0285	-	hypothetical protein	FTLAGDPITGTGWIDGMLHPPGDR	396	419	842.083	3	95.22
397689288	gi|397689288|ref|YP_006526542.1|	MROS_0285	-	hypothetical protein	FTLAGDPITGTGWIDGMLHPPGDR	396	419	842.083	3	87.58
397689288	gi|397689288|ref|YP_006526542.1|	MROS_0285	-	hypothetical protein	FTLAGDPITGTGWIDGMLHPPGDR	396	419	842.084	3	86.57
397689288	gi|397689288|ref|YP_006526542.1|	MROS_0285	-	hypothetical protein	FTLAGDPITGTGWIDGMLHPPGDR	396	419	631.815	4	23.38
397689288	gi|397689288|ref|YP_006526542.1|	MROS_0285	-	hypothetical protein	FTLAGDPITGTGWIDGMLHPPGDR	396	419	631.815	4	50.49
397689288	gi|397689288|ref|YP_006526542.1|	MROS_0285	-	hypothetical protein	FTLAGDPITGTGWIDGMLHPPGDR	396	419	847.417	3	74.69	Oxidation (M)
397689288	gi|397689288|ref|YP_006526542.1|	MROS_0285	-	hypothetical protein	FTLAGDPITGTGWIDGMLHPPGDR	396	419	847.417	3	51.07	Oxidation (M)
397689288	gi|397689288|ref|YP_006526542.1|	MROS_0285	-	hypothetical protein	FTLAGDPITGTGWIDGMLHPPGDR	396	419	847.417	3	82.92	Oxidation (M)
397689288	gi|397689288|ref|YP_006526542.1|	MROS_0285	-	hypothetical protein	AGQVLDVTHSAGFSDGIVTPIVVDPTK	644	670	681.613	4	21.52
397689288	gi|397689288|ref|YP_006526542.1|	MROS_0285	-	hypothetical protein	AGQVLDVTHSAGFSDGIVTPIVVDPTK	644	670	681.613	4	52.42
397689288	gi|397689288|ref|YP_006526542.1|	MROS_0285	-	hypothetical protein	AGQVLDVTHSAGFSDGIVTPIVVDPTK	644	670	908.482	3	86.85
397689288	gi|397689288|ref|YP_006526542.1|	MROS_0285	-	hypothetical protein	AGQVLDVTHSAGFSDGIVTPIVVDPTK	644	670	908.482	3	133.8
397689288	gi|397689288|ref|YP_006526542.1|	MROS_0285	-	hypothetical protein	AGQVLDVTHSAGFSDGIVTPIVVDPTK	644	670	908.482	3	133.42
397689288	gi|397689288|ref|YP_006526542.1|	MROS_0285	-	hypothetical protein	WDLNNESDLPVASGLYVVHIDMPDLGK	1049	1075	999.828	3	90.16
397689288	gi|397689288|ref|YP_006526542.1|	MROS_0285	-	hypothetical protein	WDLNNESDLPVASGLYVVHIDMPDLGK	1049	1075	999.83	3	109.5
397689288	gi|397689288|ref|YP_006526542.1|	MROS_0285	-	hypothetical protein	WDLNNESDLPVASGLYVVHIDMPDLGK	1049	1075	999.83	3	111.52
397689288	gi|397689288|ref|YP_006526542.1|	MROS_0285	-	hypothetical protein	WDLNNESDLPVASGLYVVHIDMPDLGK	1049	1075	750.126	4	39.73
397689288	gi|397689288|ref|YP_006526542.1|	MROS_0285	-	hypothetical protein	WDLNNESDLPVASGLYVVHIDMPDLGK	1049	1075	1005.16	3	118.56	Oxidation (M)
397689288	gi|397689288|ref|YP_006526542.1|	MROS_0285	-	hypothetical protein	APSVVNDPELAKEDVEDINVFPNPYYGVNPQEINK	975	1009	979.238	4	101.56
397689288	gi|397689288|ref|YP_006526542.1|	MROS_0285	-	hypothetical protein	APSVVNDPELAKEDVEDINVFPNPYYGVNPQEINK	975	1009	979.238	4	104.14
397689288	gi|397689288|ref|YP_006526542.1|	MROS_0285	-	hypothetical protein	APSVVNDPELAKEDVEDINVFPNPYYGVNPQEINK	975	1009	783.592	5	29.69
397689289	gi|397689289|ref|YP_006526543.1|	MROS_0286	-	TonB-dependent receptor	GVEITLTMR	766	774	510.28	2	21.39
397689289	gi|397689289|ref|YP_006526543.1|	MROS_0286	-	TonB-dependent receptor	GVEITLTMR	766	774	510.28	2	14.08
397689289	gi|397689289|ref|YP_006526543.1|	MROS_0286	-	TonB-dependent receptor	GVEITLTMR	766	774	510.28	2	37
397689289	gi|397689289|ref|YP_006526543.1|	MROS_0286	-	TonB-dependent receptor	GVEITLTMR	766	774	510.28	2	37.64
397689289	gi|397689289|ref|YP_006526543.1|	MROS_0286	-	TonB-dependent receptor	GVEITLTMR	766	774	510.28	2	35.76
397689289	gi|397689289|ref|YP_006526543.1|	MROS_0286	-	TonB-dependent receptor	GVEITLTMR	766	774	510.28	2	37.51
397689289	gi|397689289|ref|YP_006526543.1|	MROS_0286	-	TonB-dependent receptor	GVEITLTMR	766	774	510.28	2	35.66
397689289	gi|397689289|ref|YP_006526543.1|	MROS_0286	-	TonB-dependent receptor	GVEITLTMR	766	774	510.28	2	50.33
397689289	gi|397689289|ref|YP_006526543.1|	MROS_0286	-	TonB-dependent receptor	GVEITLTMR	766	774	510.28	2	43.96
397689289	gi|397689289|ref|YP_006526543.1|	MROS_0286	-	TonB-dependent receptor	GVEITLTMR	766	774	510.28	2	33.45
397689289	gi|397689289|ref|YP_006526543.1|	MROS_0286	-	TonB-dependent receptor	GVEITLTMR	766	774	510.281	2	42.58
397689289	gi|397689289|ref|YP_006526543.1|	MROS_0286	-	TonB-dependent receptor	GVEITLTMR	766	774	510.281	2	36.66
397689289	gi|397689289|ref|YP_006526543.1|	MROS_0286	-	TonB-dependent receptor	GVEITLTMR	766	774	510.281	2	33.99
397689289	gi|397689289|ref|YP_006526543.1|	MROS_0286	-	TonB-dependent receptor	GVEITLTMR	766	774	510.281	2	44.26
397689289	gi|397689289|ref|YP_006526543.1|	MROS_0286	-	TonB-dependent receptor	GVEITLTMR	766	774	510.281	2	37.18
397689289	gi|397689289|ref|YP_006526543.1|	MROS_0286	-	TonB-dependent receptor	GVEITLTMR	766	774	510.281	2	46.73
397689289	gi|397689289|ref|YP_006526543.1|	MROS_0286	-	TonB-dependent receptor	GVEITLTMR	766	774	510.281	2	34.86
397689289	gi|397689289|ref|YP_006526543.1|	MROS_0286	-	TonB-dependent receptor	GVEITLTMR	766	774	510.283	2	11.41
397689289	gi|397689289|ref|YP_006526543.1|	MROS_0286	-	TonB-dependent receptor	GVEITLTMR	766	774	510.284	2	20.72
397689289	gi|397689289|ref|YP_006526543.1|	MROS_0286	-	TonB-dependent receptor	GVEITLTMR	766	774	518.277	2	24.36	Oxidation (M)
397689289	gi|397689289|ref|YP_006526543.1|	MROS_0286	-	TonB-dependent receptor	GVEITLTMR	766	774	518.277	2	35.47	Oxidation (M)
397689289	gi|397689289|ref|YP_006526543.1|	MROS_0286	-	TonB-dependent receptor	GVEITLTMR	766	774	518.277	2	39.15	Oxidation (M)
397689289	gi|397689289|ref|YP_006526543.1|	MROS_0286	-	TonB-dependent receptor	FFTNVNYR	283	290	530.763	2	33.35
397689289	gi|397689289|ref|YP_006526543.1|	MROS_0286	-	TonB-dependent receptor	FFTNVNYR	283	290	530.763	2	43.04
397689289	gi|397689289|ref|YP_006526543.1|	MROS_0286	-	TonB-dependent receptor	LGFSFPVTDR	649	658	569.799	2	51.04
397689289	gi|397689289|ref|YP_006526543.1|	MROS_0286	-	TonB-dependent receptor	GIGSLNAETDAR	867	878	602.302	2	81.14
397689289	gi|397689289|ref|YP_006526543.1|	MROS_0286	-	TonB-dependent receptor	GIGSLNAETDAR	867	878	602.302	2	80.97
397689289	gi|397689289|ref|YP_006526543.1|	MROS_0286	-	TonB-dependent receptor	FDYIDIDNLK	604	613	628.313	2	50.25
397689289	gi|397689289|ref|YP_006526543.1|	MROS_0286	-	TonB-dependent receptor	FDYIDIDNLK	604	613	628.313	2	22.07
397689289	gi|397689289|ref|YP_006526543.1|	MROS_0286	-	TonB-dependent receptor	FDYIDIDNLK	604	613	628.313	2	55.77
397689289	gi|397689289|ref|YP_006526543.1|	MROS_0286	-	TonB-dependent receptor	VGGEYQTYTLR	502	512	643.822	2	40.55
397689289	gi|397689289|ref|YP_006526543.1|	MROS_0286	-	TonB-dependent receptor	VTSSEDIQALPVR	132	144	707.88	2	108.37
397689289	gi|397689289|ref|YP_006526543.1|	MROS_0286	-	TonB-dependent receptor	VTSSEDIQALPVR	132	144	707.88	2	108.3
397689289	gi|397689289|ref|YP_006526543.1|	MROS_0286	-	TonB-dependent receptor	FIQQPALNTAYR	668	679	711.381	2	62.56
397689289	gi|397689289|ref|YP_006526543.1|	MROS_0286	-	TonB-dependent receptor	FIQQPALNTAYR	668	679	711.381	2	58.88
397689289	gi|397689289|ref|YP_006526543.1|	MROS_0286	-	TonB-dependent receptor	LAMNASLSFQDAR	779	791	712.349	2	66.77
397689289	gi|397689289|ref|YP_006526543.1|	MROS_0286	-	TonB-dependent receptor	LAMNASLSFQDAR	779	791	712.352	2	57.07
397689289	gi|397689289|ref|YP_006526543.1|	MROS_0286	-	TonB-dependent receptor	LAMNASLSFQDAR	779	791	712.352	2	14.59
397689289	gi|397689289|ref|YP_006526543.1|	MROS_0286	-	TonB-dependent receptor	LAMNASLSFQDAR	779	791	712.353	2	87.77
397689289	gi|397689289|ref|YP_006526543.1|	MROS_0286	-	TonB-dependent receptor	LAMNASLSFQDAR	779	791	712.353	2	88.51
397689289	gi|397689289|ref|YP_006526543.1|	MROS_0286	-	TonB-dependent receptor	LAMNASLSFQDAR	779	791	712.353	2	88.23
397689289	gi|397689289|ref|YP_006526543.1|	MROS_0286	-	TonB-dependent receptor	LAMNASLSFQDAR	779	791	712.353	2	100.58
397689289	gi|397689289|ref|YP_006526543.1|	MROS_0286	-	TonB-dependent receptor	LAMNASLSFQDAR	779	791	712.353	2	88.05
397689289	gi|397689289|ref|YP_006526543.1|	MROS_0286	-	TonB-dependent receptor	LAMNASLSFQDAR	779	791	712.353	2	88.19
397689289	gi|397689289|ref|YP_006526543.1|	MROS_0286	-	TonB-dependent receptor	LAMNASLSFQDAR	779	791	712.353	2	70.7
397689289	gi|397689289|ref|YP_006526543.1|	MROS_0286	-	TonB-dependent receptor	LAMNASLSFQDAR	779	791	712.354	2	38.97
397689289	gi|397689289|ref|YP_006526543.1|	MROS_0286	-	TonB-dependent receptor	LAMNASLSFQDAR	779	791	712.354	2	46.83
397689289	gi|397689289|ref|YP_006526543.1|	MROS_0286	-	TonB-dependent receptor	LAMNASLSFQDAR	779	791	712.354	2	98.34
397689289	gi|397689289|ref|YP_006526543.1|	MROS_0286	-	TonB-dependent receptor	LAMNASLSFQDAR	779	791	712.354	2	19.27
397689289	gi|397689289|ref|YP_006526543.1|	MROS_0286	-	TonB-dependent receptor	LAMNASLSFQDAR	779	791	712.356	2	21.44
397689289	gi|397689289|ref|YP_006526543.1|	MROS_0286	-	TonB-dependent receptor	LAMNASLSFQDAR	779	791	712.358	2	56.16
397689289	gi|397689289|ref|YP_006526543.1|	MROS_0286	-	TonB-dependent receptor	YISPLSYNQALR	818	829	712.877	2	69.79
397689289	gi|397689289|ref|YP_006526543.1|	MROS_0286	-	TonB-dependent receptor	LAMNASLSFQDAR	779	791	720.35	2	73.17	Oxidation (M)
397689289	gi|397689289|ref|YP_006526543.1|	MROS_0286	-	TonB-dependent receptor	LAMNASLSFQDAR	779	791	720.35	2	88.49	Oxidation (M)
397689289	gi|397689289|ref|YP_006526543.1|	MROS_0286	-	TonB-dependent receptor	DQVQFTLQNTDR	735	746	732.858	2	54.43
397689289	gi|397689289|ref|YP_006526543.1|	MROS_0286	-	TonB-dependent receptor	DQVQFTLQNTDR	735	746	732.859	2	63.33
397689289	gi|397689289|ref|YP_006526543.1|	MROS_0286	-	TonB-dependent receptor	DQVQFTLQNTDR	735	746	732.859	2	61.77
397689289	gi|397689289|ref|YP_006526543.1|	MROS_0286	-	TonB-dependent receptor	DQVQFTLQNTDR	735	746	732.859	2	57.51
397689289	gi|397689289|ref|YP_006526543.1|	MROS_0286	-	TonB-dependent receptor	DQVQFTLQNTDR	735	746	732.859	2	61.58
397689289	gi|397689289|ref|YP_006526543.1|	MROS_0286	-	TonB-dependent receptor	DQVQFTLQNTDR	735	746	732.859	2	61.41
397689289	gi|397689289|ref|YP_006526543.1|	MROS_0286	-	TonB-dependent receptor	DQVQFTLQNTDR	735	746	732.865	2	59.39
397689289	gi|397689289|ref|YP_006526543.1|	MROS_0286	-	TonB-dependent receptor	IEYEDLVINAGVR	591	603	745.891	2	36.08
397689289	gi|397689289|ref|YP_006526543.1|	MROS_0286	-	TonB-dependent receptor	IEYEDLVINAGVR	591	603	745.895	2	73.42
397689289	gi|397689289|ref|YP_006526543.1|	MROS_0286	-	TonB-dependent receptor	IEYEDLVINAGVR	591	603	745.895	2	46.42
397689289	gi|397689289|ref|YP_006526543.1|	MROS_0286	-	TonB-dependent receptor	IEYEDLVINAGVR	591	603	745.896	2	68.2
397689289	gi|397689289|ref|YP_006526543.1|	MROS_0286	-	TonB-dependent receptor	IEYEDLVINAGVR	591	603	745.896	2	62.63
397689289	gi|397689289|ref|YP_006526543.1|	MROS_0286	-	TonB-dependent receptor	IEYEDLVINAGVR	591	603	745.896	2	54.25
397689289	gi|397689289|ref|YP_006526543.1|	MROS_0286	-	TonB-dependent receptor	IEYEDLVINAGVR	591	603	745.896	2	67.77
397689289	gi|397689289|ref|YP_006526543.1|	MROS_0286	-	TonB-dependent receptor	IEYEDLVINAGVR	591	603	745.896	2	79.69
397689289	gi|397689289|ref|YP_006526543.1|	MROS_0286	-	TonB-dependent receptor	QGISLNASLSFLVGK	482	496	767.428	2	57.63
397689289	gi|397689289|ref|YP_006526543.1|	MROS_0286	-	TonB-dependent receptor	QGISLNASLSFLVGK	482	496	767.429	2	33.71
397689289	gi|397689289|ref|YP_006526543.1|	MROS_0286	-	TonB-dependent receptor	QGISLNASLSFLVGK	482	496	767.429	2	54.27
397689289	gi|397689289|ref|YP_006526543.1|	MROS_0286	-	TonB-dependent receptor	QGISLNASLSFLVGK	482	496	767.429	2	47.46
397689289	gi|397689289|ref|YP_006526543.1|	MROS_0286	-	TonB-dependent receptor	QGISLNASLSFLVGK	482	496	767.431	2	43.37
397689289	gi|397689289|ref|YP_006526543.1|	MROS_0286	-	TonB-dependent receptor	QGISLNASLSFLVGK	482	496	767.431	2	37.42
397689289	gi|397689289|ref|YP_006526543.1|	MROS_0286	-	TonB-dependent receptor	QGISLNASLSFLVGK	482	496	767.431	2	45.17
397689289	gi|397689289|ref|YP_006526543.1|	MROS_0286	-	TonB-dependent receptor	QGISLNASLSFLVGK	482	496	767.431	2	22.18
397689289	gi|397689289|ref|YP_006526543.1|	MROS_0286	-	TonB-dependent receptor	QGISLNASLSFLVGK	482	496	767.432	2	24.29
397689289	gi|397689289|ref|YP_006526543.1|	MROS_0286	-	TonB-dependent receptor	QGISLNASLSFLVGK	482	496	767.432	2	12.17
397689289	gi|397689289|ref|YP_006526543.1|	MROS_0286	-	TonB-dependent receptor	QGISLNASLSFLVGK	482	496	767.432	2	25.45
397689289	gi|397689289|ref|YP_006526543.1|	MROS_0286	-	TonB-dependent receptor	QGISLNASLSFLVGK	482	496	767.432	2	50.75
397689289	gi|397689289|ref|YP_006526543.1|	MROS_0286	-	TonB-dependent receptor	QGISLNASLSFLVGK	482	496	767.432	2	47.49
397689289	gi|397689289|ref|YP_006526543.1|	MROS_0286	-	TonB-dependent receptor	QGISLNASLSFLVGK	482	496	767.433	2	56.89
397689289	gi|397689289|ref|YP_006526543.1|	MROS_0286	-	TonB-dependent receptor	QGISLNASLSFLVGK	482	496	767.433	2	53.22
397689289	gi|397689289|ref|YP_006526543.1|	MROS_0286	-	TonB-dependent receptor	QGISLNASLSFLVGK	482	496	767.433	2	58.18
397689289	gi|397689289|ref|YP_006526543.1|	MROS_0286	-	TonB-dependent receptor	QGISLNASLSFLVGK	482	496	767.433	2	72.36
397689289	gi|397689289|ref|YP_006526543.1|	MROS_0286	-	TonB-dependent receptor	QGISLNASLSFLVGK	482	496	767.433	2	43.52
397689289	gi|397689289|ref|YP_006526543.1|	MROS_0286	-	TonB-dependent receptor	QGISLNASLSFLVGK	482	496	767.433	2	71.44
[truncated: 7,150 more rows]

## Sheet: T933
PID	prot_acc	Synonym	Gene	Product	pep_seq	pep_start	pep_end	pep_exp_mz	pep_exp_z	pep_score	pep_var_mod
[truncated: 9,751 more rows]

## Sheet: T934
PID	prot_acc	Synonym	Gene	Product	pep_seq	pep_start	pep_end	pep_exp_mz	pep_exp_z	pep_score	pep_var_mod
[truncated: 8,421 more rows]

[truncated: 2 more sheets: T935, T936]
