# Supplementary material for: Respiratory Pathways Reconstructed by Multi-Omics Analysis in Melioribacter roseus, Residing in a Deep Thermal Aquifer of the West-Siberian Megabasin
Source: Front Microbiol. 2017 Jun 30;8:1228. doi: 10.3389/fmicb.2017.01228 (PMC5492636; doi:10.3389/fmicb.2017.01228)
Supplement: Supplementary file 3 [file Table_6.XLS]

## Sheet: T931
Respiratory pathways reconstructed by multi-omics analysis in Melioribacter roseus, residing in a deep thermal aquifer of the West-Siberian megabasin
Sergey Gavrilov, Olga Podosokorskaya, Dmitry Alexeev, Alexander Merkel, Maria Khomyakova, Maria Muntyan, Ilya Altukhov, Ivan Butenko, Elizaveta Bonch-Osmolovskaya, Vadim Govorun and Ilya Kublanov
Supplementary Table S6. Results of proteins identification.
PID	prot_acc	Synonym	Product	prot_score	number_unique_peptides
397689289	gi|397689289|ref|YP_006526543.1|	MROS_0286	TonB-dependent receptor	22153.4	38
397689288	gi|397689288|ref|YP_006526542.1|	MROS_0285	hypothetical protein	16054.2	28
397689522	gi|397689522|ref|YP_006526776.1|	MROS_0520	hypothetical protein	11953.6	34
397690576	gi|397690576|ref|YP_006527830.1|	MROS_1581	TonB-dependent receptor	9488.24	35
397690827	gi|397690827|ref|YP_006528081.1|	MROS_1835	pyruvate phosphate dikinase	7529.98	34
397690807	gi|397690807|ref|YP_006528061.1|	MROS_1815	TonB-dependent receptor	6925.38	26
397691682	gi|397691682|ref|YP_006528936.1|	MROS_2693	Chaperonin GroEL	6257.28	17
397689762	gi|397689762|ref|YP_006527016.1|	MROS_0761	TonB dependent receptor	5956.47	32
397690577	gi|397690577|ref|YP_006527831.1|	MROS_1582	Gingipain R	5498.22	14
397689637	gi|397689637|ref|YP_006526891.1|	MROS_0635	Fe-only hydrogenase, subunit beta	4841.54	18
397689287	gi|397689287|ref|YP_006526541.1|	MROS_0284	hypothetical protein	4122.63	7
397691042	gi|397691042|ref|YP_006528296.1|	MROS_2052	membrane protein involved in aromatic hydrocarbon degradation	4054.2	18
397690580	gi|397690580|ref|YP_006527834.1|	MROS_1586	Mannosyl-oligosaccharide 1,2-alpha-mannosidase	3951.08	15
397691617	gi|397691617|ref|YP_006528871.1|	MROS_2628	TonB-dependent receptor	3839.45	27
397690560	gi|397690560|ref|YP_006527814.1|	MROS_1564	hypothetical protein	3670.39	18
397689761	gi|397689761|ref|YP_006527015.1|	MROS_0760	SusD/RagB family protein	3563.84	15
397691174	gi|397691174|ref|YP_006528428.1|	MROS_2185	flagellin-related protein FliC	3428.86	8
397689221	gi|397689221|ref|YP_006526475.1|	MROS_0218	Elongation factor EF-Tu	3382.18	15
397691560	gi|397691560|ref|YP_006528814.1|	MROS_2571	MotA/TolQ/ExbB proton channel	3341.71	3
397691270	gi|397691270|ref|YP_006528524.1|	MROS_2281	efflux transporter, RND family, MFP subunit	3339.69	13
397689352	gi|397689352|ref|YP_006526606.1|	MROS_0349	enolase	3224.58	19
397691616	gi|397691616|ref|YP_006528870.1|	MROS_2627	5'-nucleotidase domain-containing protein	3021.46	17
397691351	gi|397691351|ref|YP_006528605.1|	MROS_2362	F0F1 ATP synthase subunit beta	2905.5	17
397689175	gi|397689175|ref|YP_006526429.1|	MROS_0172	Parvulin-like peptidyl-prolyl isomerase	2889.03	18
397691269	gi|397691269|ref|YP_006528523.1|	MROS_2280	outer membrane efflux protein	2876.88	13
397691457	gi|397691457|ref|YP_006528711.1|	MROS_2468	ATP-dependent Clp protease ATP-binding subunit ClpC	2875.2	21
397689402	gi|397689402|ref|YP_006526656.1|	MROS_0400	ATPase associated with various cellular activities AAA_3	2873.65	12
397689226	gi|397689226|ref|YP_006526480.1|	MROS_0223	DNA-directed RNA polymerase, beta subunit	2870.08	23
397691184	gi|397691184|ref|YP_006528438.1|	MROS_2195	methyl-accepting chemotaxis sensory transducer	2859.07	19
397691652	gi|397691652|ref|YP_006528906.1|	MROS_2663	pyruvate:ferredoxin oxidoreductase subunit alpha	2855.11	20
397690562	gi|397690562|ref|YP_006527816.1|	MROS_1567	sigma-54 dependent DNA-binding response regulator	2781.79	9
397690880	gi|397690880|ref|YP_006528134.1|	MROS_1889	hypothetical protein	2775.21	12
397690587	gi|397690587|ref|YP_006527841.1|	MROS_1593	alpha/beta hydrolase related protein	2775.19	21
397691588	gi|397691588|ref|YP_006528842.1|	MROS_2599	Trypsin-like serine protease	2722.43	14
397691398	gi|397691398|ref|YP_006528652.1|	MROS_2409	gliding motility-related protein	2693.91	31
397689728	gi|397689728|ref|YP_006526982.1|	MROS_0727	hypothetical protein	2669.26	30
397691221	gi|397691221|ref|YP_006528475.1|	MROS_2232	UvrD/REP helicase	2442.24	22
397689262	gi|397689262|ref|YP_006526516.1|	MROS_0259	tetratricopeptide domain-containing protein	2382.15	12
397691222	gi|397691222|ref|YP_006528476.1|	MROS_2233	phosphofructokinase	2376.11	12
397691471	gi|397691471|ref|YP_006528725.1|	MROS_2482	Fe-only hydrogenase, catalytic subunit alpha	2349.99	13
397691470	gi|397691470|ref|YP_006528724.1|	MROS_2481	Fe-only hydrogenase, subunit beta	2338.02	14
397691477	gi|397691477|ref|YP_006528731.1|	MROS_2488	Fe-only hydrogenase, catalytic subunit alpha	2322.43	16
397690876	gi|397690876|ref|YP_006528130.1|	MROS_1884	outer membrane protein assembly complex	2285.53	17
397689729	gi|397689729|ref|YP_006526983.1|	MROS_0728	hypothetical protein	2274.15	9
397689636	gi|397689636|ref|YP_006526890.1|	MROS_0634	Fe-only hydrogenase, catalytic subunit alpha	2234.39	14
397689663	gi|397689663|ref|YP_006526917.1|	MROS_0661	TonB-dependent receptor	2164.24	14
397690020	gi|397690020|ref|YP_006527274.1|	MROS_1021	membrane protein involved in aromatic hydrocarbon degradation	1997.83	7
397689225	gi|397689225|ref|YP_006526479.1|	MROS_0222	DNA-directed RNA polymerase, beta' subunit	1972.43	26
397691688	gi|397691688|ref|YP_006528942.1|	MROS_2699	capsular exopolysaccharide family	1964.34	18
397691578	gi|397691578|ref|YP_006528832.1|	MROS_2589	Arginine decarboxylase	1955.79	4
397689396	gi|397689396|ref|YP_006526650.1|	MROS_0394	BatD	1923.77	14
397690463	gi|397690463|ref|YP_006527717.1|	MROS_1467	PpiC-type peptidyl-prolyl cis-trans isomerase	1912.96	14
397689601	gi|397689601|ref|YP_006526855.1|	MROS_0599	hypothetical protein	1911.92	2
397691558	gi|397691558|ref|YP_006528812.1|	MROS_2569	Biopolymer transport protein ExbD/TolR	1837.91	8
397690785	gi|397690785|ref|YP_006528039.1|	MROS_1792	ATP-dependent Lon protease	1724.36	15
397689192	gi|397689192|ref|YP_006526446.1|	MROS_0189	DNA-directed RNA polymerase, alpha subunit	1708.04	9
397691407	gi|397691407|ref|YP_006528661.1|	MROS_2418	Molecular chaperone DnaK	1655.48	9
397691476	gi|397691476|ref|YP_006528730.1|	MROS_2487	Fe-only hydrogenase, fused subunits beta and gamma	1635.85	14
397689436	gi|397689436|ref|YP_006526690.1|	MROS_0434	hypothetical protein	1629.01	9
397689227	gi|397689227|ref|YP_006526481.1|	MROS_0224	50S ribosomal protein L7/L12	1626.18	5
397689438	gi|397689438|ref|YP_006526692.1|	MROS_0436	Cell division protease FtsH	1618.35	10
397691356	gi|397691356|ref|YP_006528610.1|	MROS_2367	membrane-bound proton-translocating pyrophosphatase	1584.48	7
397691217	gi|397691217|ref|YP_006528471.1|	MROS_2228	aminoacyl-histidine dipeptidase	1581.09	12
397691425	gi|397691425|ref|YP_006528679.1|	MROS_2436	Recombination protein RecA	1556.45	7
397691472	gi|397691472|ref|YP_006528726.1|	MROS_2483	sigma-54 dependent transcription regulator	1553.23	16
397690789	gi|397690789|ref|YP_006528043.1|	MROS_1796	flavoprotein	1496.62	13
397690793	gi|397690793|ref|YP_006528047.1|	MROS_1800	30S ribosomal protein S1	1489.4	11
397690400	gi|397690400|ref|YP_006527654.1|	MROS_1404	L-glutamine synthetase	1486.14	7
397691819	gi|397691819|ref|YP_006529073.1|	MROS_2830	penicillin-binding protein, 1A family	1462.5	14
397690331	gi|397690331|ref|YP_006527585.1|	MROS_1335	hypothetical protein	1458.35	9
397690985	gi|397690985|ref|YP_006528239.1|	MROS_1994	hypothetical protein	1448.8	16
397691261	gi|397691261|ref|YP_006528515.1|	MROS_2272	multi-sensor hybrid histidine kinase	1442.21	13
397690237	gi|397690237|ref|YP_006527491.1|	MROS_1241	hypothetical protein	1431.82	13
397689460	gi|397689460|ref|YP_006526714.1|	MROS_0458	succinate dehydrogenase/fumarate reductase flavoprotein subunit	1422.29	10
397690648	gi|397690648|ref|YP_006527902.1|	MROS_1655	hypothetical protein	1421.37	14
397689734	gi|397689734|ref|YP_006526988.1|	MROS_0733	alanyl-tRNA synthetase	1405.76	14
397691428	gi|397691428|ref|YP_006528682.1|	MROS_2439	inosine-5'-monophosphate dehydrogenase	1398.26	12
397690810	gi|397690810|ref|YP_006528064.1|	MROS_1818	hypothetical protein	1376.45	9
397691456	gi|397691456|ref|YP_006528710.1|	MROS_2467	hypothetical protein	1358.96	9
397690881	gi|397690881|ref|YP_006528135.1|	MROS_1890	FG-GAP repeat protein	1358.94	15
397690374	gi|397690374|ref|YP_006527628.1|	MROS_1378	S-adenosylhomocysteine hydrolase	1326.33	12
397690813	gi|397690813|ref|YP_006528067.1|	MROS_1821	OmpA/MotB domain protein	1291.89	8
397691736	gi|397691736|ref|YP_006528990.1|	MROS_2747	NAD-dependent epimerase/dehydratase	1290.84	9
397689635	gi|397689635|ref|YP_006526889.1|	MROS_0633	PAS/PAC sensor protein	1282.73	10
397690195	gi|397690195|ref|YP_006527449.1|	MROS_1199	hypothetical protein	1254.71	11
397689634	gi|397689634|ref|YP_006526888.1|	MROS_0632	protein serine/threonine phosphatase	1249.29	8
397689052	gi|397689052|ref|YP_006526306.1|	MROS_0049	Tetratricopeptide TPR_2 repeat protein	1243.48	13
397691059	gi|397691059|ref|YP_006528313.1|	MROS_2070	glycosyl hydrolase family protein	1243.07	12
397690853	gi|397690853|ref|YP_006528107.1|	MROS_1861	preprotein translocase subunit SecF	1230.87	11
397691239	gi|397691239|ref|YP_006528493.1|	MROS_2250	PAS:Response regulator receiver:ATP-binding region, ATPase-like:Histidine kinase A-like protein	1229.8	17
397690248	gi|397690248|ref|YP_006527502.1|	MROS_1252	cation efflux system protein	1211.11	9
397690710	gi|397690710|ref|YP_006527964.1|	MROS_1717	transcription elongation factor NusA	1207.1	9
397691559	gi|397691559|ref|YP_006528813.1|	MROS_2570	Biopolymer transport protein ExbD/TolR	1205.75	6
397690654	gi|397690654|ref|YP_006527908.1|	MROS_1661	multi-sensor hybrid histidine kinase	1200.97	9
397689066	gi|397689066|ref|YP_006526320.1|	MROS_0063	2',3'-cyclic-nucleotide 2'-phosphodiesterase	1198.91	6
397690911	gi|397690911|ref|YP_006528165.1|	MROS_1920	glyceraldehyde-3-phosphate dehydrogenase	1188.38	10
397690882	gi|397690882|ref|YP_006528136.1|	MROS_1891	WD40 domain-containing protein	1185.17	14
397689434	gi|397689434|ref|YP_006526688.1|	MROS_0432	preprotein translocase subunit SecA	1184.42	14
397689308	gi|397689308|ref|YP_006526562.1|	MROS_0305	Periplasmic polysaccharide export protein	1182.74	7
397689426	gi|397689426|ref|YP_006526680.1|	MROS_0424	TonB-dependent receptor plug	1179.52	13
397689053	gi|397689053|ref|YP_006526307.1|	MROS_0050	hypothetical protein	1166.14	12
397689760	gi|397689760|ref|YP_006527014.1|	MROS_0759	lipoprotein	1166.13	9
397689483	gi|397689483|ref|YP_006526737.1|	MROS_0481	acriflavin resistance protein	1157.85	10
397690564	gi|397690564|ref|YP_006527818.1|	MROS_1569	integral membrane sensor signal transduction histidine kinase	1138.03	12
397689607	gi|397689607|ref|YP_006526861.1|	MROS_0605	protoporphyrinogen oxidase	1136.19	6
397689521	gi|397689521|ref|YP_006526775.1|	MROS_0519	FG-GAP repeat protein	1127.64	7
397690879	gi|397690879|ref|YP_006528133.1|	MROS_1888	hypothetical protein	1126.22	9
397689791	gi|397689791|ref|YP_006527045.1|	MROS_0791	copper-transporting P-type ATPase	1111.55	10
397690854	gi|397690854|ref|YP_006528108.1|	MROS_1862	preprotein translocase subunit SecD	1110.98	9
397689244	gi|397689244|ref|YP_006526498.1|	MROS_0241	homoserine dehydrogenase	1108.53	6
397689134	gi|397689134|ref|YP_006526388.1|	MROS_0131	Carbohydrate kinase family protein	1104.97	10
397689115	gi|397689115|ref|YP_006526369.1|	MROS_0112	TonB-dependent receptor	1096.7	13
397689276	gi|397689276|ref|YP_006526530.1|	MROS_0273	F0F1 ATP synthase subunit delta	1095.26	5
397690376	gi|397690376|ref|YP_006527630.1|	MROS_1380	multi-sensor signal transduction histidine kinase	1092	10
397689254	gi|397689254|ref|YP_006526508.1|	MROS_0251	peptidase M20	1084.15	10
397691093	gi|397691093|ref|YP_006528347.1|	MROS_2104	histidine kinase	1083.36	10
397689858	gi|397689858|ref|YP_006527112.1|	MROS_0858	pyruvate dehydrogenase E2 component	1082.36	6
397690912	gi|397690912|ref|YP_006528166.1|	MROS_1921	phosphoglycerate kinase	1073.3	8
397690683	gi|397690683|ref|YP_006527937.1|	MROS_1690	Malic enzyme	1071.19	12
397690332	gi|397690332|ref|YP_006527586.1|	MROS_1336	carbamoyl-phosphate synthase, large subunit	1067.71	13
397691478	gi|397691478|ref|YP_006528732.1|	MROS_2489	histidine kinase	1064.72	7
397689859	gi|397689859|ref|YP_006527113.1|	MROS_0859	pyruvate dehydrogenase E1 component	1064.53	14
397691185	gi|397691185|ref|YP_006528439.1|	MROS_2196	oxidoreductase domain-containing protein	1061.48	10
397690520	gi|397690520|ref|YP_006527774.1|	MROS_1524	bifunctional aspartokinase I/homoserine dehydrogenase I	1060.46	10
397689056	gi|397689056|ref|YP_006526310.1|	MROS_0053	glycogen synthase	1042.41	8
397691197	gi|397691197|ref|YP_006528451.1|	MROS_2208	TonB-dependent outer membrane transport protein	1042.29	11
397689313	gi|397689313|ref|YP_006526567.1|	MROS_0310	cell division protein FtsA	1025.91	10
397690906	gi|397690906|ref|YP_006528160.1|	MROS_1915	glucokinase	1000.03	6
397689156	gi|397689156|ref|YP_006526410.1|	MROS_0153	glucosamine/fructose-6-phosphate aminotransferase	997.37	10
397690581	gi|397690581|ref|YP_006527835.1|	MROS_1587	L-fucose isomerase	986.29	4
397690574	gi|397690574|ref|YP_006527828.1|	MROS_1579	hypothetical protein	982.21	5
397690566	gi|397690566|ref|YP_006527820.1|	MROS_1571	Reductase, NrfD-like subunit	973.96	4
397691023	gi|397691023|ref|YP_006528277.1|	MROS_2032	NADH dehydrogenase subunit G	965.16	8
397689172	gi|397689172|ref|YP_006526426.1|	MROS_0169	ATPase	964.36	6
397689054	gi|397689054|ref|YP_006526308.1|	MROS_0051	hypothetical protein	961.94	8
397690833	gi|397690833|ref|YP_006528087.1|	MROS_1841	Smc family protein	947.06	9
397689579	gi|397689579|ref|YP_006526833.1|	MROS_0577	heavy metal efflux pump, CzcA family	939.17	10
397689677	gi|397689677|ref|YP_006526931.1|	MROS_0675	fructose-bisphosphate aldolase	937.66	11
397691001	gi|397691001|ref|YP_006528255.1|	MROS_2010	methyl-accepting chemotaxis sensory transducer	925.94	5
397690568	gi|397690568|ref|YP_006527822.1|	MROS_1573	phospho-2-dehydro-3-deoxyheptonate aldolase	921.9	7
397689416	gi|397689416|ref|YP_006526670.1|	MROS_0414	LemA family protein	916.51	10
397689756	gi|397689756|ref|YP_006527010.1|	MROS_0755	glucokinase	916.09	9
397689155	gi|397689155|ref|YP_006526409.1|	MROS_0152	GTPase-like protein	913.69	11
397691718	gi|397691718|ref|YP_006528972.1|	MROS_2729	translation elongation factor G	911.42	10
397691800	gi|397691800|ref|YP_006529054.1|	MROS_2811	electron transfer flavoprotein subunit alpha	907.8	5
397689178	gi|397689178|ref|YP_006526432.1|	MROS_0175	Long-chain acyl-CoA synthetase	903.23	12
397691285	gi|397691285|ref|YP_006528539.1|	MROS_2296	LysM domain protein	901.75	9
397691038	gi|397691038|ref|YP_006528292.1|	MROS_2048	Cytochrome c554	897.18	6
397691046	gi|397691046|ref|YP_006528300.1|	MROS_2056	hypothetical protein	890.61	5
397691468	gi|397691468|ref|YP_006528722.1|	MROS_2479	hypothetical protein	884.85	5
397689597	gi|397689597|ref|YP_006526851.1|	MROS_0595	Fimbrial assembly family protein	883.56	10
397690925	gi|397690925|ref|YP_006528179.1|	MROS_1934	phospho-2-dehydro-3-deoxyheptonate aldolase	881.7	6
397689064	gi|397689064|ref|YP_006526318.1|	MROS_0061	L-proline dehydrogenase	881.68	10
397690826	gi|397690826|ref|YP_006528080.1|	MROS_1834	S-adenosylmethionine/tRNA-ribosyltransferase-isomerase	881.55	13
397690271	gi|397690271|ref|YP_006527525.1|	MROS_1275	dipeptidyl-peptidase III	878.99	12
397689845	gi|397689845|ref|YP_006527099.1|	MROS_0845	succinyl-CoA synthetase, beta subunit	877.86	10
397690488	gi|397690488|ref|YP_006527742.1|	MROS_1492	mucoidy inhibitor-like protein	875.67	7
397690249	gi|397690249|ref|YP_006527503.1|	MROS_1253	Cation/multidrug efflux pump	874.01	12
397691280	gi|397691280|ref|YP_006528534.1|	MROS_2291	acetyl-CoA carboxylase	871.11	11
397689755	gi|397689755|ref|YP_006527009.1|	MROS_0754	glycoside hydrolase family 3 protein	867.62	10
397689074	gi|397689074|ref|YP_006526328.1|	MROS_0071	threonyl-tRNA synthetase	866.89	8
397689307	gi|397689307|ref|YP_006526561.1|	MROS_0304	lipopolysaccharide biosynthesis protein	854.15	7
397689897	gi|397689897|ref|YP_006527151.1|	MROS_0897	hypothetical protein	850.23	6
397690579	gi|397690579|ref|YP_006527833.1|	MROS_1584	glucokinase	843.53	10
397690674	gi|397690674|ref|YP_006527928.1|	MROS_1681	hypothetical protein	843.4	3
397689293	gi|397689293|ref|YP_006526547.1|	MROS_0290	DNA polymerase III, alpha subunit	834.57	14
397691112	gi|397691112|ref|YP_006528366.1|	MROS_2123	Chemotaxis protein histidine kinase CheA	830.66	7
397690556	gi|397690556|ref|YP_006527810.1|	MROS_1560	phosphoenolpyruvate carboxykinase	825.01	12
397689266	gi|397689266|ref|YP_006526520.1|	MROS_0263	phosphoglycerate dehydrogenase-like protein	819.89	10
397689047	gi|397689047|ref|YP_006526301.1|	MROS_0044	molybdopterin oxidoreductase, iron-sulfur binding subunit	818.48	8
397689069	gi|397689069|ref|YP_006526323.1|	MROS_0066	Phenylalanyl-tRNA synthetase subunit beta	817.78	12
397689432	gi|397689432|ref|YP_006526686.1|	MROS_0430	TPR repeat-containing protein	806.79	9
397690772	gi|397690772|ref|YP_006528026.1|	MROS_1779	hypothetical protein	800.91	4
397689485	gi|397689485|ref|YP_006526739.1|	MROS_0483	outer membrane efflux protein	790.07	6
397690247	gi|397690247|ref|YP_006527501.1|	MROS_1251	outer membrane efflux protein	788.51	8
397690864	gi|397690864|ref|YP_006528118.1|	MROS_1872	WD40 domain-containing protein	782.84	9
397689297	gi|397689297|ref|YP_006526551.1|	MROS_0294	Acetyl-CoA carboxylase, alpha subunit	776.48	6
397690967	gi|397690967|ref|YP_006528221.1|	MROS_1976	thioredoxin	769.82	7
397690040	gi|397690040|ref|YP_006527294.1|	MROS_1041	DNA gyrase subunit A	769.08	12
397689931	gi|397689931|ref|YP_006527185.1|	MROS_0931	hypothetical protein	765.07	10
397689722	gi|397689722|ref|YP_006526976.1|	MROS_0721	phosphoserine aminotransferase	764.88	6
397690588	gi|397690588|ref|YP_006527842.1|	MROS_1594	alpha-1,2-mannosidase precursor	759.38	10
397690468	gi|397690468|ref|YP_006527722.1|	MROS_1472	hypothetical protein	750.61	3
397690834	gi|397690834|ref|YP_006528088.1|	MROS_1842	glycoside hydrolase family 2 sugar binding protein	747.91	9
397690113	gi|397690113|ref|YP_006527367.1|	MROS_1115	hypothetical protein	745.28	4
397689311	gi|397689311|ref|YP_006526565.1|	MROS_0308	hypothetical protein	744.36	4
397689335	gi|397689335|ref|YP_006526589.1|	MROS_0332	integral membrane sensor signal transduction histidine kinase	742.32	11
397690679	gi|397690679|ref|YP_006527933.1|	MROS_1686	30S ribosomal protein S2	734.92	5
397690542	gi|397690542|ref|YP_006527796.1|	MROS_1546	tyrosine phenol-lyase	730	7
397689189	gi|397689189|ref|YP_006526443.1|	MROS_0186	diguanylate cyclase	727.23	8
397689527	gi|397689527|ref|YP_006526781.1|	MROS_0525	ABC transport system substrate-binding protein	721.89	6
397690872	gi|397690872|ref|YP_006528126.1|	MROS_1880	UDP-3-O-[3-hydroxymyristoyl] N-acetylglucosamine deacetylase	718.29	4
397690139	gi|397690139|ref|YP_006527393.1|	MROS_1141	preprotein translocase subunit YidC	713.08	6
397691704	gi|397691704|ref|YP_006528958.1|	MROS_2715	hypothetical protein	710.69	7
397691809	gi|397691809|ref|YP_006529063.1|	MROS_2820	Rod shape-determining protein MreB	703.42	9
397689714	gi|397689714|ref|YP_006526968.1|	MROS_0712	glutamate synthase (ferredoxin)	695.97	11
397690984	gi|397690984|ref|YP_006528238.1|	MROS_1993	outer membrane assembly lipoprotein YfiO	694.91	10
397691474	gi|397691474|ref|YP_006528728.1|	MROS_2485	PAS domain S-box protein	694.37	6
397689334	gi|397689334|ref|YP_006526588.1|	MROS_0331	DNA helicase, UvrD/REP type	694.36	16
397689625	gi|397689625|ref|YP_006526879.1|	MROS_0623	Cytochrome c-type biogenesis protein F	693.39	6
397691737	gi|397691737|ref|YP_006528991.1|	MROS_2748	8-amino-7-oxononanoate synthase	693.03	5
397691689	gi|397691689|ref|YP_006528943.1|	MROS_2700	hypothetical protein	691.06	4
397691365	gi|397691365|ref|YP_006528619.1|	MROS_2376	NADH dehydrogenase subunit D	690.73	7
397690236	gi|397690236|ref|YP_006527490.1|	MROS_1240	major facilitator superfamily MFS_1	690.58	3
397690401	gi|397690401|ref|YP_006527655.1|	MROS_1405	Helix-turn-helix, Fis-type	688.87	7
397691587	gi|397691587|ref|YP_006528841.1|	MROS_2598	chorismate synthase	688.1	7
397689275	gi|397689275|ref|YP_006526529.1|	MROS_0272	F0F1 ATP synthase subunit alpha	687.08	10
397690242	gi|397690242|ref|YP_006527496.1|	MROS_1246	processing peptidase	686.9	7
397690387	gi|397690387|ref|YP_006527641.1|	MROS_1391	Peroxidase/catalase (Catalase-peroxidase)	682.57	9
397689303	gi|397689303|ref|YP_006526557.1|	MROS_0300	glycosyl transferase group 1	679.99	6
397691787	gi|397691787|ref|YP_006529041.1|	MROS_2798	phosphoenolpyruvate synthase	675.77	10
397690685	gi|397690685|ref|YP_006527939.1|	MROS_1692	hypothetical protein	673.92	6
397689174	gi|397689174|ref|YP_006526428.1|	MROS_0171	hypothetical protein	671.91	6
397690823	gi|397690823|ref|YP_006528077.1|	MROS_1831	NAD(P)H-dependent glycerol-3-phosphate dehydrogenase	671.28	7
397690315	gi|397690315|ref|YP_006527569.1|	MROS_1319	Pit	668.86	8
397691262	gi|397691262|ref|YP_006528516.1|	MROS_2273	dipeptidyl aminopeptidase IV	666.19	6
397690783	gi|397690783|ref|YP_006528037.1|	MROS_1790	DNA polymerase III subunit tau	665.49	8
397690718	gi|397690718|ref|YP_006527972.1|	MROS_1725	ribonuclease E and G	659.56	11
397690865	gi|397690865|ref|YP_006528119.1|	MROS_1873	ribonuclease R	657.72	8
397689814	gi|397689814|ref|YP_006527068.1|	MROS_0814	crispr-associated regulatory protein, devr family	654.81	6
397691610	gi|397691610|ref|YP_006528864.1|	MROS_2621	thiamine biosynthesis protein ThiH	650.89	7
397691707	gi|397691707|ref|YP_006528961.1|	MROS_2718	preprotein translocase, YajC subunit	650.84	3
397689599	gi|397689599|ref|YP_006526853.1|	MROS_0597	Type IV pilus assembly protein PilB	650.7	6
397689682	gi|397689682|ref|YP_006526936.1|	MROS_0680	Xaa-Pro aminopeptidase	650.46	6
397691272	gi|397691272|ref|YP_006528526.1|	MROS_2283	ABC transporter efflux protein	646.04	9
397690716	gi|397690716|ref|YP_006527970.1|	MROS_1723	polynucleotide phosphorylase/polyadenylase	645.41	10
397689161	gi|397689161|ref|YP_006526415.1|	MROS_0158	NADH dehydrogenase subunit C	644.97	6
397691429	gi|397691429|ref|YP_006528683.1|	MROS_2440	glycosyl transferase group 1	644.88	7
397689121	gi|397689121|ref|YP_006526375.1|	MROS_0118	Histidine kinase-like ATPase	641.43	9
397691549	gi|397691549|ref|YP_006528803.1|	MROS_2560	membrane CBS domain protein	634.04	6
397689360	gi|397689360|ref|YP_006526614.1|	MROS_0357	acetaldehyde dehydrogenase (acetylating)	633.99	7
397690589	gi|397690589|ref|YP_006527843.1|	MROS_1595	ROK family protein	631.82	4
397689479	gi|397689479|ref|YP_006526733.1|	MROS_0477	phosphoenolpyruvate carboxylase	624.17	8
397691752	gi|397691752|ref|YP_006529006.1|	MROS_2763	Fe-S oxidoreductase	624.14	5
397689202	gi|397689202|ref|YP_006526456.1|	MROS_0199	30S ribosomal protein S5	621.09	3
397690333	gi|397690333|ref|YP_006527587.1|	MROS_1337	carbamoyl-phosphate synthase, small subunit	617.89	7
397690550	gi|397690550|ref|YP_006527804.1|	MROS_1554	D-isomer specific 2-hydroxyacid dehydrogenase NAD-binding protein	617.83	7
397689481	gi|397689481|ref|YP_006526735.1|	MROS_0479	periplasmic serine protease	609.88	4
397689453	gi|397689453|ref|YP_006526707.1|	MROS_0451	hypothetical protein	602.62	6
397689639	gi|397689639|ref|YP_006526893.1|	MROS_0637	CoA-binding domain protein	602.57	4
397690613	gi|397690613|ref|YP_006527867.1|	MROS_1620	outer membrane assembly lipoprotein YfiO	598.9	4
397689914	gi|397689914|ref|YP_006527168.1|	MROS_0914	ABC transporter ATPase subunit	597.33	4
397691815	gi|397691815|ref|YP_006529069.1|	MROS_2826	citrate synthase	589.65	5
397690524	gi|397690524|ref|YP_006527778.1|	MROS_1528	Dipeptidyl-peptidase 7	585.67	8
397689478	gi|397689478|ref|YP_006526732.1|	MROS_0476	Carbon-nitrogen hydrolase	585.25	8
397690272	gi|397690272|ref|YP_006527526.1|	MROS_1276	hypothetical protein	580.1	7
397690968	gi|397690968|ref|YP_006528222.1|	MROS_1977	2-oxoglutarate ferredoxin oxidoreductase, alpha subunit	576.63	6
397690875	gi|397690875|ref|YP_006528129.1|	MROS_1883	outer membrane chaperone Skp (OmpH)	576.11	4
397690120	gi|397690120|ref|YP_006527374.1|	MROS_1122	ATP-dependent HslUV protease ATP-binding subunit	570.64	7
397690337	gi|397690337|ref|YP_006527591.1|	MROS_1341	alkyl hydroperoxide reductase	566.83	3
397689263	gi|397689263|ref|YP_006526517.1|	MROS_0260	adenosine deaminase	566.77	6
397691352	gi|397691352|ref|YP_006528606.1|	MROS_2363	F0F1 ATP synthase subunit epsilon	565.79	4
397691277	gi|397691277|ref|YP_006528531.1|	MROS_2288	Tetratricopeptide domain protein	562.88	3
397690473	gi|397690473|ref|YP_006527727.1|	MROS_1477	apbe family lipoprotein	561.4	3
397691030	gi|397691030|ref|YP_006528284.1|	MROS_2039	hypothetical protein	558.04	4
397690503	gi|397690503|ref|YP_006527757.1|	MROS_1507	aconitate hydratase	555.29	9
397690373	gi|397690373|ref|YP_006527627.1|	MROS_1377	S-adenosylmethionine synthetase	554.42	4
397691304	gi|397691304|ref|YP_006528558.1|	MROS_2315	Tetratricopeptide TPR_2 repeat protein	551.13	9
397690571	gi|397690571|ref|YP_006527825.1|	MROS_1576	glycosyltransferase 36	550.65	8
397690844	gi|397690844|ref|YP_006528098.1|	MROS_1852	integral membrane sensor signal transduction histidine kinase	542.27	6
397690927	gi|397690927|ref|YP_006528181.1|	MROS_1936	alpha amylase catalytic domain-containing protein	539.6	9
397690986	gi|397690986|ref|YP_006528240.1|	MROS_1995	hypothetical protein	537.84	4
397689474	gi|397689474|ref|YP_006526728.1|	MROS_0472	split soret cytochrome c precursor	537.12	4
397690436	gi|397690436|ref|YP_006527690.1|	MROS_1440	oligopeptide transporter, OPT family	536.74	3
397690948	gi|397690948|ref|YP_006528202.1|	MROS_1957	O-methyltransferase	533.62	7
397690411	gi|397690411|ref|YP_006527665.1|	MROS_1415	transcriptional dual regulator HU-beta	533.06	3
397690988	gi|397690988|ref|YP_006528242.1|	MROS_1997	MotA/TolQ/ExbB proton channel	531.06	4
397689398	gi|397689398|ref|YP_006526652.1|	MROS_0396	von Willebrand factor type A	527.6	6
397691533	gi|397691533|ref|YP_006528787.1|	MROS_2544	DNA topoisomerase I	524.29	9
397690628	gi|397690628|ref|YP_006527882.1|	MROS_1635	phosphoribosylformylglycinamidine synthase II	522.86	6
397691685	gi|397691685|ref|YP_006528939.1|	MROS_2696	Serine protease	519.95	4
397689596	gi|397689596|ref|YP_006526850.1|	MROS_0594	hypothetical protein	519.85	7
397689222	gi|397689222|ref|YP_006526476.1|	MROS_0219	Elongation factor EF-G	519.25	9
397689274	gi|397689274|ref|YP_006526528.1|	MROS_0271	F0F1 ATP synthase subunit gamma	519.2	9
397690742	gi|397690742|ref|YP_006527996.1|	MROS_1749	ABC transporter, ATP-binding protein, MsbA family	517.28	4
397690448	gi|397690448|ref|YP_006527702.1|	MROS_1452	MarR family transcriptional regulator	515.9	3
397689852	gi|397689852|ref|YP_006527106.1|	MROS_0852	ABC transporter, ATP-binding protein	514.92	6
397690038	gi|397690038|ref|YP_006527292.1|	MROS_1039	DNA gyrase subunit B	512.61	4
397691106	gi|397691106|ref|YP_006528360.1|	MROS_2117	PAS/PAC sensor signal transduction histidine kinase	512.02	4
397689754	gi|397689754|ref|YP_006527008.1|	MROS_0753	endoglucanase	511.37	6
397691215	gi|397691215|ref|YP_006528469.1|	MROS_2226	oligopeptide transporter OPT	507.77	6
397691552	gi|397691552|ref|YP_006528806.1|	MROS_2563	membrane protein involved in aromatic hydrocarbon degradation	507.19	9
397691273	gi|397691273|ref|YP_006528527.1|	MROS_2284	ABC transporter efflux protein	505.71	7
397691653	gi|397691653|ref|YP_006528907.1|	MROS_2664	PAS/PAC sensor signal transduction histidine kinase	504.45	7
397689484	gi|397689484|ref|YP_006526738.1|	MROS_0482	efflux transporter, RND family, MFP subunit	502.78	8
397691706	gi|397691706|ref|YP_006528960.1|	MROS_2717	agmatinase	500.57	6
397691439	gi|397691439|ref|YP_006528693.1|	MROS_2450	fatty acid/phospholipid synthesis protein PlsX	498.26	6
397689603	gi|397689603|ref|YP_006526857.1|	MROS_0601	aspartyl-tRNA synthetase	496.15	10
397689034	gi|397689034|ref|YP_006526288.1|	MROS_0031	Na+/glucose cotransporter	491	6
397691162	gi|397691162|ref|YP_006528416.1|	MROS_2173	Chemotaxis CheY-like receiver protein	490.32	4
397690883	gi|397690883|ref|YP_006528137.1|	MROS_1892	hypothetical protein	489.57	5
397691265	gi|397691265|ref|YP_006528519.1|	MROS_2276	serine/threonine protein kinase with PASTA sensor(s)	489.15	4
397689917	gi|397689917|ref|YP_006527171.1|	MROS_0917	argininosuccinate synthase	488.47	4
397690722	gi|397690722|ref|YP_006527976.1|	MROS_1729	cell division FtsK/SpoIIIE	488.11	7
397690298	gi|397690298|ref|YP_006527552.1|	MROS_1302	hypothetical protein	486.8	8
397690681	gi|397690681|ref|YP_006527935.1|	MROS_1688	uridylate kinase	483.65	6
397689770	gi|397689770|ref|YP_006527024.1|	MROS_0769	AMP-dependent synthetase and ligase	480.36	6
397689646	gi|397689646|ref|YP_006526900.1|	MROS_0644	propionyl-CoA carboxylase subunit beta	476.86	6
397689380	gi|397689380|ref|YP_006526634.1|	MROS_0377	hypothetical protein	475.43	4
397689299	gi|397689299|ref|YP_006526553.1|	MROS_0296	glycosyl transferase, group 2 family protein	474.14	6
397691060	gi|397691060|ref|YP_006528314.1|	MROS_2071	hypothetical protein	473.92	5
397689168	gi|397689168|ref|YP_006526422.1|	MROS_0165	lysine biosynthesis enzyme LysX	472.5	6
397691467	gi|397691467|ref|YP_006528721.1|	MROS_2478	AAA family ATPase	470.74	6
397690233	gi|397690233|ref|YP_006527487.1|	MROS_1237	hypothetical protein	468.18	5
397691415	gi|397691415|ref|YP_006528669.1|	MROS_2426	cystathionine gamma-lyase	467.1	4
397691366	gi|397691366|ref|YP_006528620.1|	MROS_2377	NADH dehydrogenase subunit C	466.9	4
397691702	gi|397691702|ref|YP_006528956.1|	MROS_2713	Succinyl-CoA synthetase subunit alpha	465.33	3
397689732	gi|397689732|ref|YP_006526986.1|	MROS_0731	hypothetical protein	464.88	3
397691243	gi|397691243|ref|YP_006528497.1|	MROS_2254	phosphomannomutase	460.72	4
397689892	gi|397689892|ref|YP_006527146.1|	MROS_0892	lysine 2,3-aminomutase related protein enzyme	459.43	3
397689713	gi|397689713|ref|YP_006526967.1|	MROS_0711	glutamate synthase	459.19	6
397690243	gi|397690243|ref|YP_006527497.1|	MROS_1247	processing peptidase	458.13	5
397691056	gi|397691056|ref|YP_006528310.1|	MROS_2067	hypothetical protein	454.99	5
397689595	gi|397689595|ref|YP_006526849.1|	MROS_0593	hypothetical protein	454.11	1
397691684	gi|397691684|ref|YP_006528938.1|	MROS_2695	adenylosuccinate lyase	452.92	8
397690842	gi|397690842|ref|YP_006528096.1|	MROS_1850	polyphosphate kinase	452.86	5
397691705	gi|397691705|ref|YP_006528959.1|	MROS_2716	YqeZ	452.02	5
397689301	gi|397689301|ref|YP_006526555.1|	MROS_0298	fad dependent oxidoreductase	447.64	4
397691649	gi|397691649|ref|YP_006528903.1|	MROS_2660	TonB-dependent outer membrane receptor	446.65	5
397689750	gi|397689750|ref|YP_006527004.1|	MROS_0749	radical SAM domain-containing protein	446.41	7
397691371	gi|397691371|ref|YP_006528625.1|	MROS_2382	NAD(P) transhydrogenase subunit beta	446.26	4
397689193	gi|397689193|ref|YP_006526447.1|	MROS_0190	30S ribosomal protein S4	445.76	3
397691475	gi|397691475|ref|YP_006528729.1|	MROS_2486	response regulator receiver protein	442.83	2
397691176	gi|397691176|ref|YP_006528430.1|	MROS_2187	flagellar capping protein FliD	441.23	3
397689035	gi|397689035|ref|YP_006526289.1|	MROS_0032	Aldose 1-epimerase	437.07	6
397689207	gi|397689207|ref|YP_006526461.1|	MROS_0204	50S ribosomal protein L5	426.65	5
397691293	gi|397691293|ref|YP_006528547.1|	MROS_2304	arginyl-tRNA synthetase	425.63	3
397690466	gi|397690466|ref|YP_006527720.1|	MROS_1470	3-dehydroquinate synthase	422.82	6
397690095	gi|397690095|ref|YP_006527349.1|	MROS_1097	hypothetical protein	422.16	5
397689452	gi|397689452|ref|YP_006526706.1|	MROS_0450	30S ribosomal protein S21	419.07	2
397689316	gi|397689316|ref|YP_006526570.1|	MROS_0313	N-acetylglucosaminyl transferase	415.82	10
397689160	gi|397689160|ref|YP_006526414.1|	MROS_0157	NADH dehydrogenase subunit D	414.13	3
397689700	gi|397689700|ref|YP_006526954.1|	MROS_0698	Tryptophanase	412.1	2
397691166	gi|397691166|ref|YP_006528420.1|	MROS_2177	UDP-N-acetylglucosamine 2-epimerase	411.4	3
397690866	gi|397690866|ref|YP_006528120.1|	MROS_1874	hypothetical protein	411.29	10
397689664	gi|397689664|ref|YP_006526918.1|	MROS_0662	glycyl-tRNA synthetase	409.86	5
397690753	gi|397690753|ref|YP_006528007.1|	MROS_1760	GTP-binding protein Era	409.35	4
397690893	gi|397690893|ref|YP_006528147.1|	MROS_1902	carboxyl-terminal protease	409	6
397691651	gi|397691651|ref|YP_006528905.1|	MROS_2662	dihydroorotate dehydrogenase 2	408.58	5
397691403	gi|397691403|ref|YP_006528657.1|	MROS_2414	acetyl-CoA carboxylase, carboxyl transferase, beta subunit	407.37	5
397689608	gi|397689608|ref|YP_006526862.1|	MROS_0606	peptidyl-dipeptidase Dcp	406.83	6
397690597	gi|397690597|ref|YP_006527851.1|	MROS_1604	DNA-binding response regulator HsfA	406.27	10
397690202	gi|397690202|ref|YP_006527456.1|	MROS_1206	1-pyrroline-5-carboxylate dehydrogenase	405.1	2
397689158	gi|397689158|ref|YP_006526412.1|	MROS_0155	NADH dehydrogenase subunit F	404.84	4
397689843	gi|397689843|ref|YP_006527097.1|	MROS_0843	Cytochrome bd-I oxidase subunit I	397.57	2
397690676	gi|397690676|ref|YP_006527930.1|	MROS_1683	deoxyhypusine synthase-like protein	397.2	5
397691271	gi|397691271|ref|YP_006528525.1|	MROS_2282	ABC transporter related protein	397.16	4
397690947	gi|397690947|ref|YP_006528201.1|	MROS_1956	subtilisin-like serine protease	393.52	3
397690179	gi|397690179|ref|YP_006527433.1|	MROS_1183	hypothetical protein	392.84	3
397690659	gi|397690659|ref|YP_006527913.1|	MROS_1666	ABC-type transport system, permease component	392.31	3
397689759	gi|397689759|ref|YP_006527013.1|	MROS_0758	alpha amylase catalytic region	392	6
397690631	gi|397690631|ref|YP_006527885.1|	MROS_1638	hypothetical protein	391.43	4
397690855	gi|397690855|ref|YP_006528109.1|	MROS_1863	50S ribosomal protein L9	389.9	4
397691127	gi|397691127|ref|YP_006528381.1|	MROS_2138	flagellar hook protein FlgE	389.16	1
397690997	gi|397690997|ref|YP_006528251.1|	MROS_2006	tetratricopeptide repeat domain protein	386.06	5
397689752	gi|397689752|ref|YP_006527006.1|	MROS_0751	Adenine specific DNA methyltransferase	384.45	5
397690890	gi|397690890|ref|YP_006528144.1|	MROS_1899	microcompartments protein	381.59	3
397689606	gi|397689606|ref|YP_006526860.1|	MROS_0604	porphobilinogen synthase	381.57	6
397691300	gi|397691300|ref|YP_006528554.1|	MROS_2311	1-deoxy-D-xylulose-5-phosphate synthase	381.47	5
397691369	gi|397691369|ref|YP_006528623.1|	MROS_2380	NAD(P) transhydrogenase subunit alpha part 1	380.27	6
397690132	gi|397690132|ref|YP_006527386.1|	MROS_1134	homoserine kinase	380.09	3
397691567	gi|397691567|ref|YP_006528821.1|	MROS_2578	Hexose-6-phosphate isomerase	379.66	4
397691813	gi|397691813|ref|YP_006529067.1|	MROS_2824	CTP synthase	379.1	3
397690938	gi|397690938|ref|YP_006528192.1|	MROS_1947	heat shock protein Hsp90	378.6	5
397690874	gi|397690874|ref|YP_006528128.1|	MROS_1882	outer membrane chaperone Skp (OmpH)	378.41	5
397689010	gi|397689010|ref|YP_006526264.1|	MROS_0007	Adenylate kinase	378.36	3
397689753	gi|397689753|ref|YP_006527007.1|	MROS_0752	Carbohydrate-binding CenC domain protein	378.33	3
397690923	gi|397690923|ref|YP_006528177.1|	MROS_1932	DNA mismatch repair protein MutS	377.75	5
397689465	gi|397689465|ref|YP_006526719.1|	MROS_0463	Peroxiredoxin	377.68	5
397689493	gi|397689493|ref|YP_006526747.1|	MROS_0491	aldo/keto reductase	376.13	4
397689665	gi|397689665|ref|YP_006526919.1|	MROS_0663	hypothetical protein	375.95	3
397690490	gi|397690490|ref|YP_006527744.1|	MROS_1494	transcriptional regulatory protein pilR	373.79	6
397689857	gi|397689857|ref|YP_006527111.1|	MROS_0857	pyruvate dehydrogenase E3 component	365.63	6
397691738	gi|397691738|ref|YP_006528992.1|	MROS_2749	hypothetical protein	365.31	4
397691238	gi|397691238|ref|YP_006528492.1|	MROS_2249	Fibronectin type III domain protein	363.53	3
397691091	gi|397691091|ref|YP_006528345.1|	MROS_2102	sugar (glycoside-Pentoside-hexuronide) transporter	363.23	2
397690707	gi|397690707|ref|YP_006527961.1|	MROS_1714	hypothetical protein	363.19	5
397690457	gi|397690457|ref|YP_006527711.1|	MROS_1461	hypothetical protein	362.97	2
397690451	gi|397690451|ref|YP_006527705.1|	MROS_1455	TatD family hydrolase	362.23	5
397690321	gi|397690321|ref|YP_006527575.1|	MROS_1325	zinc ribbon domain protein	361.51	2
397691781	gi|397691781|ref|YP_006529035.1|	MROS_2792	Imidazoleglycerol-phosphate dehydratase	359.27	3
397689011	gi|397689011|ref|YP_006526265.1|	MROS_0008	Cell division transport system ATP-binding protein	359.15	2
397690521	gi|397690521|ref|YP_006527775.1|	MROS_1525	O-acetylhomoserine/O-acetylserine sulfhydrylase	358.47	3
397691473	gi|397691473|ref|YP_006528727.1|	MROS_2484	response regulator	358.08	3
397690140	gi|397690140|ref|YP_006527394.1|	MROS_1142	esterase	357.76	5
397690711	gi|397690711|ref|YP_006527965.1|	MROS_1718	bacterial translation initiation factor 2 (bif-2)	357.57	5
397689209	gi|397689209|ref|YP_006526463.1|	MROS_0206	50S ribosomal protein L14	356.04	3
397689459	gi|397689459|ref|YP_006526713.1|	MROS_0457	succinate dehydrogenase/fumarate reductase iron-sulfur subunit	355.24	3
397691822	gi|397691822|ref|YP_006529076.1|	MROS_2833	glucose-1-phosphate adenylyltransferase	354.26	5
397689271	gi|397689271|ref|YP_006526525.1|	MROS_0268	nucleic acid binding protein	352.01	2
397689213	gi|397689213|ref|YP_006526467.1|	MROS_0210	30S ribosomal protein S3	351.93	5
397691058	gi|397691058|ref|YP_006528312.1|	MROS_2069	hypothetical protein	348.85	3
397690901	gi|397690901|ref|YP_006528155.1|	MROS_1910	deoxyribose-phosphate aldolase	347.7	4
397690727	gi|397690727|ref|YP_006527981.1|	MROS_1734	hypothetical protein	346.56	4
397690868	gi|397690868|ref|YP_006528122.1|	MROS_1876	Bifunctional sugar kinase/adenylyltransferase	345.95	2
397689392	gi|397689392|ref|YP_006526646.1|	MROS_0390	lipoprotein	345.73	5
397691582	gi|397691582|ref|YP_006528836.1|	MROS_2593	Membrane-bound lytic murein transglycosylase D	341.46	4
397690300	gi|397690300|ref|YP_006527554.1|	MROS_1304	ABC transporter cobalamide binding protein	341.08	3
397689337	gi|397689337|ref|YP_006526591.1|	MROS_0334	hypothetical protein	339.16	3
397689567	gi|397689567|ref|YP_006526821.1|	MROS_0565	beta-glucuronidase	338.76	6
397691550	gi|397691550|ref|YP_006528804.1|	MROS_2561	Single-stranded DNA-binding protein	338.33	2
397690660	gi|397690660|ref|YP_006527914.1|	MROS_1667	ABC-type transport system, ATPase component	337.28	4
397689277	gi|397689277|ref|YP_006526531.1|	MROS_0274	F0F1 ATP synthase subunit B	337.1	3
397689369	gi|397689369|ref|YP_006526623.1|	MROS_0366	nucleotide sugar dehydrogenase	336.14	4
397690045	gi|397690045|ref|YP_006527299.1|	MROS_1046	dipeptidyl-peptidase 7	334.84	1
397691301	gi|397691301|ref|YP_006528555.1|	MROS_2312	oxidoreductase domain-containing protein	333.12	4
397691037	gi|397691037|ref|YP_006528291.1|	MROS_2047	aspartate ammonia-lyase	332.14	3
397690971	gi|397690971|ref|YP_006528225.1|	MROS_1980	aminopeptidase A/I	331.46	5
397691237	gi|397691237|ref|YP_006528491.1|	MROS_2248	hypothetical protein	330.01	7
397689428	gi|397689428|ref|YP_006526682.1|	MROS_0426	hypothetical protein	329.95	3
397689771	gi|397689771|ref|YP_006527025.1|	MROS_0770	carboxyl-terminal protease	329.89	5
397691679	gi|397691679|ref|YP_006528933.1|	MROS_2690	UDP-glucose/GDP-mannose dehydrogenase-like protein	329.41	7
397691789	gi|397691789|ref|YP_006529043.1|	MROS_2800	glutamate dehydrogenase	329.19	5
397689400	gi|397689400|ref|YP_006526654.1|	MROS_0398	hypothetical protein	328.45	5
397689395	gi|397689395|ref|YP_006526649.1|	MROS_0393	hypothetical protein	327.74	4
397690307	gi|397690307|ref|YP_006527561.1|	MROS_1311	hypothetical protein	327.06	2
397690322	gi|397690322|ref|YP_006527576.1|	MROS_1326	hypothetical protein	325.15	3
397690529	gi|397690529|ref|YP_006527783.1|	MROS_1533	hypothetical protein	324.89	4
397691566	gi|397691566|ref|YP_006528820.1|	MROS_2577	WD40 domain protein beta Propeller	324.65	6
397689401	gi|397689401|ref|YP_006526655.1|	MROS_0399	hypothetical protein	324.25	5
397690953	gi|397690953|ref|YP_006528207.1|	MROS_1962	6,7-dimethyl-8-ribityllumazine synthase	323.37	3
397689764	gi|397689764|ref|YP_006527018.1|	MROS_0763	Alpha-glucosidase	323.28	6
397689114	gi|397689114|ref|YP_006526368.1|	MROS_0111	hypothetical protein	323.22	4
397689654	gi|397689654|ref|YP_006526908.1|	MROS_0652	Histidine kinase	322.88	6
397689132	gi|397689132|ref|YP_006526386.1|	MROS_0129	TonB protein	321.68	3
397689320	gi|397689320|ref|YP_006526574.1|	MROS_0317	UDP-N-acetylmuramyl pentapeptide synthase	321.48	7
397689234	gi|397689234|ref|YP_006526488.1|	MROS_0231	pyrroline-5-carboxylate reductase	320.56	2
397689913	gi|397689913|ref|YP_006527167.1|	MROS_0913	ABC-type transporter permease protein	320.29	4
397689367	gi|397689367|ref|YP_006526621.1|	MROS_0364	UDP-glucose 4-epimerase	319.23	5
397689839	gi|397689839|ref|YP_006527093.1|	MROS_0839	hypothetical protein	318.48	4
397690428	gi|397690428|ref|YP_006527682.1|	MROS_1432	phosphofructokinase	318.19	3
397689529	gi|397689529|ref|YP_006526783.1|	MROS_0527	ABC transport system permease protein	318.03	3
397691483	gi|397691483|ref|YP_006528737.1|	MROS_2494	glycosyl transferase, family 9	317.96	3
397690166	gi|397690166|ref|YP_006527420.1|	MROS_1169	peptidase, S9A/B/C family, catalytic domain protein	317.64	6
397689444	gi|397689444|ref|YP_006526698.1|	MROS_0442	hypothetical protein	317.01	2
397689560	gi|397689560|ref|YP_006526814.1|	MROS_0558	PAS/PAC sensor hybrid histidine kinase	316.89	4
397691208	gi|397691208|ref|YP_006528462.1|	MROS_2219	MmgE/PrpD	314.67	4
397691568	gi|397691568|ref|YP_006528822.1|	MROS_2579	phosphoenolpyruvate--protein phosphotransferase	314.36	3
397689241	gi|397689241|ref|YP_006526495.1|	MROS_0238	acetolactate synthase 3 regulatory subunit	313.28	3
397689272	gi|397689272|ref|YP_006526526.1|	MROS_0269	30S ribosomal protein S16	312.99	3
397689242	gi|397689242|ref|YP_006526496.1|	MROS_0239	acetolactate synthase, large subunit, biosynthetic type	312.84	5
397690320	gi|397690320|ref|YP_006527574.1|	MROS_1324	shikimate 5-dehydrogenase	312.73	3
397691232	gi|397691232|ref|YP_006528486.1|	MROS_2243	hypothetical protein	312.17	5
397691374	gi|397691374|ref|YP_006528628.1|	MROS_2385	hypothetical protein	310.16	5
397690055	gi|397690055|ref|YP_006527309.1|	MROS_1056	glycosyl hydrolase family 88	309.27	2
397691264	gi|397691264|ref|YP_006528518.1|	MROS_2275	trigger factor	308.83	4
397690115	gi|397690115|ref|YP_006527369.1|	MROS_1117	hypothetical protein	308.68	6
397690538	gi|397690538|ref|YP_006527792.1|	MROS_1542	bacterioferritin	308.43	3
397690946	gi|397690946|ref|YP_006528200.1|	MROS_1955	signal peptidase I	307.64	3
397690405	gi|397690405|ref|YP_006527659.1|	MROS_1409	PAS sensor protein	305.78	5
397689638	gi|397689638|ref|YP_006526892.1|	MROS_0636	Fe-only hydrogenase, subunit gamma	302.51	3
397690567	gi|397690567|ref|YP_006527821.1|	MROS_1572	4Fe-4S ferredoxin iron-sulfur binding domain protein	302.13	2
397689164	gi|397689164|ref|YP_006526418.1|	MROS_0161	acetylornithine aminotransferase apoenzyme	301.59	6
397689359	gi|397689359|ref|YP_006526613.1|	MROS_0356	magnesium transporter	297.87	2
397689015	gi|397689015|ref|YP_006526269.1|	MROS_0012	transcription termination factor Rho	295.4	5
397689205	gi|397689205|ref|YP_006526459.1|	MROS_0202	30S ribosomal protein S8	294.87	4
397691466	gi|397691466|ref|YP_006528720.1|	MROS_2477	short-chain dehydrogenase/reductase SDR	294.49	5
397689740	gi|397689740|ref|YP_006526994.1|	MROS_0739	gaf sensor signal transduction histidine kinase	294.01	5
397689194	gi|397689194|ref|YP_006526448.1|	MROS_0191	30S ribosomal protein S11	293.65	2
397690656	gi|397690656|ref|YP_006527910.1|	MROS_1663	AMP nucleosidase	293.18	3
397691547	gi|397691547|ref|YP_006528801.1|	MROS_2558	organic solvents resistance ABC transporter periplasmic protein	291.79	4
397691027	gi|397691027|ref|YP_006528281.1|	MROS_2036	MscS mechanosensitive ion channel	290.7	4
397691720	gi|397691720|ref|YP_006528974.1|	MROS_2731	hypothetical protein	288.2	2
397691160	gi|397691160|ref|YP_006528414.1|	MROS_2171	Chemotaxis protein MotB	287.71	4
397690885	gi|397690885|ref|YP_006528139.1|	MROS_1894	FAD-dependent pyridine nucleotide-disulfide oxidoreductase	287.4	2
397690719	gi|397690719|ref|YP_006527973.1|	MROS_1726	transaldolase	286.24	3
397689173	gi|397689173|ref|YP_006526427.1|	MROS_0170	Parvulin-like peptidyl-prolyl isomerase	286	4
397690476	gi|397690476|ref|YP_006527730.1|	MROS_1480	electron transport complex, RnfABCDGE type, G subunit	285.54	2
397689315	gi|397689315|ref|YP_006526569.1|	MROS_0312	UDP-N-acetylmuramate/alanine ligase	285.35	3
397690309	gi|397690309|ref|YP_006527563.1|	MROS_1313	hypothetical protein	283.3	2
397691509	gi|397691509|ref|YP_006528763.1|	MROS_2520	lipoprotein	282.7	2
397689662	gi|397689662|ref|YP_006526916.1|	MROS_0660	membrane-associated zinc metalloprotease	282.28	5
397689326	gi|397689326|ref|YP_006526580.1|	MROS_0323	TPR repeat-containing protein	279.86	3
397691537	gi|397691537|ref|YP_006528791.1|	MROS_2548	carboxyl-terminal protease	278.29	4
397690552	gi|397690552|ref|YP_006527806.1|	MROS_1556	Fructose-1,6-bisphosphatase	275.7	2
397691663	gi|397691663|ref|YP_006528917.1|	MROS_2674	hypothetical protein	275.21	3
397689790	gi|397689790|ref|YP_006527044.1|	MROS_0790	copper-translocating P-type ATPase	274.72	2
397690492	gi|397690492|ref|YP_006527746.1|	MROS_1496	peptidase M16-like protein	273.05	3
397690689	gi|397690689|ref|YP_006527943.1|	MROS_1696	hypothetical protein	272.93	3
397691268	gi|397691268|ref|YP_006528522.1|	MROS_2279	polynucleotide adenylyltransferase/metal dependent phosphohydrolase	272.69	5
397689153	gi|397689153|ref|YP_006526407.1|	MROS_0150	Ornithine carbamoyltransferase	271.65	3
397691837	gi|397691837|ref|YP_006529091.1|	MROS_2848	RNA-metabolising metallo-beta-lactamase	271.32	4
397691820	gi|397691820|ref|YP_006529074.1|	MROS_2831	UDP-2,3-diacylglucosamine hydrolase	270.14	3
397689061	gi|397689061|ref|YP_006526315.1|	MROS_0058	hypothetical protein	268.75	5
397690964	gi|397690964|ref|YP_006528218.1|	MROS_1973	hypothetical protein	267.84	4
397691220	gi|397691220|ref|YP_006528474.1|	MROS_2231	leucyl aminopeptidase (aminopeptidase T)	267.7	4
397690537	gi|397690537|ref|YP_006527791.1|	MROS_1541	aldo/keto reductase	267.6	4
397689766	gi|397689766|ref|YP_006527020.1|	MROS_0765	peptidase T	267.17	2
397690941	gi|397690941|ref|YP_006528195.1|	MROS_1950	two component, sigma54 specific, Fis family transcriptional regulator	266.87	2
397691445	gi|397691445|ref|YP_006528699.1|	MROS_2456	3-oxoacyl-[acyl-carrier-protein] synthase II	264.38	4
397691430	gi|397691430|ref|YP_006528684.1|	MROS_2441	phosphoribosylamine/glycine ligase	263.06	6
397690857	gi|397690857|ref|YP_006528111.1|	MROS_1865	Single-stranded DNA-binding protein	262.17	4
397689577	gi|397689577|ref|YP_006526831.1|	MROS_0575	outer membrane efflux protein	261.56	3
397690225	gi|397690225|ref|YP_006527479.1|	MROS_1229	PAS/PAC sensor signal transduction histidine kinase	261.4	4
397691595	gi|397691595|ref|YP_006528849.1|	MROS_2606	ABC transporter efflux protein	259.27	4
397690835	gi|397690835|ref|YP_006528089.1|	MROS_1843	triosephosphate isomerase	259.07	3
397690649	gi|397690649|ref|YP_006527903.1|	MROS_1656	ADP-heptose:LPS heptosyltransferase II	258.3	4
397689458	gi|397689458|ref|YP_006526712.1|	MROS_0456	hypothetical protein	256.86	4
397691064	gi|397691064|ref|YP_006528318.1|	MROS_2075	glycosyl transferase family protein	256.38	3
397690180	gi|397690180|ref|YP_006527434.1|	MROS_1184	DNA repair protein RadA	256.28	4
397691808	gi|397691808|ref|YP_006529062.1|	MROS_2819	Rod shape-determining protein MreC	255.66	2
397690954	gi|397690954|ref|YP_006528208.1|	MROS_1963	3,4-dihydroxy-2-butanone 4-phosphate synthase	255.49	4
397689142	gi|397689142|ref|YP_006526396.1|	MROS_0139	asparaginyl-tRNA synthetase	255.25	5
397689282	gi|397689282|ref|YP_006526536.1|	MROS_0279	hypothetical protein	255.12	2
397690203	gi|397690203|ref|YP_006527457.1|	MROS_1207	hypothetical protein	255.02	3
397691681	gi|397691681|ref|YP_006528935.1|	MROS_2692	carbohydrate phosphorylase family protein	254.62	5
397691381	gi|397691381|ref|YP_006528635.1|	MROS_2392	hypothetical protein	254.06	3
397690816	gi|397690816|ref|YP_006528070.1|	MROS_1824	hypothetical protein	253.75	2
397691055	gi|397691055|ref|YP_006528309.1|	MROS_2066	family 2 glycosyl transferase	253.42	3
397689561	gi|397689561|ref|YP_006526815.1|	MROS_0559	TonB-dependent receptor plug	253.37	5
397689216	gi|397689216|ref|YP_006526470.1|	MROS_0213	50S ribosomal protein L2	252.73	3
397691719	gi|397691719|ref|YP_006528973.1|	MROS_2730	translation elongation factor 2 (EF-2/EF-G)	251.93	2
397690940	gi|397690940|ref|YP_006528194.1|	MROS_1949	sensor histidine kinase	249.97	3
397690680	gi|397690680|ref|YP_006527934.1|	MROS_1687	translation elongation factor Ts	249.09	4
397689199	gi|397689199|ref|YP_006526453.1|	MROS_0196	preprotein translocase, SecY subunit	248.93	4
397691141	gi|397691141|ref|YP_006528395.1|	MROS_2152	metal-dependent phosphohydrolase, HD subdomain protein	248.69	4
397689408	gi|397689408|ref|YP_006526662.1|	MROS_0406	NADPH-dependent thioredoxin reductase	247.93	3
397691494	gi|397691494|ref|YP_006528748.1|	MROS_2505	ParA family chromosome partitioning protein	247.62	2
397690887	gi|397690887|ref|YP_006528141.1|	MROS_1896	(p)ppGpp synthetase I, SpoT/RelA	246.31	4
397691219	gi|397691219|ref|YP_006528473.1|	MROS_2230	hypothetical protein	245.73	2
397689598	gi|397689598|ref|YP_006526852.1|	MROS_0596	Twitching motility protein PilT	244.02	3
397690381	gi|397690381|ref|YP_006527635.1|	MROS_1385	ATP-dependent protease	243.42	4
397691611	gi|397691611|ref|YP_006528865.1|	MROS_2622	peptidase U61, LD-carboxypeptidase A	243.4	4
397691002	gi|397691002|ref|YP_006528256.1|	MROS_2011	sigma-B regulator RsbR	243.34	2
397689298	gi|397689298|ref|YP_006526552.1|	MROS_0295	glycosyl transferase family 2	240.5	4
397690861	gi|397690861|ref|YP_006528115.1|	MROS_1869	ribose-phosphate pyrophosphokinase	238.72	3
397690585	gi|397690585|ref|YP_006527839.1|	MROS_1591	beta-hexosaminidase precursor	238.67	6
397690828	gi|397690828|ref|YP_006528082.1|	MROS_1836	tetraacyldisaccharide 4'-kinase	238.64	6
397690187	gi|397690187|ref|YP_006527441.1|	MROS_1191	transporter, MscS family	238.44	3
397691090	gi|397691090|ref|YP_006528344.1|	MROS_2101	glycosyltransferase family 36	238.24	3
397690820	gi|397690820|ref|YP_006528074.1|	MROS_1828	D-alanine-D-alanine ligase-like protein	236.28	3
397690082	gi|397690082|ref|YP_006527336.1|	MROS_1084	PfkB domain protein	236.08	5
397689042	gi|397689042|ref|YP_006526296.1|	MROS_0039	SCO1/SenC family protein	235.98	2
397691062	gi|397691062|ref|YP_006528316.1|	MROS_2073	hypothetical protein	234.89	2
397690873	gi|397690873|ref|YP_006528127.1|	MROS_1881	UDP-3-O-(3-hydroxymyristoyl) glucosamine N-acyltransferase	234.5	4
397689593	gi|397689593|ref|YP_006526847.1|	MROS_0591	GAF sensor hybrid histidine kinase	234.48	5
397690493	gi|397690493|ref|YP_006527747.1|	MROS_1497	M16B family peptidase	234.15	3
397690455	gi|397690455|ref|YP_006527709.1|	MROS_1459	chaperone protein DnaJ	234	4
397691671	gi|397691671|ref|YP_006528925.1|	MROS_2682	hypothetical protein	233.56	1
397690067	gi|397690067|ref|YP_006527321.1|	MROS_1069	integral membrane sensor signal transduction histidine kinase	233.4	2
397690978	gi|397690978|ref|YP_006528232.1|	MROS_1987	oxidoreductase	233.29	3
397689092	gi|397689092|ref|YP_006526346.1|	MROS_0089	TonB-dependent receptor	233.15	4
397689830	gi|397689830|ref|YP_006527084.1|	MROS_0830	extracellular solute-binding protein family 1	233.1	3
397690368	gi|397690368|ref|YP_006527622.1|	MROS_1372	phosphoenolpyruvate carboxykinase	232.67	3
397690626	gi|397690626|ref|YP_006527880.1|	MROS_1633	membrane associated hydrolase	232.45	4
397690734	gi|397690734|ref|YP_006527988.1|	MROS_1741	Ribosomal RNA small subunit methyltransferase B	232.09	3
397689987	gi|397689987|ref|YP_006527241.1|	MROS_0987	oxidoreductase, short chain dehydrogenase	231.91	2
397691661	gi|397691661|ref|YP_006528915.1|	MROS_2672	N-acetyl sugar amidotransferase	231.53	3
397689136	gi|397689136|ref|YP_006526390.1|	MROS_0133	hypothetical protein	231.41	3
397689418	gi|397689418|ref|YP_006526672.1|	MROS_0416	ACT domain-containing protein	231.11	4
397689165	gi|397689165|ref|YP_006526419.1|	MROS_0162	acetylglutamate kinase	231.01	3
397690702	gi|397690702|ref|YP_006527956.1|	MROS_1709	nucleic acid binding, OB-fold, tRNA/helicase-type	230.88	2
397689146	gi|397689146|ref|YP_006526400.1|	MROS_0143	7, 8-Dihydro-6-hydroxymethylpterin-pyrophosphokinase	230.17	1
397689212	gi|397689212|ref|YP_006526466.1|	MROS_0209	50S ribosomal protein L16	230.14	3
397691355	gi|397691355|ref|YP_006528609.1|	MROS_2366	hypothetical protein	229.98	3
397689895	gi|397689895|ref|YP_006527149.1|	MROS_0895	two component, sigma54 specific, transcriptional regulator, Fis family	228.76	3
397691378	gi|397691378|ref|YP_006528632.1|	MROS_2389	phosphoesterase PA-phosphatase-like protein	228.46	1
397691799	gi|397691799|ref|YP_006529053.1|	MROS_2810	electron transfer flavoprotein subunit beta	227.8	4
397691721	gi|397691721|ref|YP_006528975.1|	MROS_2732	hypothetical protein	227.45	2
397689238	gi|397689238|ref|YP_006526492.1|	MROS_0235	2-isopropylmalate synthase	227.06	4
397690145	gi|397690145|ref|YP_006527399.1|	MROS_1147	hypothetical protein	225.83	4
397690283	gi|397690283|ref|YP_006527537.1|	MROS_1287	HsdR family type I site-specific deoxyribonuclease	225.54	2
397690282	gi|397690282|ref|YP_006527536.1|	MROS_1286	RNA binding S1 domain protein	225.34	1
397691363	gi|397691363|ref|YP_006528617.1|	MROS_2374	NADH dehydrogenase subunit I	224.78	4
397689177	gi|397689177|ref|YP_006526431.1|	MROS_0174	methionyl-tRNA synthetase	224.1	3
397691089	gi|397691089|ref|YP_006528343.1|	MROS_2100	glycosidase PH1107-related protein	223.3	2
397691758	gi|397691758|ref|YP_006529012.1|	MROS_2769	cAMP-binding protein	220.24	3
397691841	gi|397691841|ref|YP_006529095.1|	MROS_2852	malate dehydrogenase	220.01	6
397690027	gi|397690027|ref|YP_006527281.1|	MROS_1028	phospholipase, patatin family	218.23	3
397690661	gi|397690661|ref|YP_006527915.1|	MROS_1668	hypothetical protein	217.65	2
397690846	gi|397690846|ref|YP_006528100.1|	MROS_1854	anti-sigma-factor antagonist	216.35	5
397690848	gi|397690848|ref|YP_006528102.1|	MROS_1856	hypothetical protein	215.96	4
397690216	gi|397690216|ref|YP_006527470.1|	MROS_1220	transcriptional regulator, BadM/Rrf2 family	215.64	2
397689942	gi|397689942|ref|YP_006527196.1|	MROS_0942	secretion protein HlyD	215.33	3
397691203	gi|397691203|ref|YP_006528457.1|	MROS_2214	TonB-dependent receptor plug	214.73	4
397690889	gi|397690889|ref|YP_006528143.1|	MROS_1898	microcompartments protein	214.12	3
397689399	gi|397689399|ref|YP_006526653.1|	MROS_0397	von Willebrand factor type A	213.83	3
397690849	gi|397690849|ref|YP_006528103.1|	MROS_1857	Serine phosphatase RsbU subunit sigma	213.12	4
397689499	gi|397689499|ref|YP_006526753.1|	MROS_0497	TonB-dependent receptor plug	213.08	5
397691835	gi|397691835|ref|YP_006529089.1|	MROS_2846	phosphate acetyltransferase	211.43	3
397691452	gi|397691452|ref|YP_006528706.1|	MROS_2463	Thymidine kinase	211.23	3
397689505	gi|397689505|ref|YP_006526759.1|	MROS_0503	ABC-type sugar transport system periplasmic component	210.76	3
397690792	gi|397690792|ref|YP_006528046.1|	MROS_1799	cytidylate kinase	210.62	3
397690790	gi|397690790|ref|YP_006528044.1|	MROS_1797	pantothenate kinase	210.61	3
397691399	gi|397691399|ref|YP_006528653.1|	MROS_2410	response regulator receiver protein	209.63	3
397689712	gi|397689712|ref|YP_006526966.1|	MROS_0710	aminopeptidase	209.03	3
397691335	gi|397691335|ref|YP_006528589.1|	MROS_2346	TonB-dependent receptor	208.98	3
397689614	gi|397689614|ref|YP_006526868.1|	MROS_0612	glutamyl-tRNA reductase	208.84	3
397691530	gi|397691530|ref|YP_006528784.1|	MROS_2541	HPr kinase/phosphorylase	207.83	3
397690231	gi|397690231|ref|YP_006527485.1|	MROS_1235	serine/threonine protein kinase with PASTA sensor(s)	207.6	3
397691677	gi|397691677|ref|YP_006528931.1|	MROS_2688	oxidoreductase domain protein	205.39	4
397689956	gi|397689956|ref|YP_006527210.1|	MROS_0956	hypothetical protein	204.84	1
397691419	gi|397691419|ref|YP_006528673.1|	MROS_2430	phosphoribosylaminoimidazole-succinocarboxamide synthase	204.59	2
397691594	gi|397691594|ref|YP_006528848.1|	MROS_2605	ABC transporter efflux protein	202.89	2
397691469	gi|397691469|ref|YP_006528723.1|	MROS_2480	Fe-only hydrogenase, subunit gamma	202.51	3
397690526	gi|397690526|ref|YP_006527780.1|	MROS_1530	peptidase S9 prolyl oligopeptidase	201.94	4
397689441	gi|397689441|ref|YP_006526695.1|	MROS_0439	riboflavin biosynthesis protein RibD	201.11	3
397691193	gi|397691193|ref|YP_006528447.1|	MROS_2204	glycoside hydrolase family 3 protein	200.88	4
397690369	gi|397690369|ref|YP_006527623.1|	MROS_1373	aspartate transaminase	200.18	3
397690548	gi|397690548|ref|YP_006527802.1|	MROS_1552	seryl-tRNA synthetase	200.14	3
397691389	gi|397691389|ref|YP_006528643.1|	MROS_2400	ammonium transporter	199.51	1
397689231	gi|397689231|ref|YP_006526485.1|	MROS_0228	Transcriptional antiterminator NusG	199.17	3
397689302	gi|397689302|ref|YP_006526556.1|	MROS_0299	glycosyl transferase group 1	198.47	4
397691248	gi|397691248|ref|YP_006528502.1|	MROS_2259	2-oxoisovalerate dehydrogenase E2 component	198.23	3
397689812	gi|397689812|ref|YP_006527066.1|	MROS_0812	crispr-associated helicase cas3	196.62	4
397689891	gi|397689891|ref|YP_006527145.1|	MROS_0891	hypothetical protein	196.46	5
397689071	gi|397689071|ref|YP_006526325.1|	MROS_0068	50S ribosomal protein L20	195.86	1
397690146	gi|397690146|ref|YP_006527400.1|	MROS_1148	glycosyl transferase, group 1	194.22	3
397691299	gi|397691299|ref|YP_006528553.1|	MROS_2310	hypothetical protein	193.43	1
397689068	gi|397689068|ref|YP_006526322.1|	MROS_0065	hypothetical protein	193.3	2
397690602	gi|397690602|ref|YP_006527856.1|	MROS_1609	hypothetical protein	192.88	3
397691179	gi|397691179|ref|YP_006528433.1|	MROS_2190	PAS/PAC sensor hybrid histidine kinase	192.44	2
397690541	gi|397690541|ref|YP_006527795.1|	MROS_1545	UTP-GlnB uridylyltransferase, GlnD	192.37	3
397689536	gi|397689536|ref|YP_006526790.1|	MROS_0534	tryptophan synthase subunit beta	191.36	4
397689365	gi|397689365|ref|YP_006526619.1|	MROS_0362	hypothetical protein	190.63	3
397689723	gi|397689723|ref|YP_006526977.1|	MROS_0722	hypothetical protein	190.32	3
397689446	gi|397689446|ref|YP_006526700.1|	MROS_0444	ATP-dependent nuclease subunit B-like protein	189.96	1
397690543	gi|397690543|ref|YP_006527797.1|	MROS_1547	7-cyano-7-deazaguanine reductase	189.78	2
397691581	gi|397691581|ref|YP_006528835.1|	MROS_2592	TonB-dependent transmembrane receptor protein	189.14	5
397690059	gi|397690059|ref|YP_006527313.1|	MROS_1060	Iron sulfur domain-containing, CDGSH-type	188.84	2
397689321	gi|397689321|ref|YP_006526575.1|	MROS_0318	UDP-N-acetylmuramyl tripeptide synthase	188.64	5
397691021	gi|397691021|ref|YP_006528275.1|	MROS_2030	NUDIX hydrolase	188.24	1
397689773	gi|397689773|ref|YP_006527027.1|	MROS_0772	cation efflux system transmembrane protein	187.84	2
397689062	gi|397689062|ref|YP_006526316.1|	MROS_0059	aminodeoxychorismate lyase	187.62	2
397690131	gi|397690131|ref|YP_006527385.1|	MROS_1133	aspartate-semialdehyde dehydrogenase	187.46	4
397690701	gi|397690701|ref|YP_006527955.1|	MROS_1708	alpha-L-arabinofuranosidase	187.28	3
397689613	gi|397689613|ref|YP_006526867.1|	MROS_0611	porphobilinogen deaminase	186.85	4
397689167	gi|397689167|ref|YP_006526421.1|	MROS_0164	N-acetyl-gamma-glutamyl-phosphate reductase	186.79	3
397689203	gi|397689203|ref|YP_006526457.1|	MROS_0200	50S ribosomal protein L18	186.27	2
397691028	gi|397691028|ref|YP_006528282.1|	MROS_2037	transporter, MscS family	185.55	1
397691360	gi|397691360|ref|YP_006528614.1|	MROS_2371	NADH dehydrogenase subunit L	185.38	1
397691670	gi|397691670|ref|YP_006528924.1|	MROS_2681	hypothetical protein	184.93	2
397691009	gi|397691009|ref|YP_006528263.1|	MROS_2018	multi-sensor signal transduction histidine kinase	184.84	3
397690737	gi|397690737|ref|YP_006527991.1|	MROS_1744	sulfate transporter/antisigma-factor antagonist stas	184.26	3
397690426	gi|397690426|ref|YP_006527680.1|	MROS_1430	excinuclease ABC, A subunit	183.74	3
397691346	gi|397691346|ref|YP_006528600.1|	MROS_2357	AMP-dependent synthetase and ligase	182.71	3
397689820	gi|397689820|ref|YP_006527074.1|	MROS_0820	hypothetical protein	182.57	3
397689373	gi|397689373|ref|YP_006526627.1|	MROS_0370	PTS IIA-like nitrogen-regulatory protein PtsN	179.97	1
397689971	gi|397689971|ref|YP_006527225.1|	MROS_0971	glycoside hydrolase family protein	179.59	6
397690380	gi|397690380|ref|YP_006527634.1|	MROS_1384	pyruvate kinase	179.41	4
397690916	gi|397690916|ref|YP_006528170.1|	MROS_1925	3-hydroxybutyryl-CoA dehydrogenase	178.58	4
397690709	gi|397690709|ref|YP_006527963.1|	MROS_1716	hypothetical protein	177.65	2
397689098	gi|397689098|ref|YP_006526352.1|	MROS_0095	class II aldolase/adducin family protein	177.41	2
397691003	gi|397691003|ref|YP_006528257.1|	MROS_2012	anti-sigma-factor antagonist	176.55	2
397690553	gi|397690553|ref|YP_006527807.1|	MROS_1557	hypothetical protein	175.4	1
397689548	gi|397689548|ref|YP_006526802.1|	MROS_0546	glycosyl transferase group 1	175.37	4
397691801	gi|397691801|ref|YP_006529055.1|	MROS_2812	hypothetical protein	175.16	2
397691101	gi|397691101|ref|YP_006528355.1|	MROS_2112	isoleucyl-tRNA synthetase	174.27	5
397691640	gi|397691640|ref|YP_006528894.1|	MROS_2651	Lipoprotein-releasing system ATP-binding protein	173.51	2
397690977	gi|397690977|ref|YP_006528231.1|	MROS_1986	short-chain dehydrogenase/reductase SDR	173.34	4
397691591	gi|397691591|ref|YP_006528845.1|	MROS_2602	Ribokinase family sugar kinase	172.74	4
397690222	gi|397690222|ref|YP_006527476.1|	MROS_1226	response regulator receiver protein	172.07	3
397691454	gi|397691454|ref|YP_006528708.1|	MROS_2465	ATP-dependent DNA helicase	171.75	4
397690962	gi|397690962|ref|YP_006528216.1|	MROS_1971	hypothetical protein	171.53	2
397690023	gi|397690023|ref|YP_006527277.1|	MROS_1024	hypothetical protein	171.48	3
397690658	gi|397690658|ref|YP_006527912.1|	MROS_1665	ABC-type transport system, permease component	171.47	2
397689915	gi|397689915|ref|YP_006527169.1|	MROS_0915	metalloendopeptidase PepO	170.42	6
397689733	gi|397689733|ref|YP_006526987.1|	MROS_0732	RNA polymerase ECF-type sigma factor	170	2
397690869	gi|397690869|ref|YP_006528123.1|	MROS_1877	hypothetical protein	169.47	3
397689154	gi|397689154|ref|YP_006526408.1|	MROS_0151	Carbamate kinase	169.31	3
397689219	gi|397689219|ref|YP_006526473.1|	MROS_0216	50S ribosomal protein L3	168.92	3
397690551	gi|397690551|ref|YP_006527805.1|	MROS_1555	ABC transporter-like protein	168.79	2
397691367	gi|397691367|ref|YP_006528621.1|	MROS_2378	NADH dehydrogenase subunit B	166.73	3
397691538	gi|397691538|ref|YP_006528792.1|	MROS_2549	lysyl-tRNA synthetase	166.69	1
397689417	gi|397689417|ref|YP_006526671.1|	MROS_0415	hypothetical protein	166.23	4
397689590	gi|397689590|ref|YP_006526844.1|	MROS_0588	sigma-54 dependent transcriptional regulator/response regulator	166.14	2
397691007	gi|397691007|ref|YP_006528261.1|	MROS_2016	histidine kinase	164.82	3
397690183	gi|397690183|ref|YP_006527437.1|	MROS_1187	hypothetical protein	164.16	2
397691493	gi|397691493|ref|YP_006528747.1|	MROS_2504	metal-dependent hydrolase	164.11	3
397690976	gi|397690976|ref|YP_006528230.1|	MROS_1985	GTP cyclohydrolase I	163.9	1
397689292	gi|397689292|ref|YP_006526546.1|	MROS_0289	Short-chain dehydrogenase/reductase SDR precursor	163.24	3
397690805	gi|397690805|ref|YP_006528059.1|	MROS_1813	M16B family peptidase	162.98	1
397689918	gi|397689918|ref|YP_006527172.1|	MROS_0918	arginine repressor, ArgR	162.78	3
397689139	gi|397689139|ref|YP_006526393.1|	MROS_0136	NADH dehydrogenase subunit L	162.56	3
397690228	gi|397690228|ref|YP_006527482.1|	MROS_1232	anti-anti-sigma factor	161.6	2
397691695	gi|397691695|ref|YP_006528949.1|	MROS_2706	hypothetical protein	161.58	2
397690952	gi|397690952|ref|YP_006528206.1|	MROS_1961	Excinuclease ABC subunit A	161.22	4
397689466	gi|397689466|ref|YP_006526720.1|	MROS_0464	Ferritin Dps family protein	158.67	2
397691336	gi|397691336|ref|YP_006528590.1|	MROS_2347	Fibronectin type III domain protein	158.59	3
397690840	gi|397690840|ref|YP_006528094.1|	MROS_1848	ferrous iron transport protein B	158.1	3
397689332	gi|397689332|ref|YP_006526586.1|	MROS_0329	cell wall hydrolase/autolysin	157.78	3
397691014	gi|397691014|ref|YP_006528268.1|	MROS_2023	hypothetical protein	156.87	3
397689551	gi|397689551|ref|YP_006526805.1|	MROS_0549	hypothetical protein	155.55	2
397689125	gi|397689125|ref|YP_006526379.1|	MROS_0122	N-6 DNA methylase	155.24	3
397690134	gi|397690134|ref|YP_006527388.1|	MROS_1136	lipoprotein	155.23	2
397689397	gi|397689397|ref|YP_006526651.1|	MROS_0395	Tetratricopeptide repeat protein	154.86	3
397689019	gi|397689019|ref|YP_006526273.1|	MROS_0016	ribose-5-phosphate isomerase B	154.48	4
397689246	gi|397689246|ref|YP_006526500.1|	MROS_0243	methyl-accepting chemotaxis protein	154.28	2
397689008	gi|397689008|ref|YP_006526262.1|	MROS_0005	TonB-dependent receptor	154.22	2
397691105	gi|397691105|ref|YP_006528359.1|	MROS_2116	PAS/PAC sensor hybrid histidine kinase	154.21	4
397689300	gi|397689300|ref|YP_006526554.1|	MROS_0297	exopolysaccharide biosynthesis polyprenyl glycosylphosphotransferase	154.11	2
397691570	gi|397691570|ref|YP_006528824.1|	MROS_2581	Geranylgeranyl pyrophosphate synthase	153.6	2
397690461	gi|397690461|ref|YP_006527715.1|	MROS_1465	SSS sodium solute transporter superfamily protein	153.37	2
397691575	gi|397691575|ref|YP_006528829.1|	MROS_2586	hypothetical protein	152.97	3
397689218	gi|397689218|ref|YP_006526472.1|	MROS_0215	50S ribosomal protein L4	152.85	3
397691612	gi|397691612|ref|YP_006528866.1|	MROS_2623	glycosyl hydrolase family 26	152.66	2
397690563	gi|397690563|ref|YP_006527817.1|	MROS_1568	two component, sigma54 specific, Fis family transcriptional regulator	152.11	2
397690385	gi|397690385|ref|YP_006527639.1|	MROS_1389	RNA methylase	151.56	3
397691212	gi|397691212|ref|YP_006528466.1|	MROS_2223	3-isopropylmalate dehydrogenase	150.91	2
397689233	gi|397689233|ref|YP_006526487.1|	MROS_0230	50S ribosomal protein L33	149.84	1
397689954	gi|397689954|ref|YP_006527208.1|	MROS_0954	Quinolinate synthase	149.75	3
397689813	gi|397689813|ref|YP_006527067.1|	MROS_0813	crispr-associated protein cas5 family	149.45	3
397691784	gi|397691784|ref|YP_006529038.1|	MROS_2795	ATP phosphoribosyltransferase	149	2
397691710	gi|397691710|ref|YP_006528964.1|	MROS_2721	transmembrane CBS domain transporter	148.95	2
397691011	gi|397691011|ref|YP_006528265.1|	MROS_2020	branched-chain amino acid aminotransferase	148.75	3
397690511	gi|397690511|ref|YP_006527765.1|	MROS_1515	cbb3-type cytochrome c oxidase subunit III	148.31	1
397691322	gi|397691322|ref|YP_006528576.1|	MROS_2333	6-phosphogluconate dehydrogenase	148.29	2
397691067	gi|397691067|ref|YP_006528321.1|	MROS_2078	TonB-dependent receptor	148.2	1
397690900	gi|397690900|ref|YP_006528154.1|	MROS_1909	methenyltetrahydrofolate cyclohydrolase	147.95	2
397691353	gi|397691353|ref|YP_006528607.1|	MROS_2364	Superoxide dismutase	147.95	1
397689390	gi|397689390|ref|YP_006526644.1|	MROS_0388	3-deoxy-D-manno-octulosonate cytidylyltransferase	147.81	2
397690758	gi|397690758|ref|YP_006528012.1|	MROS_1765	apolipoprotein N-acyltransferase	147.59	2
397690355	gi|397690355|ref|YP_006527609.1|	MROS_1359	hypothetical protein	147.36	2
397689528	gi|397689528|ref|YP_006526782.1|	MROS_0526	ABC transport system ATP-binding protein	146.91	3
397689945	gi|397689945|ref|YP_006527199.1|	MROS_0945	hypothetical protein	146.67	2
397689668	gi|397689668|ref|YP_006526922.1|	MROS_0666	PAS/PAC sensor signal transduction histidine kinase	146.16	3
397691406	gi|397691406|ref|YP_006528660.1|	MROS_2417	Molecular chaperone (small heat shock protein)	145.78	1
397690041	gi|397690041|ref|YP_006527295.1|	MROS_1042	peptidase	145.66	2
397689520	gi|397689520|ref|YP_006526774.1|	MROS_0518	peptidase S8 and S53 subtilisin kexin sedolisin	144.41	3
397690547	gi|397690547|ref|YP_006527801.1|	MROS_1551	leucyl-tRNA synthetase	144.22	3
397691619	gi|397691619|ref|YP_006528873.1|	MROS_2630	demethylmenaquinone methyltransferase-like protein	144.1	2
397690611	gi|397690611|ref|YP_006527865.1|	MROS_1618	Heat shock protein HtpX	143.42	2
397690408	gi|397690408|ref|YP_006527662.1|	MROS_1412	signal transduction histidine kinase	143.17	5
397689562	gi|397689562|ref|YP_006526816.1|	MROS_0560	pectate lyase, putative, pel1G	143.11	2
397690223	gi|397690223|ref|YP_006527477.1|	MROS_1227	anti-sigma-factor antagonist	143.08	1
397691506	gi|397691506|ref|YP_006528760.1|	MROS_2517	signal recognition particle-docking protein FtsY	142.67	2
397690232	gi|397690232|ref|YP_006527486.1|	MROS_1236	transcriptional regulator, NifA subfamily, Fis Family	142.33	2
397691744	gi|397691744|ref|YP_006528998.1|	MROS_2755	L-lysine 6-transaminase	142.13	1
397691408	gi|397691408|ref|YP_006528662.1|	MROS_2419	heat shock protein Hsp20	141.28	3
397690691	gi|397690691|ref|YP_006527945.1|	MROS_1698	replicative DNA helicase	141.11	2
397691683	gi|397691683|ref|YP_006528937.1|	MROS_2694	Chaperonin GroES	140.66	3
397690323	gi|397690323|ref|YP_006527577.1|	MROS_1327	4-hydroxy-3-methylbut-2-en-1-yl diphosphate synthase	140.04	2
397690021	gi|397690021|ref|YP_006527275.1|	MROS_1022	hypothetical protein	139.79	1
397690035	gi|397690035|ref|YP_006527289.1|	MROS_1036	DNA polymerase III, beta chain	139.77	3
397689169	gi|397689169|ref|YP_006526423.1|	MROS_0166	2-isopropylmalate synthase	139.57	1
397689911	gi|397689911|ref|YP_006527165.1|	MROS_0911	hypothetical protein	139.26	2
397690669	gi|397690669|ref|YP_006527923.1|	MROS_1676	ADP-L-glycero-D-manno-heptose-6-epimerase	139.14	2
397689456	gi|397689456|ref|YP_006526710.1|	MROS_0454	transport system permease protein	139.08	2
397689486	gi|397689486|ref|YP_006526740.1|	MROS_0484	TonB-dependent receptor plug	138.96	3
397691096	gi|397691096|ref|YP_006528350.1|	MROS_2107	Ribonucleoside-diphosphate reductase subunit alpha	138.87	3
397689566	gi|397689566|ref|YP_006526820.1|	MROS_0564	Beta-glucuronidase	138.61	3
397689182	gi|397689182|ref|YP_006526436.1|	MROS_0179	spr gene product	138.17	2
397691447	gi|397691447|ref|YP_006528701.1|	MROS_2458	glycine dehydrogenase	138.01	3
397689273	gi|397689273|ref|YP_006526527.1|	MROS_0270	signal recognition particle protein	137.64	3
397691577	gi|397691577|ref|YP_006528831.1|	MROS_2588	tyrosyl-tRNA synthetase	137.19	3
397690184	gi|397690184|ref|YP_006527438.1|	MROS_1188	sensor protein RprX	136.92	2
397690353	gi|397690353|ref|YP_006527607.1|	MROS_1357	hypothetical protein	136.91	2
397691840	gi|397691840|ref|YP_006529094.1|	MROS_2851	anti-sigma regulatory factor, serine/threonine protein kinase	136.84	2
397691235	gi|397691235|ref|YP_006528489.1|	MROS_2246	glucosaminyltransferase	136.19	2
397689094	gi|397689094|ref|YP_006526348.1|	MROS_0091	transcriptional regulator, LacI family	136.14	3
397691063	gi|397691063|ref|YP_006528317.1|	MROS_2074	glycosyl transferase group 1	135.77	2
397690596	gi|397690596|ref|YP_006527850.1|	MROS_1603	alpha/beta hydrolase fold protein	135.44	2
397691251	gi|397691251|ref|YP_006528505.1|	MROS_2262	2-oxoglutarate ferredoxin oxidoreductase subunit alpha	135.35	3
397689217	gi|397689217|ref|YP_006526471.1|	MROS_0214	50S ribosomal protein L23	135.11	2
397691394	gi|397691394|ref|YP_006528648.1|	MROS_2405	glyoxylate reductase	134.84	1
397689854	gi|397689854|ref|YP_006527108.1|	MROS_0854	BadF/BadG/BcrA/BcrD family ATPase	134.74	1
397689089	gi|397689089|ref|YP_006526343.1|	MROS_0086	glycoside hydrolase family 31	134.65	2
397690982	gi|397690982|ref|YP_006528236.1|	MROS_1991	hypothetical protein	133.92	3
397689953	gi|397689953|ref|YP_006527207.1|	MROS_0953	nicotinate-nucleotide pyrophosphorylase	133.82	2
397691290	gi|397691290|ref|YP_006528544.1|	MROS_2301	hypothetical protein	133.61	1
397691405	gi|397691405|ref|YP_006528659.1|	MROS_2416	biotin/acetyl-CoA-carboxylase ligase	133.53	2
397689816	gi|397689816|ref|YP_006527070.1|	MROS_0816	hypothetical protein	133.04	3
397689957	gi|397689957|ref|YP_006527211.1|	MROS_0957	phosphoribulokinase/uridine kinase	132.46	2
397689747	gi|397689747|ref|YP_006527001.1|	MROS_0746	single-stranded-DNA-specific exonuclease RecJ	132.33	3
397689594	gi|397689594|ref|YP_006526848.1|	MROS_0592	Type IV pilus assembly protein PilQ	132.22	3
397689228	gi|397689228|ref|YP_006526482.1|	MROS_0225	50S ribosomal protein L10	131.88	2
397691364	gi|397691364|ref|YP_006528618.1|	MROS_2375	NADH dehydrogenase subunit H	131.6	2
397690378	gi|397690378|ref|YP_006527632.1|	MROS_1382	hypothetical protein	131.14	1
397689141	gi|397689141|ref|YP_006526395.1|	MROS_0138	NADH dehydrogenase subunit J	130.94	1
397691275	gi|397691275|ref|YP_006528529.1|	MROS_2286	hypothetical protein	130.83	1
397690795	gi|397690795|ref|YP_006528049.1|	MROS_1802	hypothetical protein	130.81	1
397691247	gi|397691247|ref|YP_006528501.1|	MROS_2258	2-oxoisovalerate dehydrogenase E1 component	130.47	2
397689537	gi|397689537|ref|YP_006526791.1|	MROS_0535	5'-nucleotidase domain-containing protein	130.44	3
397691172	gi|397691172|ref|YP_006528426.1|	MROS_2183	glycosyl transferase family 2	130.42	1
397690130	gi|397690130|ref|YP_006527384.1|	MROS_1132	bifunctional aspartokinase I/homoserine dehydrogenase I	129.35	1
397689833	gi|397689833|ref|YP_006527087.1|	MROS_0833	pyrimidine-nucleoside phosphorylase	128.99	3
397690118	gi|397690118|ref|YP_006527372.1|	MROS_1120	metallophosphoesterase	128.94	2
397689024	gi|397689024|ref|YP_006526278.1|	MROS_0021	major facilitator superfamily MFS_1	128.84	1
397689237	gi|397689237|ref|YP_006526491.1|	MROS_0234	3-isopropylmalate dehydratase large subunit	128.66	2
397691010	gi|397691010|ref|YP_006528264.1|	MROS_2019	PAS:Response regulator receiver:ATP-binding region, ATPase-like:Histidine kinase A-like protein	128.51	3
397691696	gi|397691696|ref|YP_006528950.1|	MROS_2707	phosphatidylserine decarboxylase	128.46	2
397689310	gi|397689310|ref|YP_006526564.1|	MROS_0307	dTDP-glucose 4,6-dehydratase	128.39	3
397689457	gi|397689457|ref|YP_006526711.1|	MROS_0455	GTPase ObgE	128.32	2
397689504	gi|397689504|ref|YP_006526758.1|	MROS_0502	hypothetical protein	128.02	2
397689204	gi|397689204|ref|YP_006526458.1|	MROS_0201	50S ribosomal protein L6	127.79	3
397690278	gi|397690278|ref|YP_006527532.1|	MROS_1282	gamma-glutamyl kinase	127.51	3
397690712	gi|397690712|ref|YP_006527966.1|	MROS_1719	ribosome-binding factor A	127.49	3
397689996	gi|397689996|ref|YP_006527250.1|	MROS_0996	hypothetical protein	127.39	1
397690934	gi|397690934|ref|YP_006528188.1|	MROS_1943	signal peptide protein	127.3	2
397690213	gi|397690213|ref|YP_006527467.1|	MROS_1217	D-lactate dehydrogenase	126.54	3
397691411	gi|397691411|ref|YP_006528665.1|	MROS_2422	peptide deformylase	125.98	2
397689229	gi|397689229|ref|YP_006526483.1|	MROS_0226	50S ribosomal protein L1	125.28	1
397691205	gi|397691205|ref|YP_006528459.1|	MROS_2216	hypothetical protein	125.14	3
397691281	gi|397691281|ref|YP_006528535.1|	MROS_2292	glycine cleavage system H protein	124.19	1
397690446	gi|397690446|ref|YP_006527700.1|	MROS_1450	2-succinyl-6-hydroxy-2, 4-cyclohexadiene-1-carboxylic acid synthase/2-oxoglutarate decarboxylase	123.69	2
397689333	gi|397689333|ref|YP_006526587.1|	MROS_0330	hypothetical protein	123.43	2
397689689	gi|397689689|ref|YP_006526943.1|	MROS_0687	Two-component system-sensor histidine kinase	123.09	4
397691040	gi|397691040|ref|YP_006528294.1|	MROS_2050	hypothetical protein	122.55	3
397689346	gi|397689346|ref|YP_006526600.1|	MROS_0343	Fe-S cluster assembly ATP-binding protein SufC	122.52	2
397689626	gi|397689626|ref|YP_006526880.1|	MROS_0624	Cytochrome c-type biogenesis protein E	122.23	1
397690339	gi|397690339|ref|YP_006527593.1|	MROS_1343	serine acetyltransferase, plasmid	122.22	2
397689020	gi|397689020|ref|YP_006526274.1|	MROS_0017	Mannose-1-phosphate guanylyltransferase	122.12	2
397689208	gi|397689208|ref|YP_006526462.1|	MROS_0205	50S ribosomal protein L24	121.84	2
397690431	gi|397690431|ref|YP_006527685.1|	MROS_1435	phosphomannomutase	120.78	1
397691573	gi|397691573|ref|YP_006528827.1|	MROS_2584	3-demethylubiquinone-9 3-methyltransferase	120.71	2
397691282	gi|397691282|ref|YP_006528536.1|	MROS_2293	GMP synthase glutamine-hydrolyzing	120.04	3
397689214	gi|397689214|ref|YP_006526468.1|	MROS_0211	50S ribosomal protein L22	120.03	3
397691455	gi|397691455|ref|YP_006528709.1|	MROS_2466	hypothetical protein	120.02	1
397690475	gi|397690475|ref|YP_006527729.1|	MROS_1479	electron transport complex, RnfABCDGE type, E subunit	120.01	3
397689376	gi|397689376|ref|YP_006526630.1|	MROS_0373	RNA methyltransferase, TrmH family, group 3	119.96	1
397689339	gi|397689339|ref|YP_006526593.1|	MROS_0336	aspartate/ornithine carbamoyltransferase, carbamoyl-P binding domain protein	119.71	2
397690678	gi|397690678|ref|YP_006527932.1|	MROS_1685	30S ribosomal protein S9	119.7	1
397689503	gi|397689503|ref|YP_006526757.1|	MROS_0501	two component, sigma54 specific, Fis family transcriptional regulator	119.5	3
397691209	gi|397691209|ref|YP_006528463.1|	MROS_2220	homoaconitase	119.02	2
397689043	gi|397689043|ref|YP_006526297.1|	MROS_0040	Cytochrome c subfamily	118.9	3
397691602	gi|397691602|ref|YP_006528856.1|	MROS_2613	nitrogen regulatory protein P-II	118.89	1
397690002	gi|397690002|ref|YP_006527256.1|	MROS_1003	glucose-inhibited division protein B	118.22	3
397689477	gi|397689477|ref|YP_006526731.1|	MROS_0475	TonB-dependent receptor	118.15	5
397690992	gi|397690992|ref|YP_006528246.1|	MROS_2001	hypothetical protein	117.7	2
397689450	gi|397689450|ref|YP_006526704.1|	MROS_0448	RNA polymerase sigma factor RpoE	117.57	2
397690884	gi|397690884|ref|YP_006528138.1|	MROS_1893	small GTP-binding protein	117.5	3
397691189	gi|397691189|ref|YP_006528443.1|	MROS_2200	alpha amylase catalytic region	116.89	2
397689718	gi|397689718|ref|YP_006526972.1|	MROS_0717	histidine ammonia-lyase	116.63	3
397689500	gi|397689500|ref|YP_006526754.1|	MROS_0498	Dinitrogenase iron-molybdenum cofactor biosynthesis protein	116.52	2
397689545	gi|397689545|ref|YP_006526799.1|	MROS_0543	hypothetical protein	116.45	2
397689243	gi|397689243|ref|YP_006526497.1|	MROS_0240	dihydroxy-acid dehydratase	116.31	2
397689364	gi|397689364|ref|YP_006526618.1|	MROS_0361	transmembrane protein	116.24	1
397691637	gi|397691637|ref|YP_006528891.1|	MROS_2648	1-acyl-sn-glycerol-3-phosphate acyltransferase	115.85	4
397691109	gi|397691109|ref|YP_006528363.1|	MROS_2120	response regulator receiver protein	115.5	2
397691672	gi|397691672|ref|YP_006528926.1|	MROS_2683	O-antigen translocase	114.95	1
397690578	gi|397690578|ref|YP_006527832.1|	MROS_1583	sugar transport-like membrane protein	114.88	2
397690735	gi|397690735|ref|YP_006527989.1|	MROS_1742	transcriptional regulator, XRE family	114.88	2
397691390	gi|397691390|ref|YP_006528644.1|	MROS_2401	hypothetical protein	114.51	1
397691069	gi|397691069|ref|YP_006528323.1|	MROS_2080	5'-nucleotidase domain-containing protein	114.01	2
397690584	gi|397690584|ref|YP_006527838.1|	MROS_1590	Alpha-L-fucosidase	113.9	2
397691151	gi|397691151|ref|YP_006528405.1|	MROS_2162	flagellar hook-associated protein FlgK	113.84	1
397691580	gi|397691580|ref|YP_006528834.1|	MROS_2591	thiamine pyrophosphokinase	113.74	2
397691434	gi|397691434|ref|YP_006528688.1|	MROS_2445	ArgK-like periplasmic protein kinase	113.52	3
397690775	gi|397690775|ref|YP_006528029.1|	MROS_1782	oxidoreductase	113.4	3
397691692	gi|397691692|ref|YP_006528946.1|	MROS_2703	hypothetical protein	113.4	2
397689670	gi|397689670|ref|YP_006526924.1|	MROS_0668	NAD-dependent epimerase/dehydratase family protein	113.07	2
397689223	gi|397689223|ref|YP_006526477.1|	MROS_0220	30S ribosomal protein S7	112.86	1
397691025	gi|397691025|ref|YP_006528279.1|	MROS_2034	NADH dehydrogenase subunit I	112.76	2
397690715	gi|397690715|ref|YP_006527969.1|	MROS_1722	30S ribosomal protein S15	112.68	1
397690051	gi|397690051|ref|YP_006527305.1|	MROS_1052	esterase	112.34	1
397689415	gi|397689415|ref|YP_006526669.1|	MROS_0413	hypothetical protein	112.02	2
397689547	gi|397689547|ref|YP_006526801.1|	MROS_0545	response regulator receiver modulated CheW protein	111.54	2
397689290	gi|397689290|ref|YP_006526544.1|	MROS_0287	thioredoxin	111.5	3
397690435	gi|397690435|ref|YP_006527689.1|	MROS_1439	oligoendopeptidase F	111.35	3
397690191	gi|397690191|ref|YP_006527445.1|	MROS_1195	potassium uptake protein KtrA	111.18	2
397689708	gi|397689708|ref|YP_006526962.1|	MROS_0706	peptidase M24	110.7	2
397689929	gi|397689929|ref|YP_006527183.1|	MROS_0929	hypothetical protein	110.5	3
397691413	gi|397691413|ref|YP_006528667.1|	MROS_2424	cystathionine beta-synthase	110.1	1
397689433	gi|397689433|ref|YP_006526687.1|	MROS_0431	nitrogen regulatory protein P-II	109.74	2
397690987	gi|397690987|ref|YP_006528241.1|	MROS_1996	hypothetical protein	109.6	1
397691802	gi|397691802|ref|YP_006529056.1|	MROS_2813	hypothetical protein	109.44	2
397690739	gi|397690739|ref|YP_006527993.1|	MROS_1746	metal dependent phosphohydrolase	109.32	2
397689822	gi|397689822|ref|YP_006527076.1|	MROS_0822	methyl-accepting chemotaxis sensory transducer	108.88	1
397690924	gi|397690924|ref|YP_006528178.1|	MROS_1933	secreted protein	108.72	1
397689758	gi|397689758|ref|YP_006527012.1|	MROS_0757	glycoside hydrolase family 9	108.7	1
397689695	gi|397689695|ref|YP_006526949.1|	MROS_0693	Transketolase	108.04	1
397691735	gi|397691735|ref|YP_006528989.1|	MROS_2746	hypothetical protein	107.98	3
397691278	gi|397691278|ref|YP_006528532.1|	MROS_2289	translation elongation factor P	107.17	1
397689006	gi|397689006|ref|YP_006526260.1|	MROS_0003	histidine kinase	107.12	2
397689407	gi|397689407|ref|YP_006526661.1|	MROS_0405	FKBP-type peptidyl-prolyl cis-trans isomerase	106.85	2
397690352	gi|397690352|ref|YP_006527606.1|	MROS_1356	TonB-dependent receptor	105.3	2
397689240	gi|397689240|ref|YP_006526494.1|	MROS_0237	ketol-acid reductoisomerase	105.28	3
397691600	gi|397691600|ref|YP_006528854.1|	MROS_2611	alpha-galactosidase	105.27	3
397689600	gi|397689600|ref|YP_006526854.1|	MROS_0598	Type IV pilus assembly protein PilC	104.99	2
397689998	gi|397689998|ref|YP_006527252.1|	MROS_0998	lipoprotein	104.48	1
397691797	gi|397691797|ref|YP_006529051.1|	MROS_2808	Ferritin-like protein	104.03	1
397690308	gi|397690308|ref|YP_006527562.1|	MROS_1312	peptidase M28	103.9	1
397691161	gi|397691161|ref|YP_006528415.1|	MROS_2172	Chemotaxis CheY-like receiver protein	103.88	1
397690586	gi|397690586|ref|YP_006527840.1|	MROS_1592	Na+/solute symporter	103.49	2
397691816	gi|397691816|ref|YP_006529070.1|	MROS_2827	squalene-associated FAD-dependent desaturase	103.3	2
397690204	gi|397690204|ref|YP_006527458.1|	MROS_1208	hypothetical protein	102.96	2
397689403	gi|397689403|ref|YP_006526657.1|	MROS_0401	Class II aldolase/adducin-like protein	102.91	2
397691780	gi|397691780|ref|YP_006529034.1|	MROS_2791	imidazole glycerol phosphate synthase, glutamine amidotransferase subunit	102.78	1
397690410	gi|397690410|ref|YP_006527664.1|	MROS_1414	hypothetical protein	102.42	2
397690652	gi|397690652|ref|YP_006527906.1|	MROS_1659	hypothetical protein	102.23	2
397689645	gi|397689645|ref|YP_006526899.1|	MROS_0643	Lactoylglutathione lyase	102.15	1
397689832	gi|397689832|ref|YP_006527086.1|	MROS_0832	two component, sigma54 specific, transcriptional regulator, Fis family	101.5	2
397690318	gi|397690318|ref|YP_006527572.1|	MROS_1322	galactokinase	101.37	3
397689183	gi|397689183|ref|YP_006526437.1|	MROS_0180	RNA polymerase, sigma 70 subunit, rpod subfamily	101.17	1
397690356	gi|397690356|ref|YP_006527610.1|	MROS_1360	5'-nucleotidase domain-containing protein	100.89	2
397689455	gi|397689455|ref|YP_006526709.1|	MROS_0453	peptidase, M48 family	100.61	2
397690173	gi|397690173|ref|YP_006527427.1|	MROS_1177	prolyl-tRNA synthetase	100.53	2
397690950	gi|397690950|ref|YP_006528204.1|	MROS_1959	Rrf2 family protein	99.6	2
397690201	gi|397690201|ref|YP_006527455.1|	MROS_1205	hypothetical protein	99.45	2
397689720	gi|397689720|ref|YP_006526974.1|	MROS_0719	hypothetical protein	98.87	1
397690292	gi|397690292|ref|YP_006527546.1|	MROS_1296	CBS domain protein	98.49	1
397689916	gi|397689916|ref|YP_006527170.1|	MROS_0916	argininosuccinate lyase	97.33	2
397690151	gi|397690151|ref|YP_006527405.1|	MROS_1154	electron transport protein SCO1/SenC	97.26	2
397689585	gi|397689585|ref|YP_006526839.1|	MROS_0583	hypothetical protein	97.25	1
397689336	gi|397689336|ref|YP_006526590.1|	MROS_0333	hypothetical protein	97.06	2
397689948	gi|397689948|ref|YP_006527202.1|	MROS_0948	chaperonin Cpn10	96.89	1
397690291	gi|397690291|ref|YP_006527545.1|	MROS_1295	Na+/solute symporter	96.58	1
397690913	gi|397690913|ref|YP_006528167.1|	MROS_1922	hypothetical protein	96.38	2
397690949	gi|397690949|ref|YP_006528203.1|	MROS_1958	hypothetical protein	95.72	2
397690845	gi|397690845|ref|YP_006528099.1|	MROS_1853	adenylosuccinate synthetase	95.34	3
397689045	gi|397689045|ref|YP_006526299.1|	MROS_0042	hypothetical protein	95.33	1
397691233	gi|397691233|ref|YP_006528487.1|	MROS_2244	tetratricopeptide TPR_2	94.75	2
397691597	gi|397691597|ref|YP_006528851.1|	MROS_2608	transcriptional regulator, LacI family	94.7	2
397691715	gi|397691715|ref|YP_006528969.1|	MROS_2726	FAD-dependent thymidylate synthase	94.59	2
397691630	gi|397691630|ref|YP_006528884.1|	MROS_2641	hypothetical protein	94.43	1
397691102	gi|397691102|ref|YP_006528356.1|	MROS_2113	TraR/DksA family transcriptional regulator	94.36	3
397689324	gi|397689324|ref|YP_006526578.1|	MROS_0321	methyltransferase	93.91	1
397689381	gi|397689381|ref|YP_006526635.1|	MROS_0378	ABC transporter, ATP-binding protein	93.08	1
397691260	gi|397691260|ref|YP_006528514.1|	MROS_2271	glutamyl/glutaminyl-tRNA synthetase	92.93	2
397691018	gi|397691018|ref|YP_006528272.1|	MROS_2027	aminotransferase	92.52	2
397691464	gi|397691464|ref|YP_006528718.1|	MROS_2475	microcompartments protein	92.4	2
397689694	gi|397689694|ref|YP_006526948.1|	MROS_0692	hypothetical protein	92.31	2
397690008	gi|397690008|ref|YP_006527262.1|	MROS_1009	TrkA-N	92.01	3
397691379	gi|397691379|ref|YP_006528633.1|	MROS_2390	hypothetical protein	91.88	1
397689389	gi|397689389|ref|YP_006526643.1|	MROS_0387	methylmalonyl-CoA mutase	91.34	2
397689736	gi|397689736|ref|YP_006526990.1|	MROS_0735	PhoH family protein	91.18	2
397689461	gi|397689461|ref|YP_006526715.1|	MROS_0459	succinate dehydrogenase/fumarate reductase cytochrome b subunit	90.88	1
397690973	gi|397690973|ref|YP_006528227.1|	MROS_1982	alkyl hydroperoxide reductase/ Thiol specific antioxidant/ Mal allergen	90.47	2
397690414	gi|397690414|ref|YP_006527668.1|	MROS_1418	D-3-phosphoglycerate dehydrogenase	90.38	3
397690244	gi|397690244|ref|YP_006527498.1|	MROS_1248	cold-shock DNA-binding protein family protein	90.24	1
397689927	gi|397689927|ref|YP_006527181.1|	MROS_0927	hypothetical protein	90.23	1
397690695	gi|397690695|ref|YP_006527949.1|	MROS_1702	glutamyl-tRNA(Gln) amidotransferase, B subunit	89.83	2
397689087	gi|397689087|ref|YP_006526341.1|	MROS_0084	glycosyl hydrolases family 2, sugar binding domain protein	89.16	2
397690594	gi|397690594|ref|YP_006527848.1|	MROS_1601	MscS Mechanosensitive ion channel	89.04	2
397689122	gi|397689122|ref|YP_006526376.1|	MROS_0119	hypothetical protein	88.82	2
397690891	gi|397690891|ref|YP_006528145.1|	MROS_1900	YbbR family protein	88.75	1
397690074	gi|397690074|ref|YP_006527328.1|	MROS_1076	Molybdopterin oxidoreductase, Psr/Psh family, PsrA-like catalytic subunit	88.57	2
397689261	gi|397689261|ref|YP_006526515.1|	MROS_0258	hypothetical protein	88.04	2
397689617	gi|397689617|ref|YP_006526871.1|	MROS_0615	glutamate-1-semialdehyde 2,1-aminomutase	87.99	1
397690687	gi|397690687|ref|YP_006527941.1|	MROS_1694	YicC domain protein	87.42	3
397691266	gi|397691266|ref|YP_006528520.1|	MROS_2277	UDP-N-acetylglucosamine 1-carboxyvinyltransferase	87.41	2
397690091	gi|397690091|ref|YP_006527345.1|	MROS_1093	hypothetical protein	87.13	2
397690265	gi|397690265|ref|YP_006527519.1|	MROS_1269	Inositol-3-phosphate synthase	86.81	2
397690273	gi|397690273|ref|YP_006527527.1|	MROS_1277	phosphoglycolate phosphatase	86.54	1
397689286	gi|397689286|ref|YP_006526540.1|	MROS_0283	hypothetical protein	86.37	2
397691013	gi|397691013|ref|YP_006528267.1|	MROS_2022	Na/H antiporter	86.36	1
397690634	gi|397690634|ref|YP_006527888.1|	MROS_1641	Carbamoyltransferase	86	2
397691489	gi|397691489|ref|YP_006528743.1|	MROS_2500	serine/threonine protein kinase	85.91	1
397691825	gi|397691825|ref|YP_006529079.1|	MROS_2836	iron-containing alcohol dehydrogenase	85.74	2
397689314	gi|397689314|ref|YP_006526568.1|	MROS_0311	hypothetical protein	85.64	2
397691287	gi|397691287|ref|YP_006528541.1|	MROS_2298	pyrophosphatase	85.6	2
397691501	gi|397691501|ref|YP_006528755.1|	MROS_2512	MerR family transcriptional regulator	85.57	2
397689496	gi|397689496|ref|YP_006526750.1|	MROS_0494	hypothetical protein	85	1
397691113	gi|397691113|ref|YP_006528367.1|	MROS_2124	Chemotaxis response regulator CheB	84.85	1
397691698	gi|397691698|ref|YP_006528952.1|	MROS_2709	phosphoribosylformylglycinamidine synthase, purS	84.68	1
397690517	gi|397690517|ref|YP_006527771.1|	MROS_1521	hypothetical protein	84.56	2
397691760	gi|397691760|ref|YP_006529014.1|	MROS_2771	Translation initiation factor subunit 2B	84.52	1
397690512	gi|397690512|ref|YP_006527766.1|	MROS_1516	cbb3-type cytochrome c oxidase accessory protein CcoG	84.27	1
397689181	gi|397689181|ref|YP_006526435.1|	MROS_0178	fumarate hydratase	83.87	2
397690449	gi|397690449|ref|YP_006527703.1|	MROS_1453	50S ribosomal protein L11 methyltransferase	83.6	2
397689717	gi|397689717|ref|YP_006526971.1|	MROS_0716	GTP-binding protein HflX	83.35	2
397691110	gi|397691110|ref|YP_006528364.1|	MROS_2121	Chemotaxis CheY-like receiver protein	83.34	2
397690058	gi|397690058|ref|YP_006527312.1|	MROS_1059	glycoside hydrolase family 13 domain protein	83.14	2
397690856	gi|397690856|ref|YP_006528110.1|	MROS_1864	30S ribosomal protein S18	82.72	1
397689815	gi|397689815|ref|YP_006527069.1|	MROS_0815	hypothetical protein	82.42	1
397691372	gi|397691372|ref|YP_006528626.1|	MROS_2383	hypothetical protein	82.33	1
397690481	gi|397690481|ref|YP_006527735.1|	MROS_1485	acylneuraminate cytidylyltransferase	82.3	1
397691757	gi|397691757|ref|YP_006529011.1|	MROS_2768	phosphoribosylformimino-5-aminoimidazole carboxamide ribotide isomerase	82.24	1
397691584	gi|397691584|ref|YP_006528838.1|	MROS_2595	ABC transporter-like protein	82.19	2
397690494	gi|397690494|ref|YP_006527748.1|	MROS_1498	hypothetical protein	81.82	2
397689029	gi|397689029|ref|YP_006526283.1|	MROS_0026	methyltransferase	81.72	1
397689909	gi|397689909|ref|YP_006527163.1|	MROS_0909	hypothetical protein	81.29	2
397690540	gi|397690540|ref|YP_006527794.1|	MROS_1544	glutamate racemase	81.12	1
397689230	gi|397689230|ref|YP_006526484.1|	MROS_0227	50S ribosomal protein L11	80.87	1
397691384	gi|397691384|ref|YP_006528638.1|	MROS_2395	oxidoreductase domain-containing protein	80.79	2
397691036	gi|397691036|ref|YP_006528290.1|	MROS_2046	GTPase	80.63	4
397689393	gi|397689393|ref|YP_006526647.1|	MROS_0391	hypothetical protein	80.43	1
397691527	gi|397691527|ref|YP_006528781.1|	MROS_2538	DNA polymerase III, delta prime subunit	80.41	2
397691041	gi|397691041|ref|YP_006528295.1|	MROS_2051	hypothetical protein	80.16	1
397690774	gi|397690774|ref|YP_006528028.1|	MROS_1781	5,10-methylenetetrahydrofolate reductase	80.04	2
397691555	gi|397691555|ref|YP_006528809.1|	MROS_2566	MutS2 family protein	79.77	2
397691402	gi|397691402|ref|YP_006528656.1|	MROS_2413	hypothetical protein	79.74	1
397691171	gi|397691171|ref|YP_006528425.1|	MROS_2182	hypothetical protein	79.57	1
397690847	gi|397690847|ref|YP_006528101.1|	MROS_1855	RNA polymerase, sigma-24 subunit, ECF subfamily	79.29	1
397690340	gi|397690340|ref|YP_006527594.1|	MROS_1344	cold-shock DNA-binding domain protein	79.17	1
397689473	gi|397689473|ref|YP_006526727.1|	MROS_0471	transcriptional regulator, LacI family	77.9	1
397689247	gi|397689247|ref|YP_006526501.1|	MROS_0244	multi-sensor hybrid histidine kinase	77.72	3
397689648	gi|397689648|ref|YP_006526902.1|	MROS_0646	methylmalonyl-CoA decarboxylase subunit gamma	77.71	1
397691690	gi|397691690|ref|YP_006528944.1|	MROS_2701	cell division protein FtsX	77.36	2
397691525	gi|397691525|ref|YP_006528779.1|	MROS_2536	3-hydroxyacyl-CoA dehydrogenase nad-binding protein	76.74	1
397689925	gi|397689925|ref|YP_006527179.1|	MROS_0925	chloride channel core	76.5	2
397691348	gi|397691348|ref|YP_006528602.1|	MROS_2359	esterase	76.25	2
397691385	gi|397691385|ref|YP_006528639.1|	MROS_2396	Organic solvent tolerance protein OstA-like protein	76.21	1
397690723	gi|397690723|ref|YP_006527977.1|	MROS_1730	hypothetical protein	75.99	1
397691490	gi|397691490|ref|YP_006528744.1|	MROS_2501	Ribulose-phosphate 3-epimerase	75.79	1
397691500	gi|397691500|ref|YP_006528754.1|	MROS_2511	3-dehydroquinate dehydratase, type II	75.71	1
397690598	gi|397690598|ref|YP_006527852.1|	MROS_1605	hypothetical protein	75.57	1
397689331	gi|397689331|ref|YP_006526585.1|	MROS_0328	major facilitator superfamily transporter	75.56	1
397689589	gi|397689589|ref|YP_006526843.1|	MROS_0587	hypothetical protein	73.87	1
397689268	gi|397689268|ref|YP_006526522.1|	MROS_0265	50S ribosomal protein L19	73.37	1
397691107	gi|397691107|ref|YP_006528361.1|	MROS_2118	hypothetical protein	73.26	2
397691181	gi|397691181|ref|YP_006528435.1|	MROS_2192	Chemotaxis signal transduction protein CheW	73.19	2
397689162	gi|397689162|ref|YP_006526416.1|	MROS_0159	NADH dehydrogenase subunit B	72.95	1
397689338	gi|397689338|ref|YP_006526592.1|	MROS_0335	dihydroorotase	72.62	1
397689171	gi|397689171|ref|YP_006526425.1|	MROS_0168	Peptidase M23	72.61	1
397691768	gi|397691768|ref|YP_006529022.1|	MROS_2779	hypothetical protein	72.29	1
397691779	gi|397691779|ref|YP_006529033.1|	MROS_2790	1-(5-phosphoribosyl)-5-((5- phosphoribosylamino)methylideneamino) imidazole-4-carboxamide isomerase	72.13	1
397690483	gi|397690483|ref|YP_006527737.1|	MROS_1487	short-chain dehydrogenase/reductase SDR	71.5	1
397689013	gi|397689013|ref|YP_006526267.1|	MROS_0010	4-hydroxythreonine-4-phosphate dehydrogenase	71.35	3
397691061	gi|397691061|ref|YP_006528315.1|	MROS_2072	hypothetical protein	71.06	1
397691756	gi|397691756|ref|YP_006529010.1|	MROS_2767	acyl-CoA dehydrogenase domain-containing protein	70.68	1
397689144	gi|397689144|ref|YP_006526398.1|	MROS_0141	Lipopolysaccharide heptosyltransferase	70.41	2
397689312	gi|397689312|ref|YP_006526566.1|	MROS_0309	cell division protein FtsZ	70.21	3
397689384	gi|397689384|ref|YP_006526638.1|	MROS_0382	hypothetical protein	69.82	2
397690817	gi|397690817|ref|YP_006528071.1|	MROS_1825	FG-GAP repeat protein	69.64	1
397691806	gi|397691806|ref|YP_006529060.1|	MROS_2817	Cell division protein	69.6	2
397690831	gi|397690831|ref|YP_006528085.1|	MROS_1839	S-isoprenylcysteine methyltransferase-like protein	69.46	1
397690801	gi|397690801|ref|YP_006528055.1|	MROS_1809	enoyl-CoA hydratase/isomerase	69.38	2
397691713	gi|397691713|ref|YP_006528967.1|	MROS_2724	DNA mismatch repair protein MutL	69.15	1
397690623	gi|397690623|ref|YP_006527877.1|	MROS_1630	metal-dependent protease - like protein	69.08	1
397691446	gi|397691446|ref|YP_006528700.1|	MROS_2457	ribonuclease III	69.01	2
397690662	gi|397690662|ref|YP_006527916.1|	MROS_1669	spermidine synthase	68.91	2
397689236	gi|397689236|ref|YP_006526490.1|	MROS_0233	3-isopropylmalate dehydratase, small subunit	68.63	1
397691639	gi|397691639|ref|YP_006528893.1|	MROS_2650	Lipoprotein-releasing system permease protein	68.58	1
397690870	gi|397690870|ref|YP_006528124.1|	MROS_1878	biotin/lipoate A/B protein ligase	68.52	2
397689757	gi|397689757|ref|YP_006527011.1|	MROS_0756	hypothetical protein	68.2	2
397689131	gi|397689131|ref|YP_006526385.1|	MROS_0128	iron (III) ABC transporter, ATP-binding protein (hemV-1)	68.13	1
397689602	gi|397689602|ref|YP_006526856.1|	MROS_0600	hypothetical protein	67.77	1
397691250	gi|397691250|ref|YP_006528504.1|	MROS_2261	2-oxoglutarate ferredoxin oxidoreductase subunit delta	67.63	1
397691748	gi|397691748|ref|YP_006529002.1|	MROS_2759	adenine phosphoribosyltransferase	67.57	1
397691344	gi|397691344|ref|YP_006528598.1|	MROS_2355	GTP-dependent nucleic acid-binding protein EngD	67.38	1
397689419	gi|397689419|ref|YP_006526673.1|	MROS_0417	hypothetical protein	67.27	1
397691137	gi|397691137|ref|YP_006528391.1|	MROS_2148	flagellar biosynthesis protein FlhF	67.23	2
397690281	gi|397690281|ref|YP_006527535.1|	MROS_1285	valyl-tRNA synthetase	67.17	1
397690942	gi|397690942|ref|YP_006528196.1|	MROS_1951	hypothetical protein	67.07	2
397691839	gi|397691839|ref|YP_006529093.1|	MROS_2850	hypothetical protein	66.67	1
397691481	gi|397691481|ref|YP_006528735.1|	MROS_2492	heptosyltransferase	66.47	2
397689699	gi|397689699|ref|YP_006526953.1|	MROS_0697	hypothetical protein	66.44	1
397690215	gi|397690215|ref|YP_006527469.1|	MROS_1219	methyltransferase type 11	66.4	1
397689454	gi|397689454|ref|YP_006526708.1|	MROS_0452	preprotein translocase subunit SecG	66.11	1
397689565	gi|397689565|ref|YP_006526819.1|	MROS_0563	hypothetical protein	65.72	1
397689067	gi|397689067|ref|YP_006526321.1|	MROS_0064	hypothetical protein	65.71	2
397691463	gi|397691463|ref|YP_006528717.1|	MROS_2474	respiratory-chain NADH dehydrogenase domain-containing protein	65.49	2
397689017	gi|397689017|ref|YP_006526271.1|	MROS_0014	dihydroorotate dehydrogenase, catalytic subunit	65.46	2
397689195	gi|397689195|ref|YP_006526449.1|	MROS_0192	30S ribosomal protein S13	64.46	2
397691451	gi|397691451|ref|YP_006528705.1|	MROS_2462	Na+ dependent nucleoside transporter domain protein	64.21	1
397691608	gi|397691608|ref|YP_006528862.1|	MROS_2619	hypothetical protein	64.13	1
397690836	gi|397690836|ref|YP_006528090.1|	MROS_1844	nitrogen-fixing NifU domain protein	64.02	1
397690302	gi|397690302|ref|YP_006527556.1|	MROS_1306	glycosyl transferase family 2	63.98	2
397690877	gi|397690877|ref|YP_006528131.1|	MROS_1885	undecaprenyl diphosphate synthase	63.59	2
397689472	gi|397689472|ref|YP_006526726.1|	MROS_0470	SSS sodium solute transporter superfamily	63.42	1
397689686	gi|397689686|ref|YP_006526940.1|	MROS_0684	phosphoglycerate mutase 1 family	63.39	1
397689796	gi|397689796|ref|YP_006527050.1|	MROS_0796	hypothetical protein	62.83	2
397689319	gi|397689319|ref|YP_006526573.1|	MROS_0316	UDP-N-acetylmuramyl pentapeptide phosphotransferase	62.8	1
397689318	gi|397689318|ref|YP_006526572.1|	MROS_0315	UDP-N-acetylmuramoylalanine-D-glutamate ligase	62.71	1
397691053	gi|397691053|ref|YP_006528307.1|	MROS_2064	menaquinone biosynthesis methyltransferase UbiE	62.57	2
397691482	gi|397691482|ref|YP_006528736.1|	MROS_2493	family 9 glycosyl transferase	62.57	1
397689563	gi|397689563|ref|YP_006526817.1|	MROS_0561	hypothetical protein	62.52	1
397690484	gi|397690484|ref|YP_006527738.1|	MROS_1488	3-deoxy-D-manno-octulosonate 8-phosphate phosphatase, YrbI family	62.41	2
397691563	gi|397691563|ref|YP_006528817.1|	MROS_2574	DNA polymerase I	61.92	3
397691242	gi|397691242|ref|YP_006528496.1|	MROS_2253	glutamine--scyllo-inositol transaminase	61.72	3
397690575	gi|397690575|ref|YP_006527829.1|	MROS_1580	glucan 1,4-beta-glucosidase	61.61	2
397690549	gi|397690549|ref|YP_006527803.1|	MROS_1553	ABC transporter related protein	61.32	3
397691395	gi|397691395|ref|YP_006528649.1|	MROS_2406	alanine dehydrogenase	61.32	1
397689059	gi|397689059|ref|YP_006526313.1|	MROS_0056	glutamate formimidoyltransferase	61.02	1
397689063	gi|397689063|ref|YP_006526317.1|	MROS_0060	O-sialoglycoprotein endopeptidase	60.85	2
397691382	gi|397691382|ref|YP_006528636.1|	MROS_2393	hypothetical protein	60.5	1
397690979	gi|397690979|ref|YP_006528233.1|	MROS_1988	hypothetical protein	60.16	1
397689554	gi|397689554|ref|YP_006526808.1|	MROS_0552	radical-activating enzyme, radical SAM superfamily	60.07	1
397690945	gi|397690945|ref|YP_006528199.1|	MROS_1954	GTP-binding protein LepA	59.88	1
397691488	gi|397691488|ref|YP_006528742.1|	MROS_2499	glucose-1-phosphate thymidylyltransferase-like protein	59.84	2
397691824	gi|397691824|ref|YP_006529078.1|	MROS_2835	transcriptional regulator, LacI family	59.69	1
397690746	gi|397690746|ref|YP_006528000.1|	MROS_1753	hypothetical protein	59.67	2
397690693	gi|397690693|ref|YP_006527947.1|	MROS_1700	apurinic endonuclease Apn1	59.42	1
397689348	gi|397689348|ref|YP_006526602.1|	MROS_0345	Appr-1-p processing protein	57.97	1
397689065	gi|397689065|ref|YP_006526319.1|	MROS_0062	dephospho-CoA kinase	57.74	1
397690482	gi|397690482|ref|YP_006527736.1|	MROS_1486	aminotransferase class-III	57.68	1
397691675	gi|397691675|ref|YP_006528929.1|	MROS_2686	transferase hexapeptide repeat containing protein	57.65	2
397689427	gi|397689427|ref|YP_006526681.1|	MROS_0425	hypothetical protein	57.55	1
397690230	gi|397690230|ref|YP_006527484.1|	MROS_1234	hypothetical protein	57.43	1
397691130	gi|397691130|ref|YP_006528384.1|	MROS_2141	flagellar motor switch protein FliN	57.01	1
397689926	gi|397689926|ref|YP_006527180.1|	MROS_0926	hypothetical protein	56.84	2
397689220	gi|397689220|ref|YP_006526474.1|	MROS_0217	30S ribosomal protein S10	56.57	1
397689143	gi|397689143|ref|YP_006526397.1|	MROS_0140	exopolyphosphatase	55.92	1
397691609	gi|397691609|ref|YP_006528863.1|	MROS_2620	Radical SAM domain protein	55.76	1
397691830	gi|397691830|ref|YP_006529084.1|	MROS_2841	endonuclease/exonuclease/phosphatase	55.41	1
397690199	gi|397690199|ref|YP_006527453.1|	MROS_1203	deoxyguanosinetriphosphate triphosphohydrolase	55.09	2
397689621	gi|397689621|ref|YP_006526875.1|	MROS_0619	long-chain-fatty-acid-CoA ligase	55.05	1
397690837	gi|397690837|ref|YP_006528091.1|	MROS_1845	Chromosome-partitioning ATPase protein	54.98	1
397689345	gi|397689345|ref|YP_006526599.1|	MROS_0342	Fe-S cluster assembly protein SufD	54.95	2
397689666	gi|397689666|ref|YP_006526920.1|	MROS_0664	multi-sensor signal transduction histidine kinase	54.84	2
397691391	gi|397691391|ref|YP_006528645.1|	MROS_2402	nitrogen regulatory protein PII	54.67	2
397691641	gi|397691641|ref|YP_006528895.1|	MROS_2652	ferric uptake regulator, Fur family	54.5	1
397690382	gi|397690382|ref|YP_006527636.1|	MROS_1386	prolipoprotein diacylglyceryl transferase	54.47	1
397689556	gi|397689556|ref|YP_006526810.1|	MROS_0554	NAD-dependent deacetylase	54.32	1
397690117	gi|397690117|ref|YP_006527371.1|	MROS_1119	glycogen/starch synthase, ADP-glucose type	54.25	3
397690330	gi|397690330|ref|YP_006527584.1|	MROS_1334	response regulator receiver domain protein	53.61	2
397690148	gi|397690148|ref|YP_006527402.1|	MROS_1150	hypothetical protein	53.48	2
397690705	gi|397690705|ref|YP_006527959.1|	MROS_1712	glycosyltransferase 36	53.35	2
397691103	gi|397691103|ref|YP_006528357.1|	MROS_2114	signal peptidase	53.24	1
397690193	gi|397690193|ref|YP_006527447.1|	MROS_1197	H(+)-transporting two-sector ATPase	53.13	1
397690908	gi|397690908|ref|YP_006528162.1|	MROS_1917	two component regulator propeller domain-containing protein	52.88	1
397691657	gi|397691657|ref|YP_006528911.1|	MROS_2668	sugar transferase	52.77	2
397690944	gi|397690944|ref|YP_006528198.1|	MROS_1953	metallophosphoesterase	52.74	1
397690144	gi|397690144|ref|YP_006527398.1|	MROS_1146	hypothetical protein	52.67	1
397690470	gi|397690470|ref|YP_006527724.1|	MROS_1474	major facilitator superfamily permease	52.59	1
397690907	gi|397690907|ref|YP_006528161.1|	MROS_1916	ABC transporter related protein	52.45	1
397689586	gi|397689586|ref|YP_006526840.1|	MROS_0584	hypothetical protein	52.23	1
397690295	gi|397690295|ref|YP_006527549.1|	MROS_1299	multi-sensor hybrid histidine kinase	52.13	1
397689488	gi|397689488|ref|YP_006526742.1|	MROS_0486	transcriptional regulator, TetR family	52.07	2
397689036	gi|397689036|ref|YP_006526290.1|	MROS_0033	cytochrome c class I	51.87	1
397690217	gi|397690217|ref|YP_006527471.1|	MROS_1221	mechanosensitive ion channel family protein	51.76	1
397691667	gi|397691667|ref|YP_006528921.1|	MROS_2678	N-acetyl sugar amidotransferase	51.58	1
397689774	gi|397689774|ref|YP_006527028.1|	MROS_0773	heavy metal efflux pump, CzcA family	50.91	1
397691337	gi|397691337|ref|YP_006528591.1|	MROS_2348	hypothetical protein	50.84	1
397691401	gi|397691401|ref|YP_006528655.1|	MROS_2412	glycoprotease family protein	50.8	1
397689888	gi|397689888|ref|YP_006527142.1|	MROS_0888	hybrid sensor	50.57	1
397690176	gi|397690176|ref|YP_006527430.1|	MROS_1180	band 7 protein	50.54	2
397689685	gi|397689685|ref|YP_006526939.1|	MROS_0683	hypothetical protein	50.16	1
397689962	gi|397689962|ref|YP_006527216.1|	MROS_0962	hypothetical protein	50.1	1
397689424	gi|397689424|ref|YP_006526678.1|	MROS_0422	hypothetical protein	49.89	1
397690163	gi|397690163|ref|YP_006527417.1|	MROS_1166	beta-lactamase	49.81	2
397689073	gi|397689073|ref|YP_006526327.1|	MROS_0070	translation initiation factor IF-3	49.5	1
397690800	gi|397690800|ref|YP_006528054.1|	MROS_1808	hypothetical protein	49.42	1
397689057	gi|397689057|ref|YP_006526311.1|	MROS_0054	imidazolonepropionase	49.25	1
397689965	gi|397689965|ref|YP_006527219.1|	MROS_0965	TonB-dependent receptor	48.82	1
397689325	gi|397689325|ref|YP_006526579.1|	MROS_0322	protein MraZ	48.51	1
397691423	gi|397691423|ref|YP_006528677.1|	MROS_2434	competence/damage-inducible protein CinA	48.35	1
397690062	gi|397690062|ref|YP_006527316.1|	MROS_1063	Arsenite efflux pump ACR3-like protein	48.15	1
397690194	gi|397690194|ref|YP_006527448.1|	MROS_1198	MscS Mechanosensitive ion channel	47.86	1
397689091	gi|397689091|ref|YP_006526345.1|	MROS_0088	cellulase	47.55	1
397690603	gi|397690603|ref|YP_006527857.1|	MROS_1610	2-methylthioadenine synthetase	47.32	1
397691340	gi|397691340|ref|YP_006528594.1|	MROS_2351	exo-poly-alpha-D-galacturonosidase	47.27	1
397690406	gi|397690406|ref|YP_006527660.1|	MROS_1410	isocitrate dehydrogenase, NADP-dependent	47.06	1
397690839	gi|397690839|ref|YP_006528093.1|	MROS_1847	iron dependent repressor	46.97	1
397690804	gi|397690804|ref|YP_006528058.1|	MROS_1812	Peptidase, M16 family protein	46.57	1
397689200	gi|397689200|ref|YP_006526454.1|	MROS_0197	50S ribosomal protein L15	46.17	1
397691459	gi|397691459|ref|YP_006528713.1|	MROS_2470	orotate phosphoribosyltransferase	46.17	1
397691323	gi|397691323|ref|YP_006528577.1|	MROS_2334	transketolase	45.86	1
397689951	gi|397689951|ref|YP_006527205.1|	MROS_0951	hypothetical protein	45.68	1
397691310	gi|397691310|ref|YP_006528564.1|	MROS_2321	TonB-dependent receptor	45.68	1
397691599	gi|397691599|ref|YP_006528853.1|	MROS_2610	TonB-dependent receptor	45.68	1
397691376	gi|397691376|ref|YP_006528630.1|	MROS_2387	hypothetical protein	45.55	2
397690814	gi|397690814|ref|YP_006528068.1|	MROS_1822	multi-sensor signal transduction histidine kinase	44.8	1
397690528	gi|397690528|ref|YP_006527782.1|	MROS_1532	hypothetical protein	44.72	2
397691202	gi|397691202|ref|YP_006528456.1|	MROS_2213	hypothetical protein	44.7	1
397690788	gi|397690788|ref|YP_006528042.1|	MROS_1795	pantothenate synthetase	44.59	1
397691598	gi|397691598|ref|YP_006528852.1|	MROS_2609	FG-GAP repeat protein	44.39	2
397689932	gi|397689932|ref|YP_006527186.1|	MROS_0932	hypothetical protein	44.38	1
397690354	gi|397690354|ref|YP_006527608.1|	MROS_1358	hypothetical protein	44.16	1
397690063	gi|397690063|ref|YP_006527317.1|	MROS_1064	redox-active disulfide protein 2	44.12	1
397689245	gi|397689245|ref|YP_006526499.1|	MROS_0242	outer membrane protein	43.83	1
397691362	gi|397691362|ref|YP_006528616.1|	MROS_2373	NADH dehydrogenase subunit J	43.8	1
397691392	gi|397691392|ref|YP_006528646.1|	MROS_2403	nitrilase/cyanide hydratase and apolipoprotein N-acyltransferase	43.73	1
397690778	gi|397690778|ref|YP_006528032.1|	MROS_1785	AAA ATPase central domain protein	43.61	1
397690918	gi|397690918|ref|YP_006528172.1|	MROS_1927	3-oxoacyl-[acyl-carrier protein] reductase	43.51	1
397691678	gi|397691678|ref|YP_006528932.1|	MROS_2689	30S ribosomal protein S23	43.05	1
397689366	gi|397689366|ref|YP_006526620.1|	MROS_0363	alkylhydroperoxidase like protein, AhpD family	43.03	1
397690439	gi|397690439|ref|YP_006527693.1|	MROS_1443	hypothetical protein	42.52	3
397689795	gi|397689795|ref|YP_006527049.1|	MROS_0795	hypothetical protein	42.18	1
397690224	gi|397690224|ref|YP_006527478.1|	MROS_1228	two component, sigma54 specific, Fis family transcriptional regulator	42.02	2
397691298	gi|397691298|ref|YP_006528552.1|	MROS_2309	exodeoxyribonuclease VII, large subunit	41.8	1
397691763	gi|397691763|ref|YP_006529017.1|	MROS_2774	DNA-directed RNA polymerase sigma subunit RpoD	41.75	1
397689197	gi|397689197|ref|YP_006526451.1|	MROS_0194	Translation initiation factor IF-1	41.51	1
397691604	gi|397691604|ref|YP_006528858.1|	MROS_2615	major facilitator superfamily MFS_1	41.14	2
397691345	gi|397691345|ref|YP_006528599.1|	MROS_2356	aminoacyl-histidine dipeptidase	40.73	2
397691571	gi|397691571|ref|YP_006528825.1|	MROS_2582	isopentenyl pyrophosphate isomerase	40.67	1
397691823	gi|397691823|ref|YP_006529077.1|	MROS_2834	excinuclease ABC subunit C	40.59	1
397689986	gi|397689986|ref|YP_006527240.1|	MROS_0986	aldo/keto reductase	40.54	1
397689296	gi|397689296|ref|YP_006526550.1|	MROS_0293	thioesterase family protein	39.93	1
397689534	gi|397689534|ref|YP_006526788.1|	MROS_0532	hypothetical protein	39.91	1
397690096	gi|397690096|ref|YP_006527350.1|	MROS_1098	cytochrome c nitrite reductase, catalytic subunit NrfA	39.89	1
397689382	gi|397689382|ref|YP_006526636.1|	MROS_0379	OstA family protein	39.51	2
397690305	gi|397690305|ref|YP_006527559.1|	MROS_1309	peptidase T2 asparaginase 2	39.43	1
397689350	gi|397689350|ref|YP_006526604.1|	MROS_0347	Three-deoxy-D-manno-octulosonic-acid transferase domain protein	38.91	2
397691045	gi|397691045|ref|YP_006528299.1|	MROS_2055	tetratricopeptide domain-containing protein	38.8	2
397691359	gi|397691359|ref|YP_006528613.1|	MROS_2370	NADH dehydrogenase subunit M	38.75	1
397689445	gi|397689445|ref|YP_006526699.1|	MROS_0443	adenylate cyclase	38.74	1
397689578	gi|397689578|ref|YP_006526832.1|	MROS_0576	secretion protein HlyD	38.63	2
397691759	gi|397691759|ref|YP_006529013.1|	MROS_2770	uspa domain-containing protein	38.3	1
397689515	gi|397689515|ref|YP_006526769.1|	MROS_0513	multi-sensor hybrid histidine kinase	38.26	1
397690860	gi|397690860|ref|YP_006528114.1|	MROS_1868	50S ribosomal protein L25P	37.92	2
397690614	gi|397690614|ref|YP_006527868.1|	MROS_1621	thioesterase superfamily protein	37.4	1
397690240	gi|397690240|ref|YP_006527494.1|	MROS_1244	two component transcriptional regulator, LuxR family	37.38	1
397691576	gi|397691576|ref|YP_006528830.1|	MROS_2587	SsrA-binding protein	37.2	1
397691643	gi|397691643|ref|YP_006528897.1|	MROS_2654	ferrous iron transport protein B-like protein (GTP binding)	37.18	1
397690990	gi|397690990|ref|YP_006528244.1|	MROS_1999	TonB family protein	36.76	1
397689210	gi|397689210|ref|YP_006526464.1|	MROS_0207	30S ribosomal protein S17	36.66	1
397691124	gi|397691124|ref|YP_006528378.1|	MROS_2135	hypothetical protein	36.25	1
397690721	gi|397690721|ref|YP_006527975.1|	MROS_1728	2-phosphosulfolactate phosphatase	35.93	1
397691842	gi|397691842|ref|YP_006529096.1|	MROS_2853	50S ribosomal protein L27	35.52	1
397691726	gi|397691726|ref|YP_006528980.1|	MROS_2737	hypothetical protein	35.43	1
397690086	gi|397690086|ref|YP_006527340.1|	MROS_1088	hypothetical protein	35.38	1
397690068	gi|397690068|ref|YP_006527322.1|	MROS_1070	sigma-54 dependent DNA-binding response regulator	35.35	2
397690498	gi|397690498|ref|YP_006527752.1|	MROS_1502	formyltetrahydrofolate deformylase	35.23	1
397690767	gi|397690767|ref|YP_006528021.1|	MROS_1774	Molybdopterin oxidoreductase, Psr/Psh family, PsrA-like catalytic subunit	34.89	1
397689848	gi|397689848|ref|YP_006527102.1|	MROS_0848	Signal transduction histidine kinase-like protein	34.6	1
397691694	gi|397691694|ref|YP_006528948.1|	MROS_2705	recombination protein RecR	34.55	2
397691687	gi|397691687|ref|YP_006528941.1|	MROS_2698	NAD-dependent epimerase/dehydratase	34.47	2
397690221	gi|397690221|ref|YP_006527475.1|	MROS_1225	glycosyltransferase	34.11	1
397690454	gi|397690454|ref|YP_006527708.1|	MROS_1458	co-chaperone GrpE	33.96	1
397690469	gi|397690469|ref|YP_006527723.1|	MROS_1473	Sua5/YciO/YrdC/YwlC family protein	33.87	2
397691153	gi|397691153|ref|YP_006528407.1|	MROS_2164	Chemotaxis protein MotA	33.48	1
397691783	gi|397691783|ref|YP_006529037.1|	MROS_2794	histidinol dehydrogenase	33.48	1
397689772	gi|397689772|ref|YP_006527026.1|	MROS_0771	Outer membrane efflux protein precursor	32.94	1
397689232	gi|397689232|ref|YP_006526486.1|	MROS_0229	preprotein translocase subunit SecE	32.68	1
397691777	gi|397691777|ref|YP_006529031.1|	MROS_2788	phosphoribosyL-amp cyclohydrolase phosphoribosyL-ATP pyrophosphatase	32.56	1
397690196	gi|397690196|ref|YP_006527450.1|	MROS_1200	hypothetical protein	31.95	1
397690001	gi|397690001|ref|YP_006527255.1|	MROS_1002	glucose-inhibited division protein A	31.85	1
397690995	gi|397690995|ref|YP_006528249.1|	MROS_2004	hypothetical protein	31.46	1
397691751	gi|397691751|ref|YP_006529005.1|	MROS_2762	hypothetical protein	31.26	1
397691024	gi|397691024|ref|YP_006528278.1|	MROS_2033	NADH dehydrogenase subunit H	31.25	1
397689235	gi|397689235|ref|YP_006526489.1|	MROS_0232	alpha-isopropylmalate/homocitrate synthase family transferase	30.75	1
397689470	gi|397689470|ref|YP_006526724.1|	MROS_0468	galactokinase	30.73	1
397690057	gi|397690057|ref|YP_006527311.1|	MROS_1058	Isoquinoline 1-oxidoreductase subunit beta	30.47	1
397689140	gi|397689140|ref|YP_006526394.1|	MROS_0137	NADH dehydrogenase subunit K	30.46	1
397691039	gi|397691039|ref|YP_006528293.1|	MROS_2049	cysteinyl-tRNA synthetase	30.34	1
397691418	gi|397691418|ref|YP_006528672.1|	MROS_2429	Membrane protein involved in colicin uptake-like protein	29.62	1
397691590	gi|397691590|ref|YP_006528844.1|	MROS_2601	methylthioribose-1-phosphate isomerase	29.61	1
397691012	gi|397691012|ref|YP_006528266.1|	MROS_2021	universal stress protein	29.37	1
397689658	gi|397689658|ref|YP_006526912.1|	MROS_0656	hypothetical protein	28.74	1
397690958	gi|397690958|ref|YP_006528212.1|	MROS_1967	protein-L-isoaspartate O-methyltransferase	28.63	1
397691263	gi|397691263|ref|YP_006528517.1|	MROS_2274	ATP-dependent Clp protease, proteolytic subunit ClpP	28.56	1
397691100	gi|397691100|ref|YP_006528354.1|	MROS_2111	hypothetical protein	28.47	1
397689383	gi|397689383|ref|YP_006526637.1|	MROS_0381	KpsF/GutQ	28.34	2
397691286	gi|397691286|ref|YP_006528540.1|	MROS_2297	phosphate starvation-inducible protein PhoH-like protein	27.96	1
397690317	gi|397690317|ref|YP_006527571.1|	MROS_1321	oxidoreductase, short chain dehydrogenase/reductase family	27.71	1
397691256	gi|397691256|ref|YP_006528510.1|	MROS_2267	hypothetical protein	27.71	1
397691843	gi|397691843|ref|YP_006529097.1|	MROS_2854	50S ribosomal protein L21	27.58	1
397691303	gi|397691303|ref|YP_006528557.1|	MROS_2314	histidine kinase	27.34	1
397691620	gi|397691620|ref|YP_006528874.1|	MROS_2631	NAD-dependent epimerase/dehydratase	27.3	1
397690241	gi|397690241|ref|YP_006527495.1|	MROS_1245	sensor histidine kinase	27.27	1
397691400	gi|397691400|ref|YP_006528654.1|	MROS_2411	ATPase	27.24	1
397690379	gi|397690379|ref|YP_006527633.1|	MROS_1383	pyruvate-formate lyase-activating enzyme	27.23	1
397689557	gi|397689557|ref|YP_006526811.1|	MROS_0555	Tetratricopeptide TPR_2 repeat protein	26.96	1
397689661	gi|397689661|ref|YP_006526915.1|	MROS_0659	1-deoxy-D-xylulose 5-phosphate reductoisomerase	26.87	1
397690133	gi|397690133|ref|YP_006527387.1|	MROS_1135	threonine synthase	26.64	1
397691814	gi|397691814|ref|YP_006529068.1|	MROS_2825	Lytic transglycosylase catalytic	26.49	1
397690762	gi|397690762|ref|YP_006528016.1|	MROS_1769	hypothetical protein	26.46	1
397691812	gi|397691812|ref|YP_006529066.1|	MROS_2823	tetratricopeptide domain-containing protein	26.23	1
397690558	gi|397690558|ref|YP_006527812.1|	MROS_1562	cytochrome C family protein	26.13	1
397690031	gi|397690031|ref|YP_006527285.1|	MROS_1032	Arsenite permease-like protein	25.94	1
397689794	gi|397689794|ref|YP_006527048.1|	MROS_0794	dehydrogenase (flavoprotein)-like protein	25.7	1
397691636	gi|397691636|ref|YP_006528890.1|	MROS_2647	hypothetical protein	25.67	1
397691288	gi|397691288|ref|YP_006528542.1|	MROS_2299	Endoribonuclease L-PSP	25.59	1
397691572	gi|397691572|ref|YP_006528826.1|	MROS_2583	hypothetical protein	25.56	1
397691491	gi|397691491|ref|YP_006528745.1|	MROS_2502	Dihydropteroate synthase	25.45	1
397691615	gi|397691615|ref|YP_006528869.1|	MROS_2626	glycoside hydrolase family 9 protein	25.42	1
397689604	gi|397689604|ref|YP_006526858.1|	MROS_0602	thioesterase superfamily protein	25.34	1
397690506	gi|397690506|ref|YP_006527760.1|	MROS_1510	short-chain dehydrogenase/reductase SDR	24.82	1
397690819	gi|397690819|ref|YP_006528073.1|	MROS_1827	acetyltransferase, gnat family	24.73	1
397689919	gi|397689919|ref|YP_006527173.1|	MROS_0919	acetylglutamate kinase	24.54	1
397691810	gi|397691810|ref|YP_006529064.1|	MROS_2821	phosphoribosylaminoimidazolecarboxamide formyltransferase/IMP cyclohydrolase	24.15	1
397690724	gi|397690724|ref|YP_006527978.1|	MROS_1731	hypothetical protein	24.08	1
397689368	gi|397689368|ref|YP_006526622.1|	MROS_0365	dTDP-4-dehydrorhamnose 3,5-epimerase	23.94	1
397691338	gi|397691338|ref|YP_006528592.1|	MROS_2349	glycosyl hydrolase family 88	23.06	1
397691441	gi|397691441|ref|YP_006528695.1|	MROS_2452	malonyl CoA-acyl carrier protein transacylase	22.51	1
397690304	gi|397690304|ref|YP_006527558.1|	MROS_1308	hypothetical protein	22.48	1
397691052	gi|397691052|ref|YP_006528306.1|	MROS_2063	RdgB/HAM1 family non-canonical purine NTP pyrophosphatase	22.3	1
397690149	gi|397690149|ref|YP_006527403.1|	MROS_1152	NAD-dependent epimerase/dehydratase	22.19	1
397690851	gi|397690851|ref|YP_006528105.1|	MROS_1859	anti-sigma regulatory factor, serine/threonine protein kinase	22.14	1
397690590	gi|397690590|ref|YP_006527844.1|	MROS_1596	Na+/solute symporter	21.83	1
397691207	gi|397691207|ref|YP_006528461.1|	MROS_2218	citrate lyase, beta subunit	21.78	1
397690364	gi|397690364|ref|YP_006527618.1|	MROS_1368	major facilitator superfamily permease hexuronate/hexarate transporter	21.22	1
397690730	gi|397690730|ref|YP_006527984.1|	MROS_1737	DNA polymerase III, delta subunit	20.89	1
397689413	gi|397689413|ref|YP_006526667.1|	MROS_0411	endonuclease/exonuclease/phosphatase family protein	20.71	1
397689138	gi|397689138|ref|YP_006526392.1|	MROS_0135	NADH dehydrogenase subunit M	20.59	1
397690803	gi|397690803|ref|YP_006528057.1|	MROS_1811	M16B family peptidase	20.42	1
397691259	gi|397691259|ref|YP_006528513.1|	MROS_2270	glutamyl/glutaminyl-tRNA synthetase	20.36	1
397691526	gi|397691526|ref|YP_006528780.1|	MROS_2537	PSP1 domain protein	20.07	1
397690668	gi|397690668|ref|YP_006527922.1|	MROS_1675	hypothetical protein	20.04	1
397690782	gi|397690782|ref|YP_006528036.1|	MROS_1789	hypothetical protein	19.68	1
397691213	gi|397691213|ref|YP_006528467.1|	MROS_2224	pyridoxal phosphate biosynthetic protein PdxJ	19.41	1
397690189	gi|397690189|ref|YP_006527443.1|	MROS_1193	amidohydrolase 3	19.4	1
397689841	gi|397689841|ref|YP_006527095.1|	MROS_0841	glucose-1-phosphate thymidylyltransferase	19.03	1
397691624	gi|397691624|ref|YP_006528878.1|	MROS_2635	phosphate uptake regulator, PhoU	18.96	1
397689896	gi|397689896|ref|YP_006527150.1|	MROS_0896	PAS/PAC sensor signal transduction histidine kinase	18.87	1
397691645	gi|397691645|ref|YP_006528899.1|	MROS_2656	Beta-lactamase domain protein	18.78	1
397689406	gi|397689406|ref|YP_006526660.1|	MROS_0404	hypothetical protein	18.74	1
397690653	gi|397690653|ref|YP_006527907.1|	MROS_1660	aminotransferase	18.72	1
397690111	gi|397690111|ref|YP_006527365.1|	MROS_1113	hypothetical protein	18.07	1
397691383	gi|397691383|ref|YP_006528637.1|	MROS_2394	hypothetical protein	18.04	1
397690164	gi|397690164|ref|YP_006527418.1|	MROS_1167	phosphatidylethanolamine-binding protein	17.84	1
397689033	gi|397689033|ref|YP_006526287.1|	MROS_0030	L-ribulokinase	17.52	1
397691565	gi|397691565|ref|YP_006528819.1|	MROS_2576	pyrrolo-quinoline quinone	17.51	1
397691541	gi|397691541|ref|YP_006528795.1|	MROS_2552	Segregation and condensation protein ScpB	17.43	1
397690192	gi|397690192|ref|YP_006527446.1|	MROS_1196	potassium transporter ATPase	16.57	1
397689559	gi|397689559|ref|YP_006526813.1|	MROS_0557	NusG antitermination factor	16.47	1
397690620	gi|397690620|ref|YP_006527874.1|	MROS_1627	transcription-repair coupling factor	16.44	1
397691164	gi|397691164|ref|YP_006528418.1|	MROS_2175	autoinducer 2 sensor kinase/phosphatase LuxQ	16.37	1
397689137	gi|397689137|ref|YP_006526391.1|	MROS_0134	Citrate transporter	16.31	1
397691754	gi|397691754|ref|YP_006529008.1|	MROS_2765	alpha/beta hydrolase fold protein	16.08	1
397691326	gi|397691326|ref|YP_006528580.1|	MROS_2337	Crp/FNR family transcriptional regulator	15.94	1
397689674	gi|397689674|ref|YP_006526928.1|	MROS_0672	isoprenylcysteine carboxyl methyltransferase	15.91	1
397691750	gi|397691750|ref|YP_006529004.1|	MROS_2761	major facilitator superfamily protein	15.77	1
397690677	gi|397690677|ref|YP_006527931.1|	MROS_1684	50S ribosomal protein L13	15.41	1
397689826	gi|397689826|ref|YP_006527080.1|	MROS_0826	transcriptional regulator, Crp/Fnr family	14.95	1
397691461	gi|397691461|ref|YP_006528715.1|	MROS_2472	stage II sporulation E family protein	14.91	1
397690372	gi|397690372|ref|YP_006527626.1|	MROS_1376	nucleotidyl transferase	14.76	1
397689159	gi|397689159|ref|YP_006526413.1|	MROS_0156	NADH dehydrogenase subunit E	14.38	1
397691495	gi|397691495|ref|YP_006528749.1|	MROS_2506	ParB family chromosome partitioning protein	14.37	1
397690917	gi|397690917|ref|YP_006528171.1|	MROS_1926	acetate kinase	14.32	1
397689506	gi|397689506|ref|YP_006526760.1|	MROS_0504	glycoside hydrolase family protein	14.27	1
397690338	gi|397690338|ref|YP_006527592.1|	MROS_1342	cysteine synthase	14.24	1
397690047	gi|397690047|ref|YP_006527301.1|	MROS_1048	Endonuclease	14.21	1
397689630	gi|397689630|ref|YP_006526884.1|	MROS_0628	Sel1 domain-containing protein	14.13	1
397690200	gi|397690200|ref|YP_006527454.1|	MROS_1204	hydroxymethylbutenyl pyrophosphate reductase	13.95	1
397690211	gi|397690211|ref|YP_006527465.1|	MROS_1215	ATP-dependent protease ATP-binding subunit ClpX	13.76	1
397689191	gi|397689191|ref|YP_006526445.1|	MROS_0188	50S ribosomal protein L17	13.7	1
397690003	gi|397690003|ref|YP_006527257.1|	MROS_1004	integrase catalytic subunit	13.54	1
397689476	gi|397689476|ref|YP_006526730.1|	MROS_0474	transcriptional regulator	13.38	1
397689464	gi|397689464|ref|YP_006526718.1|	MROS_0462	hypothetical protein	13.08	1
397689423	gi|397689423|ref|YP_006526677.1|	MROS_0421	Ribosomal RNA large subunit methyltransferase N	13.06	1
397689103	gi|397689103|ref|YP_006526357.1|	MROS_0100	ethanolamine utilization protein EutE	13.02	1
397690403	gi|397690403|ref|YP_006527657.1|	MROS_1407	hypothetical protein	13.02	1

## Sheet: T932
PID	prot_acc	Synonym	Product	prot_score	number_unique_peptides
397689289	gi|397689289|ref|YP_006526543.1|	MROS_0286	TonB-dependent receptor	13040.2	36
397689288	gi|397689288|ref|YP_006526542.1|	MROS_0285	hypothetical protein	11721.1	28
397689522	gi|397689522|ref|YP_006526776.1|	MROS_0520	hypothetical protein	11414.7	34
397690576	gi|397690576|ref|YP_006527830.1|	MROS_1581	TonB-dependent receptor	7340.85	34
397691682	gi|397691682|ref|YP_006528936.1|	MROS_2693	Chaperonin GroEL	7008.26	16
397690807	gi|397690807|ref|YP_006528061.1|	MROS_1815	TonB-dependent receptor	5579.08	23
397690827	gi|397690827|ref|YP_006528081.1|	MROS_1835	pyruvate phosphate dikinase	5400.19	30
397690577	gi|397690577|ref|YP_006527831.1|	MROS_1582	Gingipain R	4593.45	12
397689637	gi|397689637|ref|YP_006526891.1|	MROS_0635	Fe-only hydrogenase, subunit beta	4206.19	15
397689762	gi|397689762|ref|YP_006527016.1|	MROS_0761	TonB dependent receptor	4192.99	25
397690580	gi|397690580|ref|YP_006527834.1|	MROS_1586	Mannosyl-oligosaccharide 1,2-alpha-mannosidase	4126.5	14
397691270	gi|397691270|ref|YP_006528524.1|	MROS_2281	efflux transporter, RND family, MFP subunit	3596.34	14
397690560	gi|397690560|ref|YP_006527814.1|	MROS_1564	hypothetical protein	3396.86	17
397691184	gi|397691184|ref|YP_006528438.1|	MROS_2195	methyl-accepting chemotaxis sensory transducer	3367.44	16
397689402	gi|397689402|ref|YP_006526656.1|	MROS_0400	ATPase associated with various cellular activities AAA_3	3145.82	13
397691617	gi|397691617|ref|YP_006528871.1|	MROS_2628	TonB-dependent receptor	3087.3	21
397691174	gi|397691174|ref|YP_006528428.1|	MROS_2185	flagellin-related protein FliC	3069.75	6
397689175	gi|397689175|ref|YP_006526429.1|	MROS_0172	Parvulin-like peptidyl-prolyl isomerase	2979.17	15
397691588	gi|397691588|ref|YP_006528842.1|	MROS_2599	Trypsin-like serine protease	2973.23	13
397691042	gi|397691042|ref|YP_006528296.1|	MROS_2052	membrane protein involved in aromatic hydrocarbon degradation	2935.34	14
397690880	gi|397690880|ref|YP_006528134.1|	MROS_1889	hypothetical protein	2769.58	8
397689221	gi|397689221|ref|YP_006526475.1|	MROS_0218	Elongation factor EF-Tu	2661.87	15
397691269	gi|397691269|ref|YP_006528523.1|	MROS_2280	outer membrane efflux protein	2650.66	13
397691457	gi|397691457|ref|YP_006528711.1|	MROS_2468	ATP-dependent Clp protease ATP-binding subunit ClpC	2609.47	19
397689728	gi|397689728|ref|YP_006526982.1|	MROS_0727	hypothetical protein	2493.5	27
397691351	gi|397691351|ref|YP_006528605.1|	MROS_2362	F0F1 ATP synthase subunit beta	2489.59	19
397689761	gi|397689761|ref|YP_006527015.1|	MROS_0760	SusD/RagB family protein	2425.32	12
397691398	gi|397691398|ref|YP_006528652.1|	MROS_2409	gliding motility-related protein	2406.02	27
397690562	gi|397690562|ref|YP_006527816.1|	MROS_1567	sigma-54 dependent DNA-binding response regulator	2286.46	8
397690587	gi|397690587|ref|YP_006527841.1|	MROS_1593	alpha/beta hydrolase related protein	2251.63	18
397689287	gi|397689287|ref|YP_006526541.1|	MROS_0284	hypothetical protein	2153.47	6
397689663	gi|397689663|ref|YP_006526917.1|	MROS_0661	TonB-dependent receptor	2096.97	13
397691470	gi|397691470|ref|YP_006528724.1|	MROS_2481	Fe-only hydrogenase, subunit beta	2074.36	14
397689262	gi|397689262|ref|YP_006526516.1|	MROS_0259	tetratricopeptide domain-containing protein	2014.16	8
397689396	gi|397689396|ref|YP_006526650.1|	MROS_0394	BatD	2000.53	14
397691222	gi|397691222|ref|YP_006528476.1|	MROS_2233	phosphofructokinase	1918.18	8
397690785	gi|397690785|ref|YP_006528039.1|	MROS_1792	ATP-dependent Lon protease	1910.91	15
397689729	gi|397689729|ref|YP_006526983.1|	MROS_0728	hypothetical protein	1897.52	9
397689636	gi|397689636|ref|YP_006526890.1|	MROS_0634	Fe-only hydrogenase, catalytic subunit alpha	1858.27	18
397691560	gi|397691560|ref|YP_006528814.1|	MROS_2571	MotA/TolQ/ExbB proton channel	1850.32	2
397691652	gi|397691652|ref|YP_006528906.1|	MROS_2663	pyruvate:ferredoxin oxidoreductase subunit alpha	1828.43	16
397689226	gi|397689226|ref|YP_006526480.1|	MROS_0223	DNA-directed RNA polymerase, beta subunit	1800.92	19
397690876	gi|397690876|ref|YP_006528130.1|	MROS_1884	outer membrane protein assembly complex	1785	12
397691558	gi|397691558|ref|YP_006528812.1|	MROS_2569	Biopolymer transport protein ExbD/TolR	1730.6	8
397689436	gi|397689436|ref|YP_006526690.1|	MROS_0434	hypothetical protein	1728.88	9
397689352	gi|397689352|ref|YP_006526606.1|	MROS_0349	enolase	1723.99	12
397691688	gi|397691688|ref|YP_006528942.1|	MROS_2699	capsular exopolysaccharide family	1717.97	13
397691616	gi|397691616|ref|YP_006528870.1|	MROS_2627	5'-nucleotidase domain-containing protein	1704.32	12
397690331	gi|397690331|ref|YP_006527585.1|	MROS_1335	hypothetical protein	1693.69	9
397689225	gi|397689225|ref|YP_006526479.1|	MROS_0222	DNA-directed RNA polymerase, beta' subunit	1671.5	19
397691819	gi|397691819|ref|YP_006529073.1|	MROS_2830	penicillin-binding protein, 1A family	1633.92	11
397689438	gi|397689438|ref|YP_006526692.1|	MROS_0436	Cell division protease FtsH	1621.75	10
397691472	gi|397691472|ref|YP_006528726.1|	MROS_2483	sigma-54 dependent transcription regulator	1612.8	16
397691471	gi|397691471|ref|YP_006528725.1|	MROS_2482	Fe-only hydrogenase, catalytic subunit alpha	1563.13	9
397690463	gi|397690463|ref|YP_006527717.1|	MROS_1467	PpiC-type peptidyl-prolyl cis-trans isomerase	1542.27	12
397689601	gi|397689601|ref|YP_006526855.1|	MROS_0599	hypothetical protein	1526.41	2
397691217	gi|397691217|ref|YP_006528471.1|	MROS_2228	aminoacyl-histidine dipeptidase	1511.55	11
397691477	gi|397691477|ref|YP_006528731.1|	MROS_2488	Fe-only hydrogenase, catalytic subunit alpha	1504.87	14
397690020	gi|397690020|ref|YP_006527274.1|	MROS_1021	membrane protein involved in aromatic hydrocarbon degradation	1478.77	6
397690853	gi|397690853|ref|YP_006528107.1|	MROS_1861	preprotein translocase subunit SecF	1474.56	12
397689227	gi|397689227|ref|YP_006526481.1|	MROS_0224	50S ribosomal protein L7/L12	1456.02	4
397689192	gi|397689192|ref|YP_006526446.1|	MROS_0189	DNA-directed RNA polymerase, alpha subunit	1442.88	8
397691221	gi|397691221|ref|YP_006528475.1|	MROS_2232	UvrD/REP helicase	1402.3	17
397691559	gi|397691559|ref|YP_006528813.1|	MROS_2570	Biopolymer transport protein ExbD/TolR	1389.83	5
397689635	gi|397689635|ref|YP_006526889.1|	MROS_0633	PAS/PAC sensor protein	1374.26	9
397691428	gi|397691428|ref|YP_006528682.1|	MROS_2439	inosine-5'-monophosphate dehydrogenase	1363.04	11
397691736	gi|397691736|ref|YP_006528990.1|	MROS_2747	NAD-dependent epimerase/dehydratase	1340.14	7
397691407	gi|397691407|ref|YP_006528661.1|	MROS_2418	Molecular chaperone DnaK	1334.21	8
397689276	gi|397689276|ref|YP_006526530.1|	MROS_0273	F0F1 ATP synthase subunit delta	1284.45	5
397689460	gi|397689460|ref|YP_006526714.1|	MROS_0458	succinate dehydrogenase/fumarate reductase flavoprotein subunit	1282.77	9
397691718	gi|397691718|ref|YP_006528972.1|	MROS_2729	translation elongation factor G	1275.36	12
397691578	gi|397691578|ref|YP_006528832.1|	MROS_2589	Arginine decarboxylase	1274.15	5
397689434	gi|397689434|ref|YP_006526688.1|	MROS_0432	preprotein translocase subunit SecA	1270.23	14
397691261	gi|397691261|ref|YP_006528515.1|	MROS_2272	multi-sensor hybrid histidine kinase	1258.16	11
397690237	gi|397690237|ref|YP_006527491.1|	MROS_1241	hypothetical protein	1247.54	11
397690332	gi|397690332|ref|YP_006527586.1|	MROS_1336	carbamoyl-phosphate synthase, large subunit	1231.22	12
397690881	gi|397690881|ref|YP_006528135.1|	MROS_1890	FG-GAP repeat protein	1224.46	13
397689791	gi|397689791|ref|YP_006527045.1|	MROS_0791	copper-transporting P-type ATPase	1223.83	8
397689254	gi|397689254|ref|YP_006526508.1|	MROS_0251	peptidase M20	1223.51	9
397690793	gi|397690793|ref|YP_006528047.1|	MROS_1800	30S ribosomal protein S1	1218.55	9
397690374	gi|397690374|ref|YP_006527628.1|	MROS_1378	S-adenosylhomocysteine hydrolase	1183.4	11
397691059	gi|397691059|ref|YP_006528313.1|	MROS_2070	glycosyl hydrolase family protein	1165.4	13
397691239	gi|397691239|ref|YP_006528493.1|	MROS_2250	PAS:Response regulator receiver:ATP-binding region, ATPase-like:Histidine kinase A-like protein	1141.56	17
397689052	gi|397689052|ref|YP_006526306.1|	MROS_0049	Tetratricopeptide TPR_2 repeat protein	1127.6	11
397691456	gi|397691456|ref|YP_006528710.1|	MROS_2467	hypothetical protein	1106.83	10
397691468	gi|397691468|ref|YP_006528722.1|	MROS_2479	hypothetical protein	1106.25	5
397690789	gi|397690789|ref|YP_006528043.1|	MROS_1796	flavoprotein	1098.57	12
397690813	gi|397690813|ref|YP_006528067.1|	MROS_1821	OmpA/MotB domain protein	1090.84	7
397691285	gi|397691285|ref|YP_006528539.1|	MROS_2296	LysM domain protein	1068.45	9
397691356	gi|397691356|ref|YP_006528610.1|	MROS_2367	membrane-bound proton-translocating pyrophosphatase	1068.24	5
397690654	gi|397690654|ref|YP_006527908.1|	MROS_1661	multi-sensor hybrid histidine kinase	1063.35	9
397690826	gi|397690826|ref|YP_006528080.1|	MROS_1834	S-adenosylmethionine/tRNA-ribosyltransferase-isomerase	1028.51	12
397690882	gi|397690882|ref|YP_006528136.1|	MROS_1891	WD40 domain-containing protein	1021.07	14
397690985	gi|397690985|ref|YP_006528239.1|	MROS_1994	hypothetical protein	1012.06	11
397690564	gi|397690564|ref|YP_006527818.1|	MROS_1569	integral membrane sensor signal transduction histidine kinase	1001.39	12
397689734	gi|397689734|ref|YP_006526988.1|	MROS_0733	alanyl-tRNA synthetase	996.42	10
397690833	gi|397690833|ref|YP_006528087.1|	MROS_1841	Smc family protein	981.08	10
397689858	gi|397689858|ref|YP_006527112.1|	MROS_0858	pyruvate dehydrogenase E2 component	977.71	9
397689313	gi|397689313|ref|YP_006526567.1|	MROS_0310	cell division protein FtsA	962.51	7
397690648	gi|397690648|ref|YP_006527902.1|	MROS_1655	hypothetical protein	959.54	10
397690520	gi|397690520|ref|YP_006527774.1|	MROS_1524	bifunctional aspartokinase I/homoserine dehydrogenase I	955.68	6
397689172	gi|397689172|ref|YP_006526426.1|	MROS_0169	ATPase	951.6	4
397689677	gi|397689677|ref|YP_006526931.1|	MROS_0675	fructose-bisphosphate aldolase	940.2	10
397689244	gi|397689244|ref|YP_006526498.1|	MROS_0241	homoserine dehydrogenase	939.6	6
397691060	gi|397691060|ref|YP_006528314.1|	MROS_2071	hypothetical protein	934.52	5
397689156	gi|397689156|ref|YP_006526410.1|	MROS_0153	glucosamine/fructose-6-phosphate aminotransferase	931.94	9
397690710	gi|397690710|ref|YP_006527964.1|	MROS_1717	transcription elongation factor NusA	928.96	8
397691112	gi|397691112|ref|YP_006528366.1|	MROS_2123	Chemotaxis protein histidine kinase CheA	916.26	8
397690488	gi|397690488|ref|YP_006527742.1|	MROS_1492	mucoidy inhibitor-like protein	914.58	8
397690674	gi|397690674|ref|YP_006527928.1|	MROS_1681	hypothetical protein	904.39	3
397689483	gi|397689483|ref|YP_006526737.1|	MROS_0481	acriflavin resistance protein	903.41	11
397690589	gi|397690589|ref|YP_006527843.1|	MROS_1595	ROK family protein	897.21	4
397691689	gi|397691689|ref|YP_006528943.1|	MROS_2700	hypothetical protein	897.09	4
397689607	gi|397689607|ref|YP_006526861.1|	MROS_0605	protoporphyrinogen oxidase	896.56	4
397690810	gi|397690810|ref|YP_006528064.1|	MROS_1818	hypothetical protein	896.29	6
397690683	gi|397690683|ref|YP_006527937.1|	MROS_1690	Malic enzyme	892.67	10
397691093	gi|397691093|ref|YP_006528347.1|	MROS_2104	histidine kinase	879.65	11
397691425	gi|397691425|ref|YP_006528679.1|	MROS_2436	Recombination protein RecA	877.71	4
397690468	gi|397690468|ref|YP_006527722.1|	MROS_1472	hypothetical protein	873.28	3
397689760	gi|397689760|ref|YP_006527014.1|	MROS_0759	lipoprotein	862.02	5
397690566	gi|397690566|ref|YP_006527820.1|	MROS_1571	Reductase, NrfD-like subunit	858.14	4
397690854	gi|397690854|ref|YP_006528108.1|	MROS_1862	preprotein translocase subunit SecD	855.45	9
397690879	gi|397690879|ref|YP_006528133.1|	MROS_1888	hypothetical protein	850.75	8
397689416	gi|397689416|ref|YP_006526670.1|	MROS_0414	LemA family protein	850.72	9
397689189	gi|397689189|ref|YP_006526443.1|	MROS_0186	diguanylate cyclase	840.88	11
397690195	gi|397690195|ref|YP_006527449.1|	MROS_1199	hypothetical protein	834.43	9
397690248	gi|397690248|ref|YP_006527502.1|	MROS_1252	cation efflux system protein	831.63	7
397690249	gi|397690249|ref|YP_006527503.1|	MROS_1253	Cation/multidrug efflux pump	820.7	11
397690864	gi|397690864|ref|YP_006528118.1|	MROS_1872	WD40 domain-containing protein	820.48	8
397690376	gi|397690376|ref|YP_006527630.1|	MROS_1380	multi-sensor signal transduction histidine kinase	814.77	7
397689155	gi|397689155|ref|YP_006526409.1|	MROS_0152	GTPase-like protein	813.98	9
397689634	gi|397689634|ref|YP_006526888.1|	MROS_0632	protein serine/threonine phosphatase	808.2	7
397691185	gi|397691185|ref|YP_006528439.1|	MROS_2196	oxidoreductase domain-containing protein	805.75	6
397691800	gi|397691800|ref|YP_006529054.1|	MROS_2811	electron transfer flavoprotein subunit alpha	804.96	5
397691476	gi|397691476|ref|YP_006528730.1|	MROS_2487	Fe-only hydrogenase, fused subunits beta and gamma	803.8	12
397691474	gi|397691474|ref|YP_006528728.1|	MROS_2485	PAS domain S-box protein	801.49	8
397689398	gi|397689398|ref|YP_006526652.1|	MROS_0396	von Willebrand factor type A	795.4	7
397691610	gi|397691610|ref|YP_006528864.1|	MROS_2621	thiamine biosynthesis protein ThiH	792.98	7
397689479	gi|397689479|ref|YP_006526733.1|	MROS_0477	phosphoenolpyruvate carboxylase	787.43	8
397689134	gi|397689134|ref|YP_006526388.1|	MROS_0131	Carbohydrate kinase family protein	768.58	10
397690906	gi|397690906|ref|YP_006528160.1|	MROS_1915	glucokinase	767.17	4
397691197	gi|397691197|ref|YP_006528451.1|	MROS_2208	TonB-dependent outer membrane transport protein	763.66	11
397689054	gi|397689054|ref|YP_006526308.1|	MROS_0051	hypothetical protein	763.64	6
397689297	gi|397689297|ref|YP_006526551.1|	MROS_0294	Acetyl-CoA carboxylase, alpha subunit	763.08	6
397691365	gi|397691365|ref|YP_006528619.1|	MROS_2376	NADH dehydrogenase subunit D	761.16	7
397689311	gi|397689311|ref|YP_006526565.1|	MROS_0308	hypothetical protein	756.99	4
397691038	gi|397691038|ref|YP_006528292.1|	MROS_2048	Cytochrome c554	756.06	4
397690550	gi|397690550|ref|YP_006527804.1|	MROS_1554	D-isomer specific 2-hydroxyacid dehydrogenase NAD-binding protein	753.32	7
397689756	gi|397689756|ref|YP_006527010.1|	MROS_0755	glucokinase	751.3	6
397689432	gi|397689432|ref|YP_006526686.1|	MROS_0430	TPR repeat-containing protein	734.23	7
397690247	gi|397690247|ref|YP_006527501.1|	MROS_1251	outer membrane efflux protein	726.63	9
397689334	gi|397689334|ref|YP_006526588.1|	MROS_0331	DNA helicase, UvrD/REP type	725.58	15
397689275	gi|397689275|ref|YP_006526529.1|	MROS_0272	F0F1 ATP synthase subunit alpha	717.85	9
397689625	gi|397689625|ref|YP_006526879.1|	MROS_0623	Cytochrome c-type biogenesis protein F	716.45	6
397689485	gi|397689485|ref|YP_006526739.1|	MROS_0483	outer membrane efflux protein	707.94	6
397689266	gi|397689266|ref|YP_006526520.1|	MROS_0263	phosphoglycerate dehydrogenase-like protein	703.66	9
397691023	gi|397691023|ref|YP_006528277.1|	MROS_2032	NADH dehydrogenase subunit G	702.13	7
397690448	gi|397690448|ref|YP_006527702.1|	MROS_1452	MarR family transcriptional regulator	701.13	4
397690574	gi|397690574|ref|YP_006527828.1|	MROS_1579	hypothetical protein	698.68	3
397690716	gi|397690716|ref|YP_006527970.1|	MROS_1723	polynucleotide phosphorylase/polyadenylase	677.81	7
397690139	gi|397690139|ref|YP_006527393.1|	MROS_1141	preprotein translocase subunit YidC	674.76	5
397690581	gi|397690581|ref|YP_006527835.1|	MROS_1587	L-fucose isomerase	664.89	4
397689056	gi|397689056|ref|YP_006526310.1|	MROS_0053	glycogen synthase	662.66	6
397690401	gi|397690401|ref|YP_006527655.1|	MROS_1405	Helix-turn-helix, Fis-type	661.58	8
397690911	gi|397690911|ref|YP_006528165.1|	MROS_1920	glyceraldehyde-3-phosphate dehydrogenase	657.09	8
397690272	gi|397690272|ref|YP_006527526.1|	MROS_1276	hypothetical protein	650.78	7
397689481	gi|397689481|ref|YP_006526735.1|	MROS_0479	periplasmic serine protease	648.3	4
397690772	gi|397690772|ref|YP_006528026.1|	MROS_1779	hypothetical protein	643.66	2
397689047	gi|397689047|ref|YP_006526301.1|	MROS_0044	molybdopterin oxidoreductase, iron-sulfur binding subunit	641.74	8
397690912	gi|397690912|ref|YP_006528166.1|	MROS_1921	phosphoglycerate kinase	635.27	7
397690597	gi|397690597|ref|YP_006527851.1|	MROS_1604	DNA-binding response regulator HsfA	633.48	6
397691752	gi|397691752|ref|YP_006529006.1|	MROS_2763	Fe-S oxidoreductase	630.44	7
397690568	gi|397690568|ref|YP_006527822.1|	MROS_1573	phospho-2-dehydro-3-deoxyheptonate aldolase	627.87	8
397689360	gi|397689360|ref|YP_006526614.1|	MROS_0357	acetaldehyde dehydrogenase (acetylating)	619.99	6
397690925	gi|397690925|ref|YP_006528179.1|	MROS_1934	phospho-2-dehydro-3-deoxyheptonate aldolase	618.05	6
397691707	gi|397691707|ref|YP_006528961.1|	MROS_2718	preprotein translocase, YajC subunit	608.59	2
397689074	gi|397689074|ref|YP_006526328.1|	MROS_0071	threonyl-tRNA synthetase	606.58	6
397689599	gi|397689599|ref|YP_006526853.1|	MROS_0597	Type IV pilus assembly protein PilB	604.88	6
397690984	gi|397690984|ref|YP_006528238.1|	MROS_1993	outer membrane assembly lipoprotein YfiO	603.46	7
397690411	gi|397690411|ref|YP_006527665.1|	MROS_1415	transcriptional dual regulator HU-beta	602.56	3
397690588	gi|397690588|ref|YP_006527842.1|	MROS_1594	alpha-1,2-mannosidase precursor	598.39	10
397689161	gi|397689161|ref|YP_006526415.1|	MROS_0158	NADH dehydrogenase subunit C	598.2	4
397690120	gi|397690120|ref|YP_006527374.1|	MROS_1122	ATP-dependent HslUV protease ATP-binding subunit	595.36	7
397689293	gi|397689293|ref|YP_006526547.1|	MROS_0290	DNA polymerase III, alpha subunit	592.16	9
397690579	gi|397690579|ref|YP_006527833.1|	MROS_1584	glucokinase	590.96	7
397690986	gi|397690986|ref|YP_006528240.1|	MROS_1995	hypothetical protein	590.95	4
397689426	gi|397689426|ref|YP_006526680.1|	MROS_0424	TonB-dependent receptor plug	589.68	7
397691280	gi|397691280|ref|YP_006528534.1|	MROS_2291	acetyl-CoA carboxylase	588.93	10
397690967	gi|397690967|ref|YP_006528221.1|	MROS_1976	thioredoxin	588.26	6
397690236	gi|397690236|ref|YP_006527490.1|	MROS_1240	major facilitator superfamily MFS_1	586.19	3
397689202	gi|397689202|ref|YP_006526456.1|	MROS_0199	30S ribosomal protein S5	584.98	3
397690320	gi|397690320|ref|YP_006527574.1|	MROS_1324	shikimate 5-dehydrogenase	584.81	7
397691166	gi|397691166|ref|YP_006528420.1|	MROS_2177	UDP-N-acetylglucosamine 2-epimerase	584.62	4
397690865	gi|397690865|ref|YP_006528119.1|	MROS_1873	ribonuclease R	582.12	6
397690613	gi|397690613|ref|YP_006527867.1|	MROS_1620	outer membrane assembly lipoprotein YfiO	581.08	4
397691587	gi|397691587|ref|YP_006528841.1|	MROS_2598	chorismate synthase	579.18	4
397689597	gi|397689597|ref|YP_006526851.1|	MROS_0595	Fimbrial assembly family protein	578.29	7
397691176	gi|397691176|ref|YP_006528430.1|	MROS_2187	flagellar capping protein FliD	578.12	4
397689897	gi|397689897|ref|YP_006527151.1|	MROS_0897	hypothetical protein	577.83	5
397689527	gi|397689527|ref|YP_006526781.1|	MROS_0525	ABC transport system substrate-binding protein	572.8	7
397689335	gi|397689335|ref|YP_006526589.1|	MROS_0332	integral membrane sensor signal transduction histidine kinase	571.97	9
397691809	gi|397691809|ref|YP_006529063.1|	MROS_2820	Rod shape-determining protein MreB	568.7	8
397690927	gi|397690927|ref|YP_006528181.1|	MROS_1936	alpha amylase catalytic domain-containing protein	565.87	9
397690718	gi|397690718|ref|YP_006527972.1|	MROS_1725	ribonuclease E and G	564.58	9
397689303	gi|397689303|ref|YP_006526557.1|	MROS_0300	glycosyl transferase group 1	564.16	6
397689178	gi|397689178|ref|YP_006526432.1|	MROS_0175	Long-chain acyl-CoA synthetase	563.57	7
397690842	gi|397690842|ref|YP_006528096.1|	MROS_1850	polyphosphate kinase	561.56	7
397690503	gi|397690503|ref|YP_006527757.1|	MROS_1507	aconitate hydratase	558.68	6
397691243	gi|397691243|ref|YP_006528497.1|	MROS_2254	phosphomannomutase	556.7	4
397689035	gi|397689035|ref|YP_006526289.1|	MROS_0032	Aldose 1-epimerase	556.04	7
397690038	gi|397690038|ref|YP_006527292.1|	MROS_1039	DNA gyrase subunit B	554.94	5
397689307	gi|397689307|ref|YP_006526561.1|	MROS_0304	lipopolysaccharide biosynthesis protein	554.27	5
397689193	gi|397689193|ref|YP_006526447.1|	MROS_0190	30S ribosomal protein S4	550.87	4
397690685	gi|397690685|ref|YP_006527939.1|	MROS_1692	hypothetical protein	547.2	6
397691265	gi|397691265|ref|YP_006528519.1|	MROS_2276	serine/threonine protein kinase with PASTA sensor(s)	543.53	2
397689859	gi|397689859|ref|YP_006527113.1|	MROS_0859	pyruvate dehydrogenase E1 component	541.28	11
397690040	gi|397690040|ref|YP_006527294.1|	MROS_1041	DNA gyrase subunit A	540.7	7
397690436	gi|397690436|ref|YP_006527690.1|	MROS_1440	oligopeptide transporter, OPT family	539.46	4
397689755	gi|397689755|ref|YP_006527009.1|	MROS_0754	glycoside hydrolase family 3 protein	538.55	6
397689174	gi|397689174|ref|YP_006526428.1|	MROS_0171	hypothetical protein	537.6	6
397690298	gi|397690298|ref|YP_006527552.1|	MROS_1302	hypothetical protein	534.73	6
397690400	gi|397690400|ref|YP_006527654.1|	MROS_1404	L-glutamine synthetase	529.47	5
397690113	gi|397690113|ref|YP_006527367.1|	MROS_1115	hypothetical protein	528.3	5
397689770	gi|397689770|ref|YP_006527024.1|	MROS_0769	AMP-dependent synthetase and ligase	523.68	6
397690834	gi|397690834|ref|YP_006528088.1|	MROS_1842	glycoside hydrolase family 2 sugar binding protein	523.52	6
397690271	gi|397690271|ref|YP_006527525.1|	MROS_1275	dipeptidyl-peptidase III	519.03	9
397690542	gi|397690542|ref|YP_006527796.1|	MROS_1546	tyrosine phenol-lyase	518.74	6
397691704	gi|397691704|ref|YP_006528958.1|	MROS_2715	hypothetical protein	518.05	4
397690679	gi|397690679|ref|YP_006527933.1|	MROS_1686	30S ribosomal protein S2	515.11	6
397691030	gi|397691030|ref|YP_006528284.1|	MROS_2039	hypothetical protein	509.73	4
397689845	gi|397689845|ref|YP_006527099.1|	MROS_0845	succinyl-CoA synthetase, beta subunit	509.63	8
397691001	gi|397691001|ref|YP_006528255.1|	MROS_2010	methyl-accepting chemotaxis sensory transducer	506.54	5
397690742	gi|397690742|ref|YP_006527996.1|	MROS_1749	ABC transporter, ATP-binding protein, MsbA family	506.46	4
397691685	gi|397691685|ref|YP_006528939.1|	MROS_2696	Serine protease	506.22	5
397690373	gi|397690373|ref|YP_006527627.1|	MROS_1377	S-adenosylmethionine synthetase	505.36	4
397691478	gi|397691478|ref|YP_006528732.1|	MROS_2489	histidine kinase	505.26	7
397689521	gi|397689521|ref|YP_006526775.1|	MROS_0519	FG-GAP repeat protein	503.86	3
397690823	gi|397690823|ref|YP_006528077.1|	MROS_1831	NAD(P)H-dependent glycerol-3-phosphate dehydrogenase	503.59	7
397690844	gi|397690844|ref|YP_006528098.1|	MROS_1852	integral membrane sensor signal transduction histidine kinase	499.51	4
397689308	gi|397689308|ref|YP_006526562.1|	MROS_0305	Periplasmic polysaccharide export protein	497.91	7
397689814	gi|397689814|ref|YP_006527068.1|	MROS_0814	crispr-associated regulatory protein, devr family	497.6	5
397691533	gi|397691533|ref|YP_006528787.1|	MROS_2544	DNA topoisomerase I	496.69	7
397689274	gi|397689274|ref|YP_006526528.1|	MROS_0271	F0F1 ATP synthase subunit gamma	494.61	7
397689064	gi|397689064|ref|YP_006526318.1|	MROS_0061	L-proline dehydrogenase	494.41	8
397690611	gi|397690611|ref|YP_006527865.1|	MROS_1618	Heat shock protein HtpX	491.92	3
397691352	gi|397691352|ref|YP_006528606.1|	MROS_2363	F0F1 ATP synthase subunit epsilon	488.64	4
397689380	gi|397689380|ref|YP_006526634.1|	MROS_0377	hypothetical protein	488.3	5
397691162	gi|397691162|ref|YP_006528416.1|	MROS_2173	Chemotaxis CheY-like receiver protein	488.16	5
397689639	gi|397689639|ref|YP_006526893.1|	MROS_0637	CoA-binding domain protein	487.51	4
397691415	gi|397691415|ref|YP_006528669.1|	MROS_2426	cystathionine gamma-lyase	486.52	4
397689931	gi|397689931|ref|YP_006527185.1|	MROS_0931	hypothetical protein	483.79	6
397689682	gi|397689682|ref|YP_006526936.1|	MROS_0680	Xaa-Pro aminopeptidase	483.23	5
397691649	gi|397691649|ref|YP_006528903.1|	MROS_2660	TonB-dependent outer membrane receptor	479.41	5
397690660	gi|397690660|ref|YP_006527914.1|	MROS_1667	ABC-type transport system, ATPase component	477.97	2
397690571	gi|397690571|ref|YP_006527825.1|	MROS_1576	glycosyltransferase 36	477.32	8
397689053	gi|397689053|ref|YP_006526307.1|	MROS_0050	hypothetical protein	473.81	8
397689115	gi|397689115|ref|YP_006526369.1|	MROS_0112	TonB-dependent receptor	473.31	7
397690203	gi|397690203|ref|YP_006527457.1|	MROS_1207	hypothetical protein	471.32	5
397691429	gi|397691429|ref|YP_006528683.1|	MROS_2440	glycosyl transferase group 1	468.83	6
397691273	gi|397691273|ref|YP_006528527.1|	MROS_2284	ABC transporter efflux protein	463.95	7
397691403	gi|397691403|ref|YP_006528657.1|	MROS_2414	acetyl-CoA carboxylase, carboxyl transferase, beta subunit	458.49	4
397691304	gi|397691304|ref|YP_006528558.1|	MROS_2315	Tetratricopeptide TPR_2 repeat protein	457.68	7
397690179	gi|397690179|ref|YP_006527433.1|	MROS_1183	hypothetical protein	453.8	3
397691374	gi|397691374|ref|YP_006528628.1|	MROS_2385	hypothetical protein	453.41	4
397690948	gi|397690948|ref|YP_006528202.1|	MROS_1957	O-methyltransferase	453.29	7
397689913	gi|397689913|ref|YP_006527167.1|	MROS_0913	ABC-type transporter permease protein	452.57	3
397691684	gi|397691684|ref|YP_006528938.1|	MROS_2695	adenylosuccinate lyase	445.8	6
397690315	gi|397690315|ref|YP_006527569.1|	MROS_1319	Pit	444.83	6
397690337	gi|397690337|ref|YP_006527591.1|	MROS_1341	alkyl hydroperoxide reductase	443.43	4
397690300	gi|397690300|ref|YP_006527554.1|	MROS_1304	ABC transporter cobalamide binding protein	435.91	2
397689484	gi|397689484|ref|YP_006526738.1|	MROS_0482	efflux transporter, RND family, MFP subunit	435.17	6
397689914	gi|397689914|ref|YP_006527168.1|	MROS_0914	ABC transporter ATPase subunit	435.13	5
397691813	gi|397691813|ref|YP_006529067.1|	MROS_2824	CTP synthase	434.03	4
397691272	gi|397691272|ref|YP_006528526.1|	MROS_2283	ABC transporter efflux protein	431.32	7
397689579	gi|397689579|ref|YP_006526833.1|	MROS_0577	heavy metal efflux pump, CzcA family	426.22	4
397691369	gi|397691369|ref|YP_006528623.1|	MROS_2380	NAD(P) transhydrogenase subunit alpha part 1	422.15	4
397690473	gi|397690473|ref|YP_006527727.1|	MROS_1477	apbe family lipoprotein	420.6	3
397689722	gi|397689722|ref|YP_006526976.1|	MROS_0721	phosphoserine aminotransferase	420.49	3
397689301	gi|397689301|ref|YP_006526555.1|	MROS_0298	fad dependent oxidoreductase	419.28	3
397691720	gi|397691720|ref|YP_006528974.1|	MROS_2731	hypothetical protein	418.57	2
397689852	gi|397689852|ref|YP_006527106.1|	MROS_0852	ABC transporter, ATP-binding protein	417.1	6
397690333	gi|397690333|ref|YP_006527587.1|	MROS_1337	carbamoyl-phosphate synthase, small subunit	411.71	5
397689298	gi|397689298|ref|YP_006526552.1|	MROS_0295	glycosyl transferase family 2	411.06	5
397691787	gi|397691787|ref|YP_006529041.1|	MROS_2798	phosphoenolpyruvate synthase	410.18	5
397691705	gi|397691705|ref|YP_006528959.1|	MROS_2716	YqeZ	409.62	5
397690968	gi|397690968|ref|YP_006528222.1|	MROS_1977	2-oxoglutarate ferredoxin oxidoreductase, alpha subunit	409.42	4
397690855	gi|397690855|ref|YP_006528109.1|	MROS_1863	50S ribosomal protein L9	408.76	4
397690521	gi|397690521|ref|YP_006527775.1|	MROS_1525	O-acetylhomoserine/O-acetylserine sulfhydrylase	408.35	3
397689714	gi|397689714|ref|YP_006526968.1|	MROS_0712	glutamate synthase (ferredoxin)	407.39	8
397690722	gi|397690722|ref|YP_006527976.1|	MROS_1729	cell division FtsK/SpoIIIE	406.93	7
397690875	gi|397690875|ref|YP_006528129.1|	MROS_1883	outer membrane chaperone Skp (OmpH)	406.05	4
397690067	gi|397690067|ref|YP_006527321.1|	MROS_1069	integral membrane sensor signal transduction histidine kinase	405.6	4
397689121	gi|397689121|ref|YP_006526375.1|	MROS_0118	Histidine kinase-like ATPase	405.17	7
397691371	gi|397691371|ref|YP_006528625.1|	MROS_2382	NAD(P) transhydrogenase subunit beta	398.2	2
397691737	gi|397691737|ref|YP_006528991.1|	MROS_2748	8-amino-7-oxononanoate synthase	398.2	3
397691271	gi|397691271|ref|YP_006528525.1|	MROS_2282	ABC transporter related protein	398.12	4
397689740	gi|397689740|ref|YP_006526994.1|	MROS_0739	gaf sensor signal transduction histidine kinase	395.87	4
397689474	gi|397689474|ref|YP_006526728.1|	MROS_0472	split soret cytochrome c precursor	395.11	4
397689892	gi|397689892|ref|YP_006527146.1|	MROS_0892	lysine 2,3-aminomutase related protein enzyme	394.7	4
397691469	gi|397691469|ref|YP_006528723.1|	MROS_2480	Fe-only hydrogenase, subunit gamma	394.42	3
397690711	gi|397690711|ref|YP_006527965.1|	MROS_1718	bacterial translation initiation factor 2 (bif-2)	394.33	7
397691582	gi|397691582|ref|YP_006528836.1|	MROS_2593	Membrane-bound lytic murein transglycosylase D	394.24	4
397691277	gi|397691277|ref|YP_006528531.1|	MROS_2288	Tetratricopeptide domain protein	393.59	2
397690872	gi|397690872|ref|YP_006528126.1|	MROS_1880	UDP-3-O-[3-hydroxymyristoyl] N-acetylglucosamine deacetylase	390.58	4
397689603	gi|397689603|ref|YP_006526857.1|	MROS_0601	aspartyl-tRNA synthetase	388.63	7
397691702	gi|397691702|ref|YP_006528956.1|	MROS_2713	Succinyl-CoA synthetase subunit alpha	388.45	3
397689299	gi|397689299|ref|YP_006526553.1|	MROS_0296	glycosyl transferase, group 2 family protein	386.77	5
397689010	gi|397689010|ref|YP_006526264.1|	MROS_0007	Adenylate kinase	385.57	4
397690387	gi|397690387|ref|YP_006527641.1|	MROS_1391	Peroxidase/catalase (Catalase-peroxidase)	384.48	5
397691820	gi|397691820|ref|YP_006529074.1|	MROS_2831	UDP-2,3-diacylglucosamine hydrolase	381.8	3
397690095	gi|397690095|ref|YP_006527349.1|	MROS_1097	hypothetical protein	379.71	5
397690707	gi|397690707|ref|YP_006527961.1|	MROS_1714	hypothetical protein	379.57	6
397689066	gi|397689066|ref|YP_006526320.1|	MROS_0063	2',3'-cyclic-nucleotide 2'-phosphodiesterase	379.47	5
397690874	gi|397690874|ref|YP_006528128.1|	MROS_1882	outer membrane chaperone Skp (OmpH)	378.13	5
397689596	gi|397689596|ref|YP_006526850.1|	MROS_0594	hypothetical protein	374	5
397689713	gi|397689713|ref|YP_006526967.1|	MROS_0711	glutamate synthase	373.41	5
397691591	gi|397691591|ref|YP_006528845.1|	MROS_2602	Ribokinase family sugar kinase	371.86	4
397690783	gi|397690783|ref|YP_006528037.1|	MROS_1790	DNA polymerase III subunit tau	370.45	6
397690524	gi|397690524|ref|YP_006527778.1|	MROS_1528	Dipeptidyl-peptidase 7	369.09	5
397690681	gi|397690681|ref|YP_006527935.1|	MROS_1688	uridylate kinase	365.76	3
397689536	gi|397689536|ref|YP_006526790.1|	MROS_0534	tryptophan synthase subunit beta	361.53	4
397690556	gi|397690556|ref|YP_006527810.1|	MROS_1560	phosphoenolpyruvate carboxykinase	361.39	6
397689234	gi|397689234|ref|YP_006526488.1|	MROS_0231	pyrroline-5-carboxylate reductase	359.27	2
397690457	gi|397690457|ref|YP_006527711.1|	MROS_1461	hypothetical protein	358.53	2
397690225	gi|397690225|ref|YP_006527479.1|	MROS_1229	PAS/PAC sensor signal transduction histidine kinase	356.69	4
397691037	gi|397691037|ref|YP_006528291.1|	MROS_2047	aspartate ammonia-lyase	350	3
397689839	gi|397689839|ref|YP_006527093.1|	MROS_0839	hypothetical protein	349.6	4
397690233	gi|397690233|ref|YP_006527487.1|	MROS_1237	hypothetical protein	349.42	3
397690947	gi|397690947|ref|YP_006528201.1|	MROS_1956	subtilisin-like serine protease	348.46	4
397689956	gi|397689956|ref|YP_006527210.1|	MROS_0956	hypothetical protein	347.46	2
397689577	gi|397689577|ref|YP_006526831.1|	MROS_0575	outer membrane efflux protein	346.4	6
397691781	gi|397691781|ref|YP_006529035.1|	MROS_2792	Imidazoleglycerol-phosphate dehydratase	346.15	4
397690866	gi|397690866|ref|YP_006528120.1|	MROS_1874	hypothetical protein	344.03	7
397689315	gi|397689315|ref|YP_006526569.1|	MROS_0312	UDP-N-acetylmuramate/alanine ligase	343.34	3
397691706	gi|397691706|ref|YP_006528960.1|	MROS_2717	agmatinase	342.6	5
397690885	gi|397690885|ref|YP_006528139.1|	MROS_1894	FAD-dependent pyridine nucleotide-disulfide oxidoreductase	342.14	3
397691801	gi|397691801|ref|YP_006529055.1|	MROS_2812	hypothetical protein	341.94	2
397689444	gi|397689444|ref|YP_006526698.1|	MROS_0442	hypothetical protein	340.22	2
397689459	gi|397689459|ref|YP_006526713.1|	MROS_0457	succinate dehydrogenase/fumarate reductase iron-sulfur subunit	337.74	4
397691430	gi|397691430|ref|YP_006528684.1|	MROS_2441	phosphoribosylamine/glycine ligase	337.2	5
397691215	gi|397691215|ref|YP_006528469.1|	MROS_2226	oligopeptide transporter OPT	334.9	5
397691262	gi|397691262|ref|YP_006528516.1|	MROS_2273	dipeptidyl aminopeptidase IV	334.87	4
397691300	gi|397691300|ref|YP_006528554.1|	MROS_2311	1-deoxy-D-xylulose-5-phosphate synthase	334.24	5
397691127	gi|397691127|ref|YP_006528381.1|	MROS_2138	flagellar hook protein FlgE	331.56	1
397689606	gi|397689606|ref|YP_006526860.1|	MROS_0604	porphobilinogen synthase	330.03	4
397691815	gi|397691815|ref|YP_006529069.1|	MROS_2826	citrate synthase	328.83	4
397689316	gi|397689316|ref|YP_006526570.1|	MROS_0313	N-acetylglucosaminyl transferase	328.35	6
397691232	gi|397691232|ref|YP_006528486.1|	MROS_2243	hypothetical protein	327.52	4
397690997	gi|397690997|ref|YP_006528251.1|	MROS_2006	tetratricopeptide repeat domain protein	327.2	5
397689209	gi|397689209|ref|YP_006526463.1|	MROS_0206	50S ribosomal protein L14	327.07	4
397689750	gi|397689750|ref|YP_006527004.1|	MROS_0749	radical SAM domain-containing protein	326.06	7
397691549	gi|397691549|ref|YP_006528803.1|	MROS_2560	membrane CBS domain protein	325.71	6
397689843	gi|397689843|ref|YP_006527097.1|	MROS_0843	Cytochrome bd-I oxidase subunit I	324.13	2
397690661	gi|397690661|ref|YP_006527915.1|	MROS_1668	hypothetical protein	324.08	4
397689732	gi|397689732|ref|YP_006526986.1|	MROS_0731	hypothetical protein	323.94	5
397689242	gi|397689242|ref|YP_006526496.1|	MROS_0239	acetolactate synthase, large subunit, biosynthetic type	323.07	5
397690689	gi|397690689|ref|YP_006527943.1|	MROS_1696	hypothetical protein	322.69	3
397689194	gi|397689194|ref|YP_006526448.1|	MROS_0191	30S ribosomal protein S11	321.51	2
397690529	gi|397690529|ref|YP_006527783.1|	MROS_1533	hypothetical protein	321.41	4
397689452	gi|397689452|ref|YP_006526706.1|	MROS_0450	30S ribosomal protein S21	320.27	2
397691091	gi|397691091|ref|YP_006528345.1|	MROS_2102	sugar (glycoside-Pentoside-hexuronide) transporter	319.2	2
397689400	gi|397689400|ref|YP_006526654.1|	MROS_0398	hypothetical protein	318.96	3
397691439	gi|397691439|ref|YP_006528693.1|	MROS_2450	fatty acid/phospholipid synthesis protein PlsX	316.32	5
397689453	gi|397689453|ref|YP_006526707.1|	MROS_0451	hypothetical protein	315.06	3
397689337	gi|397689337|ref|YP_006526591.1|	MROS_0334	hypothetical protein	313.23	4
397689790	gi|397689790|ref|YP_006527044.1|	MROS_0790	copper-translocating P-type ATPase	312.05	2
397691547	gi|397691547|ref|YP_006528801.1|	MROS_2558	organic solvents resistance ABC transporter periplasmic protein	310.82	3
397690466	gi|397690466|ref|YP_006527720.1|	MROS_1470	3-dehydroquinate synthase	310.58	4
397689222	gi|397689222|ref|YP_006526476.1|	MROS_0219	Elongation factor EF-G	309.62	3
397690628	gi|397690628|ref|YP_006527882.1|	MROS_1635	phosphoribosylformylglycinamidine synthase II	307.81	3
397689428	gi|397689428|ref|YP_006526682.1|	MROS_0426	hypothetical protein	307.6	2
397691301	gi|397691301|ref|YP_006528555.1|	MROS_2312	oxidoreductase domain-containing protein	307.14	4
397690954	gi|397690954|ref|YP_006528208.1|	MROS_1963	3,4-dihydroxy-2-butanone 4-phosphate synthase	305.74	5
397690938	gi|397690938|ref|YP_006528192.1|	MROS_1947	heat shock protein Hsp90	302.36	5
397690180	gi|397690180|ref|YP_006527434.1|	MROS_1184	DNA repair protein RadA	299.55	3
397690493	gi|397690493|ref|YP_006527747.1|	MROS_1497	M16B family peptidase	299.21	3
397690988	gi|397690988|ref|YP_006528242.1|	MROS_1997	MotA/TolQ/ExbB proton channel	298.97	3
397690405	gi|397690405|ref|YP_006527659.1|	MROS_1409	PAS sensor protein	298.84	5
397691671	gi|397691671|ref|YP_006528925.1|	MROS_2682	hypothetical protein	297.6	1
397691719	gi|397691719|ref|YP_006528973.1|	MROS_2730	translation elongation factor 2 (EF-2/EF-G)	295.65	2
397690307	gi|397690307|ref|YP_006527561.1|	MROS_1311	hypothetical protein	295.23	2
397691046	gi|397691046|ref|YP_006528300.1|	MROS_2056	hypothetical protein	295.15	3
397689665	gi|397689665|ref|YP_006526919.1|	MROS_0663	hypothetical protein	294.67	1
397689478	gi|397689478|ref|YP_006526732.1|	MROS_0476	Carbon-nitrogen hydrolase	294.63	5
397690243	gi|397690243|ref|YP_006527497.1|	MROS_1247	processing peptidase	293.03	4
397691090	gi|397691090|ref|YP_006528344.1|	MROS_2101	glycosyltransferase family 36	292.01	4
397691264	gi|397691264|ref|YP_006528518.1|	MROS_2275	trigger factor	291.45	5
397691568	gi|397691568|ref|YP_006528822.1|	MROS_2579	phosphoenolpyruvate--protein phosphotransferase	289.32	4
397691238	gi|397691238|ref|YP_006528492.1|	MROS_2249	Fibronectin type III domain protein	288.11	3
397690115	gi|397690115|ref|YP_006527369.1|	MROS_1117	hypothetical protein	287.79	4
397689237	gi|397689237|ref|YP_006526491.1|	MROS_0234	3-isopropylmalate dehydratase large subunit	287.31	3
397690659	gi|397690659|ref|YP_006527913.1|	MROS_1666	ABC-type transport system, permease component	287.27	2
397690893	gi|397690893|ref|YP_006528147.1|	MROS_1902	carboxyl-terminal protease	286.6	6
397689132	gi|397689132|ref|YP_006526386.1|	MROS_0129	TonB protein	285.68	3
397690890	gi|397690890|ref|YP_006528144.1|	MROS_1899	microcompartments protein	284.47	3
397690971	gi|397690971|ref|YP_006528225.1|	MROS_1980	aminopeptidase A/I	284.41	2
397689857	gi|397689857|ref|YP_006527111.1|	MROS_0857	pyruvate dehydrogenase E3 component	281.6	6
397690242	gi|397690242|ref|YP_006527496.1|	MROS_1246	processing peptidase	280.9	3
397690977	gi|397690977|ref|YP_006528231.1|	MROS_1986	short-chain dehydrogenase/reductase SDR	280.34	5
397691695	gi|397691695|ref|YP_006528949.1|	MROS_2706	hypothetical protein	280.06	4
397690727	gi|397690727|ref|YP_006527981.1|	MROS_1734	hypothetical protein	277.32	4
397691594	gi|397691594|ref|YP_006528848.1|	MROS_2605	ABC transporter efflux protein	277.01	2
397690946	gi|397690946|ref|YP_006528200.1|	MROS_1955	signal peptidase I	276.92	5
397691106	gi|397691106|ref|YP_006528360.1|	MROS_2117	PAS/PAC sensor signal transduction histidine kinase	274.71	3
397690868	gi|397690868|ref|YP_006528122.1|	MROS_1876	Bifunctional sugar kinase/adenylyltransferase	273.14	3
397689662	gi|397689662|ref|YP_006526916.1|	MROS_0660	membrane-associated zinc metalloprotease	270.91	4
397689638	gi|397689638|ref|YP_006526892.1|	MROS_0636	Fe-only hydrogenase, subunit gamma	270.33	3
397689700	gi|397689700|ref|YP_006526954.1|	MROS_0698	Tryptophanase	267.09	2
397689326	gi|397689326|ref|YP_006526580.1|	MROS_0323	TPR repeat-containing protein	265.3	2
397689302	gi|397689302|ref|YP_006526556.1|	MROS_0299	glycosyl transferase group 1	264.68	6
397691837	gi|397691837|ref|YP_006529091.1|	MROS_2848	RNA-metabolising metallo-beta-lactamase	264.53	4
397690140	gi|397690140|ref|YP_006527394.1|	MROS_1142	esterase	264.14	5
397690202	gi|397690202|ref|YP_006527456.1|	MROS_1206	1-pyrroline-5-carboxylate dehydrogenase	262.99	3
397689165	gi|397689165|ref|YP_006526419.1|	MROS_0162	acetylglutamate kinase	262.6	4
397691406	gi|397691406|ref|YP_006528660.1|	MROS_2417	Molecular chaperone (small heat shock protein)	262.41	2
397690021	gi|397690021|ref|YP_006527275.1|	MROS_1022	hypothetical protein	262.24	1
397690848	gi|397690848|ref|YP_006528102.1|	MROS_1856	hypothetical protein	262.18	3
397689330	gi|397689330|ref|YP_006526584.1|	MROS_0327	copper-transporting P-type ATPase	261.99	1
397689723	gi|397689723|ref|YP_006526977.1|	MROS_0722	hypothetical protein	261.61	3
397691141	gi|397691141|ref|YP_006528395.1|	MROS_2152	metal-dependent phosphohydrolase, HD subdomain protein	260.87	3
397691208	gi|397691208|ref|YP_006528462.1|	MROS_2219	MmgE/PrpD	260.55	4
397690309	gi|397690309|ref|YP_006527563.1|	MROS_1313	hypothetical protein	260.4	2
397691063	gi|397691063|ref|YP_006528317.1|	MROS_2074	glycosyl transferase group 1	259.76	3
397691490	gi|397691490|ref|YP_006528744.1|	MROS_2501	Ribulose-phosphate 3-epimerase	259.72	1
397691067	gi|397691067|ref|YP_006528321.1|	MROS_2078	TonB-dependent receptor	255.73	2
397690964	gi|397690964|ref|YP_006528218.1|	MROS_1973	hypothetical protein	255.22	3
397689754	gi|397689754|ref|YP_006527008.1|	MROS_0753	endoglucanase	254.46	3
397690676	gi|397690676|ref|YP_006527930.1|	MROS_1683	deoxyhypusine synthase-like protein	254.13	3
397689567	gi|397689567|ref|YP_006526821.1|	MROS_0565	beta-glucuronidase	253.66	5
397689820	gi|397689820|ref|YP_006527074.1|	MROS_0820	hypothetical protein	253.13	3
397690321	gi|397690321|ref|YP_006527575.1|	MROS_1325	zinc ribbon domain protein	252.87	2
397691212	gi|397691212|ref|YP_006528466.1|	MROS_2223	3-isopropylmalate dehydrogenase	251.49	4
397689168	gi|397689168|ref|YP_006526422.1|	MROS_0165	lysine biosynthesis enzyme LysX	249.68	4
397689759	gi|397689759|ref|YP_006527013.1|	MROS_0758	alpha amylase catalytic region	248.71	4
397689213	gi|397689213|ref|YP_006526467.1|	MROS_0210	30S ribosomal protein S3	247.05	3
397691399	gi|397691399|ref|YP_006528653.1|	MROS_2410	response regulator receiver protein	246.22	4
397690553	gi|397690553|ref|YP_006527807.1|	MROS_1557	hypothetical protein	245.78	2
397691640	gi|397691640|ref|YP_006528894.1|	MROS_2651	Lipoprotein-releasing system ATP-binding protein	244.65	3
397691009	gi|397691009|ref|YP_006528263.1|	MROS_2018	multi-sensor signal transduction histidine kinase	244.18	3
397690680	gi|397690680|ref|YP_006527934.1|	MROS_1687	translation elongation factor Ts	243.97	3
397691653	gi|397691653|ref|YP_006528907.1|	MROS_2664	PAS/PAC sensor signal transduction histidine kinase	243.69	4
397689369	gi|397689369|ref|YP_006526623.1|	MROS_0366	nucleotide sugar dehydrogenase	241.07	4
397691475	gi|397691475|ref|YP_006528729.1|	MROS_2486	response regulator receiver protein	240.56	2
397691027	gi|397691027|ref|YP_006528281.1|	MROS_2036	MscS mechanosensitive ion channel	240.27	4
397690901	gi|397690901|ref|YP_006528155.1|	MROS_1910	deoxyribose-phosphate aldolase	239.72	4
397689365	gi|397689365|ref|YP_006526619.1|	MROS_0362	hypothetical protein	238.41	3
397689477	gi|397689477|ref|YP_006526731.1|	MROS_0475	TonB-dependent receptor	237.68	7
397689277	gi|397689277|ref|YP_006526531.1|	MROS_0274	F0F1 ATP synthase subunit B	237.56	3
397691278	gi|397691278|ref|YP_006528532.1|	MROS_2289	translation elongation factor P	236.61	2
397690992	gi|397690992|ref|YP_006528246.1|	MROS_2001	hypothetical protein	236.44	2
397689417	gi|397689417|ref|YP_006526671.1|	MROS_0415	hypothetical protein	235.64	4
397690861	gi|397690861|ref|YP_006528115.1|	MROS_1869	ribose-phosphate pyrophosphokinase	235.36	5
397689321	gi|397689321|ref|YP_006526575.1|	MROS_0318	UDP-N-acetylmuramyl tripeptide synthase	235	5
397691107	gi|397691107|ref|YP_006528361.1|	MROS_2118	hypothetical protein	234.81	1
397689241	gi|397689241|ref|YP_006526495.1|	MROS_0238	acetolactate synthase 3 regulatory subunit	234.67	3
397690883	gi|397690883|ref|YP_006528137.1|	MROS_1892	hypothetical protein	234.02	3
397691466	gi|397691466|ref|YP_006528720.1|	MROS_2477	short-chain dehydrogenase/reductase SDR	233.79	3
397689158	gi|397689158|ref|YP_006526412.1|	MROS_0155	NADH dehydrogenase subunit F	233.69	2
397689238	gi|397689238|ref|YP_006526492.1|	MROS_0235	2-isopropylmalate synthase	233.6	4
397689203	gi|397689203|ref|YP_006526457.1|	MROS_0200	50S ribosomal protein L18	233.53	1
397690166	gi|397690166|ref|YP_006527420.1|	MROS_1169	peptidase, S9A/B/C family, catalytic domain protein	232.53	3
397689499	gi|397689499|ref|YP_006526753.1|	MROS_0497	TonB-dependent receptor plug	231.32	3
397691537	gi|397691537|ref|YP_006528791.1|	MROS_2548	carboxyl-terminal protease	230.99	4
397689397	gi|397689397|ref|YP_006526651.1|	MROS_0395	Tetratricopeptide repeat protein	230.76	3
397689399	gi|397689399|ref|YP_006526653.1|	MROS_0397	von Willebrand factor type A	229.37	2
397689752	gi|397689752|ref|YP_006527006.1|	MROS_0751	Adenine specific DNA methyltransferase	228.08	3
397690145	gi|397690145|ref|YP_006527399.1|	MROS_1147	hypothetical protein	227.41	4
397689146	gi|397689146|ref|YP_006526400.1|	MROS_0143	7, 8-Dihydro-6-hydroxymethylpterin-pyrophosphokinase	226.8	1
397689646	gi|397689646|ref|YP_006526900.1|	MROS_0644	propionyl-CoA carboxylase subunit beta	226.76	6
397689408	gi|397689408|ref|YP_006526662.1|	MROS_0406	NADPH-dependent thioredoxin reductase	226.49	1
397691840	gi|397691840|ref|YP_006529094.1|	MROS_2851	anti-sigma regulatory factor, serine/threonine protein kinase	222.52	3
397690739	gi|397690739|ref|YP_006527993.1|	MROS_1746	metal dependent phosphohydrolase	222.44	3
397691445	gi|397691445|ref|YP_006528699.1|	MROS_2456	3-oxoacyl-[acyl-carrier-protein] synthase II	222.28	4
397691661	gi|397691661|ref|YP_006528915.1|	MROS_2672	N-acetyl sugar amidotransferase	220.16	4
397689015	gi|397689015|ref|YP_006526269.1|	MROS_0012	transcription termination factor Rho	219.67	4
397690490	gi|397690490|ref|YP_006527744.1|	MROS_1494	transcriptional regulatory protein pilR	217.53	5
397690889	gi|397690889|ref|YP_006528143.1|	MROS_1898	microcompartments protein	216.33	3
397689160	gi|397689160|ref|YP_006526414.1|	MROS_0157	NADH dehydrogenase subunit D	215.66	1
397690228	gi|397690228|ref|YP_006527482.1|	MROS_1232	anti-anti-sigma factor	214.98	2
397689401	gi|397689401|ref|YP_006526655.1|	MROS_0399	hypothetical protein	213.54	4
397691550	gi|397691550|ref|YP_006528804.1|	MROS_2561	Single-stranded DNA-binding protein	213.31	2
397690322	gi|397690322|ref|YP_006527576.1|	MROS_1326	hypothetical protein	211.4	3
397689042	gi|397689042|ref|YP_006526296.1|	MROS_0039	SCO1/SenC family protein	211.26	2
397690849	gi|397690849|ref|YP_006528103.1|	MROS_1857	Serine phosphatase RsbU subunit sigma	211	5
397689034	gi|397689034|ref|YP_006526288.1|	MROS_0031	Na+/glucose cotransporter	210.72	3
397691738	gi|397691738|ref|YP_006528992.1|	MROS_2749	hypothetical protein	209.86	2
397689614	gi|397689614|ref|YP_006526868.1|	MROS_0612	glutamyl-tRNA reductase	208.8	4
397689216	gi|397689216|ref|YP_006526470.1|	MROS_0213	50S ribosomal protein L2	208.21	3
397689895	gi|397689895|ref|YP_006527149.1|	MROS_0895	two component, sigma54 specific, transcriptional regulator, Fis family	206.81	2
397690873	gi|397690873|ref|YP_006528127.1|	MROS_1881	UDP-3-O-(3-hydroxymyristoyl) glucosamine N-acyltransferase	205.4	3
397691363	gi|397691363|ref|YP_006528617.1|	MROS_2374	NADH dehydrogenase subunit I	205.4	4
397690952	gi|397690952|ref|YP_006528206.1|	MROS_1961	Excinuclease ABC subunit A	205.31	5
397691203	gi|397691203|ref|YP_006528457.1|	MROS_2214	TonB-dependent receptor plug	204.6	4
397691789	gi|397691789|ref|YP_006529043.1|	MROS_2800	glutamate dehydrogenase	201.34	3
397691293	gi|397691293|ref|YP_006528547.1|	MROS_2304	arginyl-tRNA synthetase	201.17	2
397690428	gi|397690428|ref|YP_006527682.1|	MROS_1432	phosphofructokinase	200.85	4
397691467	gi|397691467|ref|YP_006528721.1|	MROS_2478	AAA family ATPase	200.45	3
397690649	gi|397690649|ref|YP_006527903.1|	MROS_1656	ADP-heptose:LPS heptosyltransferase II	199.6	4
397691220	gi|397691220|ref|YP_006528474.1|	MROS_2231	leucyl aminopeptidase (aminopeptidase T)	199.49	4
397690232	gi|397690232|ref|YP_006527486.1|	MROS_1236	transcriptional regulator, NifA subfamily, Fis Family	199.31	3
397690002	gi|397690002|ref|YP_006527256.1|	MROS_1003	glucose-inhibited division protein B	198.42	2
397691366	gi|397691366|ref|YP_006528620.1|	MROS_2377	NADH dehydrogenase subunit C	197.93	3
397690380	gi|397690380|ref|YP_006527634.1|	MROS_1384	pyruvate kinase	197.91	3
397690626	gi|397690626|ref|YP_006527880.1|	MROS_1633	membrane associated hydrolase	197.72	3
397689771	gi|397689771|ref|YP_006527025.1|	MROS_0770	carboxyl-terminal protease	197.68	3
397690222	gi|397690222|ref|YP_006527476.1|	MROS_1226	response regulator receiver protein	197.22	1
397690526	gi|397690526|ref|YP_006527780.1|	MROS_1530	peptidase S9 prolyl oligopeptidase	197.19	4
397689987	gi|397689987|ref|YP_006527241.1|	MROS_0987	oxidoreductase, short chain dehydrogenase	197.13	1
397690563	gi|397690563|ref|YP_006527817.1|	MROS_1568	two component, sigma54 specific, Fis family transcriptional regulator	196.91	2
397691064	gi|397691064|ref|YP_006528318.1|	MROS_2075	glycosyl transferase family protein	196.77	3
397690451	gi|397690451|ref|YP_006527705.1|	MROS_1455	TatD family hydrolase	196.33	3
397690292	gi|397690292|ref|YP_006527546.1|	MROS_1296	CBS domain protein	196.14	1
397691679	gi|397691679|ref|YP_006528933.1|	MROS_2690	UDP-glucose/GDP-mannose dehydrogenase-like protein	195.71	4
397689446	gi|397689446|ref|YP_006526700.1|	MROS_0444	ATP-dependent nuclease subunit B-like protein	195.68	2
397689395	gi|397689395|ref|YP_006526649.1|	MROS_0393	hypothetical protein	195.11	2
397690820	gi|397690820|ref|YP_006528074.1|	MROS_1828	D-alanine-D-alanine ligase-like protein	194.23	3
397691379	gi|397691379|ref|YP_006528633.1|	MROS_2390	hypothetical protein	194.22	3
397691419	gi|397691419|ref|YP_006528673.1|	MROS_2430	phosphoribosylaminoimidazole-succinocarboxamide synthase	193.72	2
397689125	gi|397689125|ref|YP_006526379.1|	MROS_0122	N-6 DNA methylase	193.05	4
397689139	gi|397689139|ref|YP_006526393.1|	MROS_0136	NADH dehydrogenase subunit L	192.89	4
397689310	gi|397689310|ref|YP_006526564.1|	MROS_0307	dTDP-glucose 4,6-dehydratase	192.35	3
397689392	gi|397689392|ref|YP_006526646.1|	MROS_0390	lipoprotein	192.1	3
397691651	gi|397691651|ref|YP_006528905.1|	MROS_2662	dihydroorotate dehydrogenase 2	189.66	4
397689367	gi|397689367|ref|YP_006526621.1|	MROS_0364	UDP-glucose 4-epimerase	189.26	2
397689246	gi|397689246|ref|YP_006526500.1|	MROS_0243	methyl-accepting chemotaxis protein	188.83	3
397690278	gi|397690278|ref|YP_006527532.1|	MROS_1282	gamma-glutamyl kinase	187.91	2
397691696	gi|397691696|ref|YP_006528950.1|	MROS_2707	phosphatidylserine decarboxylase	187.86	2
397691021	gi|397691021|ref|YP_006528275.1|	MROS_2030	NUDIX hydrolase	186.82	1
397689136	gi|397689136|ref|YP_006526390.1|	MROS_0133	hypothetical protein	186.79	2
397690045	gi|397690045|ref|YP_006527299.1|	MROS_1046	dipeptidyl-peptidase 7	186.43	1
397689613	gi|397689613|ref|YP_006526867.1|	MROS_0611	porphobilinogen deaminase	185.16	4
397690857	gi|397690857|ref|YP_006528111.1|	MROS_1865	Single-stranded DNA-binding protein	185.03	3
397691721	gi|397691721|ref|YP_006528975.1|	MROS_2732	hypothetical protein	184.94	3
397689996	gi|397689996|ref|YP_006527250.1|	MROS_0996	hypothetical protein	184.91	1
397690132	gi|397690132|ref|YP_006527386.1|	MROS_1134	homoserine kinase	184.55	1
397689199	gi|397689199|ref|YP_006526453.1|	MROS_0196	preprotein translocase, SecY subunit	184.46	3
397689654	gi|397689654|ref|YP_006526908.1|	MROS_0652	Histidine kinase	183.88	3
397689954	gi|397689954|ref|YP_006527208.1|	MROS_0954	Quinolinate synthase	183.41	2
397689465	gi|397689465|ref|YP_006526719.1|	MROS_0463	Peroxiredoxin	183.17	3
397690547	gi|397690547|ref|YP_006527801.1|	MROS_1551	leucyl-tRNA synthetase	181.96	4
397689942	gi|397689942|ref|YP_006527196.1|	MROS_0942	secretion protein HlyD	181.44	2
397691179	gi|397691179|ref|YP_006528433.1|	MROS_2190	PAS/PAC sensor hybrid histidine kinase	180.06	4
397689359	gi|397689359|ref|YP_006526613.1|	MROS_0356	magnesium transporter	180.05	2
397689551	gi|397689551|ref|YP_006526805.1|	MROS_0549	hypothetical protein	179.22	2
397690792	gi|397690792|ref|YP_006528046.1|	MROS_1799	cytidylate kinase	179.2	4
397691454	gi|397691454|ref|YP_006528708.1|	MROS_2465	ATP-dependent DNA helicase	179.09	2
397691335	gi|397691335|ref|YP_006528589.1|	MROS_2346	TonB-dependent receptor	178.86	3
397691808	gi|397691808|ref|YP_006529062.1|	MROS_2819	Rod shape-determining protein MreC	178.33	2
397689062	gi|397689062|ref|YP_006526316.1|	MROS_0059	aminodeoxychorismate lyase	177.83	2
397691056	gi|397691056|ref|YP_006528310.1|	MROS_2067	hypothetical protein	177.41	4
397690662	gi|397690662|ref|YP_006527916.1|	MROS_1669	spermidine synthase	176.86	2
397689458	gi|397689458|ref|YP_006526712.1|	MROS_0456	hypothetical protein	176.44	3
397689520	gi|397689520|ref|YP_006526774.1|	MROS_0518	peptidase S8 and S53 subtilisin kexin sedolisin	176.03	5
397691408	gi|397691408|ref|YP_006528662.1|	MROS_2419	heat shock protein Hsp20	175.68	2
397691434	gi|397691434|ref|YP_006528688.1|	MROS_2445	ArgK-like periplasmic protein kinase	175.64	3
397689069	gi|397689069|ref|YP_006526323.1|	MROS_0066	Phenylalanyl-tRNA synthetase subunit beta	175.63	6
397690494	gi|397690494|ref|YP_006527748.1|	MROS_1498	hypothetical protein	175.54	2
397691089	gi|397691089|ref|YP_006528343.1|	MROS_2100	glycosidase PH1107-related protein	175.44	2
397690282	gi|397690282|ref|YP_006527536.1|	MROS_1286	RNA binding S1 domain protein	175.38	2
397689024	gi|397689024|ref|YP_006526278.1|	MROS_0021	major facilitator superfamily MFS_1	175.08	1
397689228	gi|397689228|ref|YP_006526482.1|	MROS_0225	50S ribosomal protein L10	174.39	2
397689324	gi|397689324|ref|YP_006526578.1|	MROS_0321	methyltransferase	174.1	1
397689418	gi|397689418|ref|YP_006526672.1|	MROS_0416	ACT domain-containing protein	172.3	2
397689833	gi|397689833|ref|YP_006527087.1|	MROS_0833	pyrimidine-nucleoside phosphorylase	171.91	3
397690586	gi|397690586|ref|YP_006527840.1|	MROS_1592	Na+/solute symporter	171.84	2
397689472	gi|397689472|ref|YP_006526726.1|	MROS_0470	SSS sodium solute transporter superfamily	171.13	1
397690658	gi|397690658|ref|YP_006527912.1|	MROS_1665	ABC-type transport system, permease component	170.73	2
397689664	gi|397689664|ref|YP_006526918.1|	MROS_0662	glycyl-tRNA synthetase	170.03	3
397691758	gi|397691758|ref|YP_006529012.1|	MROS_2769	cAMP-binding protein	168.03	3
397689493	gi|397689493|ref|YP_006526747.1|	MROS_0491	aldo/keto reductase	167.83	2
397690126	gi|397690126|ref|YP_006527380.1|	MROS_1128	histidine kinase	167.49	4
397689114	gi|397689114|ref|YP_006526368.1|	MROS_0111	hypothetical protein	166.55	2
397691160	gi|397691160|ref|YP_006528414.1|	MROS_2171	Chemotaxis protein MotB	166.51	2
397690976	gi|397690976|ref|YP_006528230.1|	MROS_1985	GTP cyclohydrolase I	165.8	1
397691394	gi|397691394|ref|YP_006528648.1|	MROS_2405	glyoxylate reductase	164.9	2
397690381	gi|397690381|ref|YP_006527635.1|	MROS_1385	ATP-dependent protease	164.34	3
397690134	gi|397690134|ref|YP_006527388.1|	MROS_1136	lipoprotein	164.28	2
397691101	gi|397691101|ref|YP_006528355.1|	MROS_2112	isoleucyl-tRNA synthetase	163.77	4
397690702	gi|397690702|ref|YP_006527956.1|	MROS_1709	nucleic acid binding, OB-fold, tRNA/helicase-type	163.29	1
397690548	gi|397690548|ref|YP_006527802.1|	MROS_1552	seryl-tRNA synthetase	162.98	3
397689183	gi|397689183|ref|YP_006526437.1|	MROS_0180	RNA polymerase, sigma 70 subunit, rpod subfamily	162.12	2
397690701	gi|397690701|ref|YP_006527955.1|	MROS_1708	alpha-L-arabinofuranosidase	161.81	5
397691018	gi|397691018|ref|YP_006528272.1|	MROS_2027	aminotransferase	161.62	3
397689061	gi|397689061|ref|YP_006526315.1|	MROS_0058	hypothetical protein	161.16	4
397690923	gi|397690923|ref|YP_006528177.1|	MROS_1932	DNA mismatch repair protein MutS	160.53	3
397689016	gi|397689016|ref|YP_006526270.1|	MROS_0013	FolC bifunctional protein	159.66	1
397691509	gi|397691509|ref|YP_006528763.1|	MROS_2520	lipoprotein	159.51	2
397689272	gi|397689272|ref|YP_006526526.1|	MROS_0269	30S ribosomal protein S16	158.7	3
397691381	gi|397691381|ref|YP_006528635.1|	MROS_2392	hypothetical protein	157.78	2
397689373	gi|397689373|ref|YP_006526627.1|	MROS_0370	PTS IIA-like nitrogen-regulatory protein PtsN	157.54	1
397689917	gi|397689917|ref|YP_006527171.1|	MROS_0917	argininosuccinate synthase	156.98	3
397689548	gi|397689548|ref|YP_006526802.1|	MROS_0546	glycosyl transferase group 1	156.3	4
397689020	gi|397689020|ref|YP_006526274.1|	MROS_0017	Mannose-1-phosphate guanylyltransferase	156.23	2
397691002	gi|397691002|ref|YP_006528256.1|	MROS_2011	sigma-B regulator RsbR	156.21	2
397689832	gi|397689832|ref|YP_006527086.1|	MROS_0832	two component, sigma54 specific, transcriptional regulator, Fis family	155.9	3
397690816	gi|397690816|ref|YP_006528070.1|	MROS_1824	hypothetical protein	155.66	2
397691552	gi|397691552|ref|YP_006528806.1|	MROS_2563	membrane protein involved in aromatic hydrocarbon degradation	155.46	3
397690461	gi|397690461|ref|YP_006527715.1|	MROS_1465	SSS sodium solute transporter superfamily protein	154.98	1
397691367	gi|397691367|ref|YP_006528621.1|	MROS_2378	NADH dehydrogenase subunit B	154.54	3
397690598	gi|397690598|ref|YP_006527852.1|	MROS_1605	hypothetical protein	153.8	3
397690369	gi|397690369|ref|YP_006527623.1|	MROS_1373	aspartate transaminase	153.13	2
397691581	gi|397691581|ref|YP_006528835.1|	MROS_2592	TonB-dependent transmembrane receptor protein	152.85	3
397691058	gi|397691058|ref|YP_006528312.1|	MROS_2069	hypothetical protein	152.71	3
397691452	gi|397691452|ref|YP_006528706.1|	MROS_2463	Thymidine kinase	151.89	2
397690656	gi|397690656|ref|YP_006527910.1|	MROS_1663	AMP nucleosidase	151.8	2
397691405	gi|397691405|ref|YP_006528659.1|	MROS_2416	biotin/acetyl-CoA-carboxylase ligase	151.76	2
397689218	gi|397689218|ref|YP_006526472.1|	MROS_0215	50S ribosomal protein L4	151.7	3
397689271	gi|397689271|ref|YP_006526525.1|	MROS_0268	nucleic acid binding protein	151.21	3
397691563	gi|397691563|ref|YP_006528817.1|	MROS_2574	DNA polymerase I	150.84	2
397691566	gi|397691566|ref|YP_006528820.1|	MROS_2577	WD40 domain protein beta Propeller	150.53	3
397689925	gi|397689925|ref|YP_006527179.1|	MROS_0925	chloride channel core	149.64	2
397690631	gi|397690631|ref|YP_006527885.1|	MROS_1638	hypothetical protein	149.62	3
397689065	gi|397689065|ref|YP_006526319.1|	MROS_0062	dephospho-CoA kinase	149.47	2
397691219	gi|397691219|ref|YP_006528473.1|	MROS_2230	hypothetical protein	148.92	2
397690511	gi|397690511|ref|YP_006527765.1|	MROS_1515	cbb3-type cytochrome c oxidase subunit III	148.66	2
397689243	gi|397689243|ref|YP_006526497.1|	MROS_0240	dihydroxy-acid dehydratase	148.63	2
397689217	gi|397689217|ref|YP_006526471.1|	MROS_0214	50S ribosomal protein L23	148.49	2
397689231	gi|397689231|ref|YP_006526485.1|	MROS_0228	Transcriptional antiterminator NusG	147.94	1
397691384	gi|397691384|ref|YP_006528638.1|	MROS_2395	oxidoreductase domain-containing protein	147.91	4
397690652	gi|397690652|ref|YP_006527906.1|	MROS_1659	hypothetical protein	146.33	2
397691571	gi|397691571|ref|YP_006528825.1|	MROS_2582	isopentenyl pyrophosphate isomerase	146.3	3
397691493	gi|397691493|ref|YP_006528747.1|	MROS_2504	metal-dependent hydrolase	145.49	1
397689263	gi|397689263|ref|YP_006526517.1|	MROS_0260	adenosine deaminase	145.42	2
397690924	gi|397690924|ref|YP_006528178.1|	MROS_1933	secreted protein	144.04	2
397691248	gi|397691248|ref|YP_006528502.1|	MROS_2259	2-oxoisovalerate dehydrogenase E2 component	143.93	3
397689049	gi|397689049|ref|YP_006526303.1|	MROS_0046	polyprenyl synthetase	143.54	3
397691500	gi|397691500|ref|YP_006528754.1|	MROS_2511	3-dehydroquinate dehydratase, type II	143.3	2
397691137	gi|397691137|ref|YP_006528391.1|	MROS_2148	flagellar biosynthesis protein FlhF	142.83	3
397691690	gi|397691690|ref|YP_006528944.1|	MROS_2701	cell division protein FtsX	142.48	2
397690455	gi|397690455|ref|YP_006527709.1|	MROS_1459	chaperone protein DnaJ	142.41	3
397691584	gi|397691584|ref|YP_006528838.1|	MROS_2595	ABC transporter-like protein	141.93	4
397690987	gi|397690987|ref|YP_006528241.1|	MROS_1996	hypothetical protein	141.01	1
397689205	gi|397689205|ref|YP_006526459.1|	MROS_0202	30S ribosomal protein S8	140.57	2
397689393	gi|397689393|ref|YP_006526647.1|	MROS_0391	hypothetical protein	140.42	1
397691482	gi|397691482|ref|YP_006528736.1|	MROS_2493	family 9 glycosyl transferase	139.99	2
397691816	gi|397691816|ref|YP_006529070.1|	MROS_2827	squalene-associated FAD-dependent desaturase	139.34	2
397690082	gi|397690082|ref|YP_006527336.1|	MROS_1084	PfkB domain protein	139.15	1
397690059	gi|397690059|ref|YP_006527313.1|	MROS_1060	Iron sulfur domain-containing, CDGSH-type	138.66	2
397690439	gi|397690439|ref|YP_006527693.1|	MROS_1443	hypothetical protein	138.41	2
397689718	gi|397689718|ref|YP_006526972.1|	MROS_0717	histidine ammonia-lyase	137.9	3
397689503	gi|397689503|ref|YP_006526757.1|	MROS_0501	two component, sigma54 specific, Fis family transcriptional regulator	137.66	2
397690941	gi|397690941|ref|YP_006528195.1|	MROS_1950	two component, sigma54 specific, Fis family transcriptional regulator	136.79	1
397690585	gi|397690585|ref|YP_006527839.1|	MROS_1591	beta-hexosaminidase precursor	136.7	3
397689505	gi|397689505|ref|YP_006526759.1|	MROS_0503	ABC-type sugar transport system periplasmic component	135.87	3
397691595	gi|397691595|ref|YP_006528849.1|	MROS_2606	ABC transporter efflux protein	135.83	3
397689608	gi|397689608|ref|YP_006526862.1|	MROS_0606	peptidyl-dipeptidase Dcp	135.73	2
397689292	gi|397689292|ref|YP_006526546.1|	MROS_0289	Short-chain dehydrogenase/reductase SDR precursor	135.09	1
397691098	gi|397691098|ref|YP_006528352.1|	MROS_2109	DivIVA family protein	134.3	1
397691573	gi|397691573|ref|YP_006528827.1|	MROS_2584	3-demethylubiquinone-9 3-methyltransferase	134	1
397690302	gi|397690302|ref|YP_006527556.1|	MROS_1306	glycosyl transferase family 2	133.81	3
397690887	gi|397690887|ref|YP_006528141.1|	MROS_1896	(p)ppGpp synthetase I, SpoT/RelA	132.98	3
397690940	gi|397690940|ref|YP_006528194.1|	MROS_1949	sensor histidine kinase	132.79	1
397691710	gi|397691710|ref|YP_006528964.1|	MROS_2721	transmembrane CBS domain transporter	132.18	2
397689092	gi|397689092|ref|YP_006526346.1|	MROS_0089	TonB-dependent receptor	132.1	3
397690758	gi|397690758|ref|YP_006528012.1|	MROS_1765	apolipoprotein N-acyltransferase	132.1	2
397689177	gi|397689177|ref|YP_006526431.1|	MROS_0174	methionyl-tRNA synthetase	131.6	1
397689071	gi|397689071|ref|YP_006526325.1|	MROS_0068	50S ribosomal protein L20	130.8	1
397690953	gi|397690953|ref|YP_006528207.1|	MROS_1962	6,7-dimethyl-8-ribityllumazine synthase	130.73	1
397690908	gi|397690908|ref|YP_006528162.1|	MROS_1917	two component regulator propeller domain-containing protein	130.49	3
397691681	gi|397691681|ref|YP_006528935.1|	MROS_2692	carbohydrate phosphorylase family protein	130.47	3
397691322	gi|397691322|ref|YP_006528576.1|	MROS_2333	6-phosphogluconate dehydrogenase	130.02	3
397689598	gi|397689598|ref|YP_006526852.1|	MROS_0596	Twitching motility protein PilT	129.71	2
397690408	gi|397690408|ref|YP_006527662.1|	MROS_1412	signal transduction histidine kinase	129.34	3
397689236	gi|397689236|ref|YP_006526490.1|	MROS_0233	3-isopropylmalate dehydratase, small subunit	129.01	1
397691235	gi|397691235|ref|YP_006528489.1|	MROS_2246	glucosaminyltransferase	128.92	3
397689854	gi|397689854|ref|YP_006527108.1|	MROS_0854	BadF/BadG/BcrA/BcrD family ATPase	128.9	1
397690884	gi|397690884|ref|YP_006528138.1|	MROS_1893	small GTP-binding protein	127.75	3
397690624	gi|397690624|ref|YP_006527878.1|	MROS_1631	hypothetical protein	127.73	1
397689182	gi|397689182|ref|YP_006526436.1|	MROS_0179	spr gene product	127.7	2
397689500	gi|397689500|ref|YP_006526754.1|	MROS_0498	Dinitrogenase iron-molybdenum cofactor biosynthesis protein	127.26	3
397689153	gi|397689153|ref|YP_006526407.1|	MROS_0150	Ornithine carbamoyltransferase	126.97	2
397690715	gi|397690715|ref|YP_006527969.1|	MROS_1722	30S ribosomal protein S15	126.7	1
397689006	gi|397689006|ref|YP_006526260.1|	MROS_0003	histidine kinase	126.38	2
397691567	gi|397691567|ref|YP_006528821.1|	MROS_2578	Hexose-6-phosphate isomerase	126.19	2
397690551	gi|397690551|ref|YP_006527805.1|	MROS_1555	ABC transporter-like protein	126.15	2
397691489	gi|397691489|ref|YP_006528743.1|	MROS_2500	serine/threonine protein kinase	125.92	1
397689764	gi|397689764|ref|YP_006527018.1|	MROS_0763	Alpha-glucosidase	125.39	3
397691193	gi|397691193|ref|YP_006528447.1|	MROS_2204	glycoside hydrolase family 3 protein	124.48	3
397689273	gi|397689273|ref|YP_006526527.1|	MROS_0270	signal recognition particle protein	124.22	2
397690008	gi|397690008|ref|YP_006527262.1|	MROS_1009	TrkA-N	123.77	2
397689433	gi|397689433|ref|YP_006526687.1|	MROS_0431	nitrogen regulatory protein P-II	123.56	2
397691159	gi|397691159|ref|YP_006528413.1|	MROS_2170	Chemotaxis protein motA	123.54	2
397691275	gi|397691275|ref|YP_006528529.1|	MROS_2286	hypothetical protein	123.43	1
397691355	gi|397691355|ref|YP_006528609.1|	MROS_2366	hypothetical protein	123.02	1
397690537	gi|397690537|ref|YP_006527791.1|	MROS_1541	aldo/keto reductase	121.85	2
397689593	gi|397689593|ref|YP_006526847.1|	MROS_0591	GAF sensor hybrid histidine kinase	121.47	3
397690737	gi|397690737|ref|YP_006527991.1|	MROS_1744	sulfate transporter/antisigma-factor antagonist stas	121.39	1
397689208	gi|397689208|ref|YP_006526462.1|	MROS_0205	50S ribosomal protein L24	120.73	2
397690410	gi|397690410|ref|YP_006527664.1|	MROS_1414	hypothetical protein	120.65	3
397690378	gi|397690378|ref|YP_006527632.1|	MROS_1382	hypothetical protein	120.62	2
397689019	gi|397689019|ref|YP_006526273.1|	MROS_0016	ribose-5-phosphate isomerase B	120.04	3
397689812	gi|397689812|ref|YP_006527066.1|	MROS_0812	crispr-associated helicase cas3	120.04	2
397690962	gi|397690962|ref|YP_006528216.1|	MROS_1971	hypothetical protein	119.95	1
397690538	gi|397690538|ref|YP_006527792.1|	MROS_1542	bacterioferritin	119.84	2
397691209	gi|397691209|ref|YP_006528463.1|	MROS_2220	homoaconitase	119.23	3
397689212	gi|397689212|ref|YP_006526466.1|	MROS_0209	50S ribosomal protein L16	119.1	2
397690446	gi|397690446|ref|YP_006527700.1|	MROS_1450	2-succinyl-6-hydroxy-2, 4-cyclohexadiene-1-carboxylic acid synthase/2-oxoglutarate decarboxylase	117.85	4
397691713	gi|397691713|ref|YP_006528967.1|	MROS_2724	DNA mismatch repair protein MutL	117.34	2
397690352	gi|397690352|ref|YP_006527606.1|	MROS_1356	TonB-dependent receptor	117.26	2
397689282	gi|397689282|ref|YP_006526536.1|	MROS_0279	hypothetical protein	117.24	2
397690869	gi|397690869|ref|YP_006528123.1|	MROS_1877	hypothetical protein	116.63	2
397689888	gi|397689888|ref|YP_006527142.1|	MROS_0888	hybrid sensor	116.58	2
397691237	gi|397691237|ref|YP_006528491.1|	MROS_2248	hypothetical protein	116.09	2
397690709	gi|397690709|ref|YP_006527963.1|	MROS_1716	hypothetical protein	116.01	2
397689089	gi|397689089|ref|YP_006526343.1|	MROS_0086	glycoside hydrolase family 31	115.92	1
397689204	gi|397689204|ref|YP_006526458.1|	MROS_0201	50S ribosomal protein L6	115.32	3
397690602	gi|397690602|ref|YP_006527856.1|	MROS_1609	hypothetical protein	114.9	2
397689017	gi|397689017|ref|YP_006526271.1|	MROS_0014	dihydroorotate dehydrogenase, catalytic subunit	114.84	1
397691799	gi|397691799|ref|YP_006529053.1|	MROS_2810	electron transfer flavoprotein subunit beta	114.65	3
397691113	gi|397691113|ref|YP_006528367.1|	MROS_2124	Chemotaxis response regulator CheB	114.43	1
397690540	gi|397690540|ref|YP_006527794.1|	MROS_1544	glutamate racemase	113.95	2
397691825	gi|397691825|ref|YP_006529079.1|	MROS_2836	iron-containing alcohol dehydrogenase	113.56	4
397691575	gi|397691575|ref|YP_006528829.1|	MROS_2586	hypothetical protein	113.47	2
397690774	gi|397690774|ref|YP_006528028.1|	MROS_1781	5,10-methylenetetrahydrofolate reductase	113.17	3
397691694	gi|397691694|ref|YP_006528948.1|	MROS_2705	recombination protein RecR	113.07	2
397690578	gi|397690578|ref|YP_006527832.1|	MROS_1583	sugar transport-like membrane protein	113.03	2
397689143	gi|397689143|ref|YP_006526397.1|	MROS_0140	exopolyphosphatase	113.02	1
397691744	gi|397691744|ref|YP_006528998.1|	MROS_2755	L-lysine 6-transaminase	112.99	1
397690213	gi|397690213|ref|YP_006527467.1|	MROS_1217	D-lactate dehydrogenase	112.99	3
397689223	gi|397689223|ref|YP_006526477.1|	MROS_0220	30S ribosomal protein S7	112.79	1
397689689	gi|397689689|ref|YP_006526943.1|	MROS_0687	Two-component system-sensor histidine kinase	112.67	2
397690130	gi|397690130|ref|YP_006527384.1|	MROS_1132	bifunctional aspartokinase I/homoserine dehydrogenase I	112.16	1
397689561	gi|397689561|ref|YP_006526815.1|	MROS_0559	TonB-dependent receptor plug	112.01	2
397690223	gi|397690223|ref|YP_006527477.1|	MROS_1227	anti-sigma-factor antagonist	111.62	1
397690183	gi|397690183|ref|YP_006527437.1|	MROS_1187	hypothetical protein	111.42	1
397691055	gi|397691055|ref|YP_006528309.1|	MROS_2066	family 2 glycosyl transferase	111.31	3
397689971	gi|397689971|ref|YP_006527225.1|	MROS_0971	glycoside hydrolase family protein	111.06	3
397689376	gi|397689376|ref|YP_006526630.1|	MROS_0373	RNA methyltransferase, TrmH family, group 3	110.97	1
397689045	gi|397689045|ref|YP_006526299.1|	MROS_0042	hypothetical protein	109.6	1
397691233	gi|397691233|ref|YP_006528487.1|	MROS_2244	tetratricopeptide TPR_2	109.55	1
397691189	gi|397691189|ref|YP_006528443.1|	MROS_2200	alpha amylase catalytic region	108.81	2
397689645	gi|397689645|ref|YP_006526899.1|	MROS_0643	Lactoylglutathione lyase	108.44	1
397689207	gi|397689207|ref|YP_006526461.1|	MROS_0204	50S ribosomal protein L5	107.21	2
397690204	gi|397690204|ref|YP_006527458.1|	MROS_1208	hypothetical protein	106.95	2
397691007	gi|397691007|ref|YP_006528261.1|	MROS_2016	histidine kinase	106.89	2
397690512	gi|397690512|ref|YP_006527766.1|	MROS_1516	cbb3-type cytochrome c oxidase accessory protein CcoG	106.87	2
397691797	gi|397691797|ref|YP_006529051.1|	MROS_2808	Ferritin-like protein	106.29	2
397689338	gi|397689338|ref|YP_006526592.1|	MROS_0335	dihydroorotase	105.56	2
397691447	gi|397691447|ref|YP_006528701.1|	MROS_2458	glycine dehydrogenase	105.52	2
397690201	gi|397690201|ref|YP_006527455.1|	MROS_1205	hypothetical protein	105.01	2
397691040	gi|397691040|ref|YP_006528294.1|	MROS_2050	hypothetical protein	104.92	2
397690173	gi|397690173|ref|YP_006527427.1|	MROS_1177	prolyl-tRNA synthetase	104.86	2
397691473	gi|397691473|ref|YP_006528727.1|	MROS_2484	response regulator	104.86	1
397690594	gi|397690594|ref|YP_006527848.1|	MROS_1601	MscS Mechanosensitive ion channel	103.62	2
397691242	gi|397691242|ref|YP_006528496.1|	MROS_2253	glutamine--scyllo-inositol transaminase	103.58	2
397691387	gi|397691387|ref|YP_006528641.1|	MROS_2398	nitrogen regulatory protein P-II	102.91	1
397689389	gi|397689389|ref|YP_006526643.1|	MROS_0387	methylmalonyl-CoA mutase	102.78	2
397691435	gi|397691435|ref|YP_006528689.1|	MROS_2446	nicotinate (nicotinamide) nucleotide adenylyltransferase	102.49	2
397690184	gi|397690184|ref|YP_006527438.1|	MROS_1188	sensor protein RprX	102.37	2
397690543	gi|397690543|ref|YP_006527797.1|	MROS_1547	7-cyano-7-deazaguanine reductase	102.09	2
397690735	gi|397690735|ref|YP_006527989.1|	MROS_1742	transcriptional regulator, XRE family	101.93	2
397690605	gi|397690605|ref|YP_006527859.1|	MROS_1612	sigma54 specific transcriptional regulator, Fis family	101.87	1
397691346	gi|397691346|ref|YP_006528600.1|	MROS_2357	AMP-dependent synthetase and ligase	101.75	2
397691699	gi|397691699|ref|YP_006528953.1|	MROS_2710	phosphoribosylformylglycinamidine synthase subunit PurQ	101.26	1
397689229	gi|397689229|ref|YP_006526483.1|	MROS_0226	50S ribosomal protein L1	101.22	1
397690835	gi|397690835|ref|YP_006528089.1|	MROS_1843	triosephosphate isomerase	100.98	2
397690492	gi|397690492|ref|YP_006527746.1|	MROS_1496	peptidase M16-like protein	100.82	2
397690753	gi|397690753|ref|YP_006528007.1|	MROS_1760	GTP-binding protein Era	100.46	2
397691784	gi|397691784|ref|YP_006529038.1|	MROS_2795	ATP phosphoribosyltransferase	99.77	2
397689516	gi|397689516|ref|YP_006526770.1|	MROS_0514	metal dependent phosphohydrolase	99.74	2
397691761	gi|397691761|ref|YP_006529015.1|	MROS_2772	hypothetical protein	99.32	1
397691612	gi|397691612|ref|YP_006528866.1|	MROS_2623	glycosyl hydrolase family 26	98.69	2
397690790	gi|397690790|ref|YP_006528044.1|	MROS_1797	pantothenate kinase	98.46	2
397690982	gi|397690982|ref|YP_006528236.1|	MROS_1991	hypothetical protein	98.44	2
397691025	gi|397691025|ref|YP_006528279.1|	MROS_2034	NADH dehydrogenase subunit I	98.34	3
397690041	gi|397690041|ref|YP_006527295.1|	MROS_1042	peptidase	98.07	2
397691602	gi|397691602|ref|YP_006528856.1|	MROS_2613	nitrogen regulatory protein P-II	97.69	1
397689816	gi|397689816|ref|YP_006527070.1|	MROS_0816	hypothetical protein	97.05	2
397690552	gi|397690552|ref|YP_006527806.1|	MROS_1556	Fructose-1,6-bisphosphatase	96.51	2
397691675	gi|397691675|ref|YP_006528929.1|	MROS_2686	transferase hexapeptide repeat containing protein	96.47	3
397689167	gi|397689167|ref|YP_006526421.1|	MROS_0164	N-acetyl-gamma-glutamyl-phosphate reductase	96.33	2
397690187	gi|397690187|ref|YP_006527441.1|	MROS_1191	transporter, MscS family	96	2
397691756	gi|397691756|ref|YP_006529010.1|	MROS_2767	acyl-CoA dehydrogenase domain-containing protein	95.76	2
397689998	gi|397689998|ref|YP_006527252.1|	MROS_0998	lipoprotein	95.09	1
397690669	gi|397690669|ref|YP_006527923.1|	MROS_1676	ADP-L-glycero-D-manno-heptose-6-epimerase	95.02	1
397689473	gi|397689473|ref|YP_006526727.1|	MROS_0471	transcriptional regulator, LacI family	94.69	2
397690355	gi|397690355|ref|YP_006527609.1|	MROS_1359	hypothetical protein	94.53	2
397691299	gi|397691299|ref|YP_006528553.1|	MROS_2310	hypothetical protein	94.3	1
397689214	gi|397689214|ref|YP_006526468.1|	MROS_0211	50S ribosomal protein L22	94.12	3
397690469	gi|397690469|ref|YP_006527723.1|	MROS_1473	Sua5/YciO/YrdC/YwlC family protein	94.11	2
397690671	gi|397690671|ref|YP_006527925.1|	MROS_1678	phosphotransferase enzyme family protein	93.56	2
397691028	gi|397691028|ref|YP_006528282.1|	MROS_2037	transporter, MscS family	93.55	1
397690091	gi|397690091|ref|YP_006527345.1|	MROS_1093	hypothetical protein	93.41	2
397690523	gi|397690523|ref|YP_006527777.1|	MROS_1527	Peptidase S46	93.19	1
397690691	gi|397690691|ref|YP_006527945.1|	MROS_1698	replicative DNA helicase	92.63	2
397690379	gi|397690379|ref|YP_006527633.1|	MROS_1383	pyruvate-formate lyase-activating enzyme	92.48	2
397689822	gi|397689822|ref|YP_006527076.1|	MROS_0822	methyl-accepting chemotaxis sensory transducer	92.46	1
397689008	gi|397689008|ref|YP_006526262.1|	MROS_0005	TonB-dependent receptor	92.32	1
397690149	gi|397690149|ref|YP_006527403.1|	MROS_1152	NAD-dependent epimerase/dehydratase	92.3	1
397689142	gi|397689142|ref|YP_006526396.1|	MROS_0139	asparaginyl-tRNA synthetase	91.98	3
397689720	gi|397689720|ref|YP_006526974.1|	MROS_0719	hypothetical protein	91.77	1
397689233	gi|397689233|ref|YP_006526487.1|	MROS_0230	50S ribosomal protein L33	91.76	1
397691012	gi|397691012|ref|YP_006528266.1|	MROS_2021	universal stress protein	91.22	2
397690846	gi|397690846|ref|YP_006528100.1|	MROS_1854	anti-sigma-factor antagonist	90.8	4
397690231	gi|397690231|ref|YP_006527485.1|	MROS_1235	serine/threonine protein kinase with PASTA sensor(s)	90.71	2
397689154	gi|397689154|ref|YP_006526408.1|	MROS_0151	Carbamate kinase	90.66	2
397689220	gi|397689220|ref|YP_006526474.1|	MROS_0217	30S ribosomal protein S10	90.39	2
397690435	gi|397690435|ref|YP_006527689.1|	MROS_1439	oligoendopeptidase F	90.39	2
397691771	gi|397691771|ref|YP_006529025.1|	MROS_2782	anthranilate phosphoribosyltransferase	89.7	2
397691161	gi|397691161|ref|YP_006528415.1|	MROS_2172	Chemotaxis CheY-like receiver protein	89.68	1
397690828	gi|397690828|ref|YP_006528082.1|	MROS_1836	tetraacyldisaccharide 4'-kinase	89.27	3
397691593	gi|397691593|ref|YP_006528847.1|	MROS_2604	hypothetical protein	89.26	2
397689068	gi|397689068|ref|YP_006526322.1|	MROS_0065	hypothetical protein	89.15	1
397689164	gi|397689164|ref|YP_006526418.1|	MROS_0161	acetylornithine aminotransferase apoenzyme	89.02	2
397690426	gi|397690426|ref|YP_006527680.1|	MROS_1430	excinuclease ABC, A subunit	88.72	2
397690945	gi|397690945|ref|YP_006528199.1|	MROS_1954	GTP-binding protein LepA	88.01	2
397691459	gi|397691459|ref|YP_006528713.1|	MROS_2470	orotate phosphoribosyltransferase	87.72	1
397690725	gi|397690725|ref|YP_006527979.1|	MROS_1732	hypothetical protein	87.69	1
397690916	gi|397690916|ref|YP_006528170.1|	MROS_1925	3-hydroxybutyryl-CoA dehydrogenase	87.6	2
397689566	gi|397689566|ref|YP_006526820.1|	MROS_0564	Beta-glucuronidase	87.05	2
397690775	gi|397690775|ref|YP_006528029.1|	MROS_1782	oxidoreductase	87.01	3
397691455	gi|397691455|ref|YP_006528709.1|	MROS_2466	hypothetical protein	86.64	2
397689415	gi|397689415|ref|YP_006526669.1|	MROS_0413	hypothetical protein	86.27	2
397689057	gi|397689057|ref|YP_006526311.1|	MROS_0054	imidazolonepropionase	86.19	1
397689918	gi|397689918|ref|YP_006527172.1|	MROS_0918	arginine repressor, ArgR	85.74	2
397691611	gi|397691611|ref|YP_006528865.1|	MROS_2622	peptidase U61, LD-carboxypeptidase A	85.51	2
397689253	gi|397689253|ref|YP_006526507.1|	MROS_0250	hypothetical protein	84.04	2
397689560	gi|397689560|ref|YP_006526814.1|	MROS_0558	PAS/PAC sensor hybrid histidine kinase	83.97	2
397691389	gi|397691389|ref|YP_006528643.1|	MROS_2400	ammonium transporter	82.96	1
397691336	gi|397691336|ref|YP_006528590.1|	MROS_2347	Fibronectin type III domain protein	82.22	1
397689314	gi|397689314|ref|YP_006526568.1|	MROS_0311	hypothetical protein	81.67	2
397689245	gi|397689245|ref|YP_006526499.1|	MROS_0242	outer membrane protein	81.61	3
397690217	gi|397690217|ref|YP_006527471.1|	MROS_1221	mechanosensitive ion channel family protein	81.5	1
397691013	gi|397691013|ref|YP_006528267.1|	MROS_2022	Na/H antiporter	81.27	1
397689364	gi|397689364|ref|YP_006526618.1|	MROS_0361	transmembrane protein	81.11	1
397689098	gi|397689098|ref|YP_006526352.1|	MROS_0095	class II aldolase/adducin family protein	81.07	1
397691491	gi|397691491|ref|YP_006528745.1|	MROS_2502	Dihydropteroate synthase	80.87	3
397690055	gi|397690055|ref|YP_006527309.1|	MROS_1056	glycosyl hydrolase family 88	80.51	1
397690339	gi|397690339|ref|YP_006527593.1|	MROS_1343	serine acetyltransferase, plasmid	80.38	2
397691597	gi|397691597|ref|YP_006528851.1|	MROS_2608	transcriptional regulator, LacI family	80.05	2
397689850	gi|397689850|ref|YP_006527104.1|	MROS_0850	hypothetical protein	79.94	1
397689674	gi|397689674|ref|YP_006526928.1|	MROS_0672	isoprenylcysteine carboxyl methyltransferase	79.8	1
397690318	gi|397690318|ref|YP_006527572.1|	MROS_1322	galactokinase	79.66	2
397689774	gi|397689774|ref|YP_006527028.1|	MROS_0773	heavy metal efflux pump, CzcA family	79.56	1
397690541	gi|397690541|ref|YP_006527795.1|	MROS_1545	UTP-GlnB uridylyltransferase, GlnD	79.25	2
397689562	gi|397689562|ref|YP_006526816.1|	MROS_0560	pectate lyase, putative, pel1G	78.94	1
397690224	gi|397690224|ref|YP_006527478.1|	MROS_1228	two component, sigma54 specific, Fis family transcriptional regulator	78.71	2
397691110	gi|397691110|ref|YP_006528364.1|	MROS_2121	Chemotaxis CheY-like receiver protein	78.49	1
397689565	gi|397689565|ref|YP_006526819.1|	MROS_0563	hypothetical protein	78.26	1
397690484	gi|397690484|ref|YP_006527738.1|	MROS_1488	3-deoxy-D-manno-octulosonate 8-phosphate phosphatase, YrbI family	77.55	1
397689059	gi|397689059|ref|YP_006526313.1|	MROS_0056	glutamate formimidoyltransferase	77.5	1
397691014	gi|397691014|ref|YP_006528268.1|	MROS_2023	hypothetical protein	77.02	1
397691247	gi|397691247|ref|YP_006528501.1|	MROS_2258	2-oxoisovalerate dehydrogenase E1 component	76.92	2
397691440	gi|397691440|ref|YP_006528694.1|	MROS_2451	3-oxoacyl-(acyl-carrier-protein) synthase III	76.76	1
397689011	gi|397689011|ref|YP_006526265.1|	MROS_0008	Cell division transport system ATP-binding protein	76.38	1
397691506	gi|397691506|ref|YP_006528760.1|	MROS_2517	signal recognition particle-docking protein FtsY	75.84	1
397689911	gi|397689911|ref|YP_006527165.1|	MROS_0911	hypothetical protein	75.79	1
397691151	gi|397691151|ref|YP_006528405.1|	MROS_2162	flagellar hook-associated protein FlgK	75.48	1
397690913	gi|397690913|ref|YP_006528167.1|	MROS_1922	hypothetical protein	75.28	1
397691344	gi|397691344|ref|YP_006528598.1|	MROS_2355	GTP-dependent nucleic acid-binding protein EngD	75.02	1
397689830	gi|397689830|ref|YP_006527084.1|	MROS_0830	extracellular solute-binding protein family 1	74.27	2
397689286	gi|397689286|ref|YP_006526540.1|	MROS_0283	hypothetical protein	74.2	2
397691667	gi|397691667|ref|YP_006528921.1|	MROS_2678	N-acetyl sugar amidotransferase	74.05	1
397689332	gi|397689332|ref|YP_006526586.1|	MROS_0329	cell wall hydrolase/autolysin	73.94	2
397690096	gi|397690096|ref|YP_006527350.1|	MROS_1098	cytochrome c nitrite reductase, catalytic subunit NrfA	73.73	2
397690027	gi|397690027|ref|YP_006527281.1|	MROS_1028	phospholipase, patatin family	73.49	2
397689073	gi|397689073|ref|YP_006526327.1|	MROS_0070	translation initiation factor IF-3	73.48	1
397689407	gi|397689407|ref|YP_006526661.1|	MROS_0405	FKBP-type peptidyl-prolyl cis-trans isomerase	73.41	1
397691364	gi|397691364|ref|YP_006528618.1|	MROS_2375	NADH dehydrogenase subunit H	73.26	1
397689144	gi|397689144|ref|YP_006526398.1|	MROS_0141	Lipopolysaccharide heptosyltransferase	73.2	3
397691105	gi|397691105|ref|YP_006528359.1|	MROS_2116	PAS/PAC sensor hybrid histidine kinase	72.87	2
397691464	gi|397691464|ref|YP_006528718.1|	MROS_2475	microcompartments protein	72.66	1
397691268	gi|397691268|ref|YP_006528522.1|	MROS_2279	polynucleotide adenylyltransferase/metal dependent phosphohydrolase	72.56	2
397691010	gi|397691010|ref|YP_006528264.1|	MROS_2019	PAS:Response regulator receiver:ATP-binding region, ATPase-like:Histidine kinase A-like protein	72.34	2
397690051	gi|397690051|ref|YP_006527305.1|	MROS_1052	esterase	72.27	1
397689547	gi|397689547|ref|YP_006526801.1|	MROS_0545	response regulator receiver modulated CheW protein	71.24	2
397691011	gi|397691011|ref|YP_006528265.1|	MROS_2020	branched-chain amino acid aminotransferase	71.09	2
397690035	gi|397690035|ref|YP_006527289.1|	MROS_1036	DNA polymerase III, beta chain	70.77	2
397689441	gi|397689441|ref|YP_006526695.1|	MROS_0439	riboflavin biosynthesis protein RibD	70.75	2
397691360	gi|397691360|ref|YP_006528614.1|	MROS_2371	NADH dehydrogenase subunit L	70.61	1
397689915	gi|397689915|ref|YP_006527169.1|	MROS_0915	metalloendopeptidase PepO	70.55	2
397689717	gi|397689717|ref|YP_006526971.1|	MROS_0716	GTP-binding protein HflX	70.35	2
397690845	gi|397690845|ref|YP_006528099.1|	MROS_1853	adenylosuccinate synthetase	69.89	2
397691835	gi|397691835|ref|YP_006529089.1|	MROS_2846	phosphate acetyltransferase	69.74	1
397691683	gi|397691683|ref|YP_006528937.1|	MROS_2694	Chaperonin GroES	69.54	1
397690368	gi|397690368|ref|YP_006527622.1|	MROS_1372	phosphoenolpyruvate carboxykinase	69.51	1
397691096	gi|397691096|ref|YP_006528350.1|	MROS_2107	Ribonucleoside-diphosphate reductase subunit alpha	69.42	2
397690483	gi|397690483|ref|YP_006527737.1|	MROS_1487	short-chain dehydrogenase/reductase SDR	69.03	1
397691041	gi|397691041|ref|YP_006528295.1|	MROS_2051	hypothetical protein	68.95	1
397690244	gi|397690244|ref|YP_006527498.1|	MROS_1248	cold-shock DNA-binding protein family protein	68.92	1
397690295	gi|397690295|ref|YP_006527549.1|	MROS_1299	multi-sensor hybrid histidine kinase	68.87	1
397690283	gi|397690283|ref|YP_006527537.1|	MROS_1287	HsdR family type I site-specific deoxyribonuclease	68.68	2
397690338	gi|397690338|ref|YP_006527592.1|	MROS_1342	cysteine synthase	68.62	1
397689733	gi|397689733|ref|YP_006526987.1|	MROS_0732	RNA polymerase ECF-type sigma factor	68.58	1
397690517	gi|397690517|ref|YP_006527771.1|	MROS_1521	hypothetical protein	68.36	2
397689670	gi|397689670|ref|YP_006526924.1|	MROS_0668	NAD-dependent epimerase/dehydratase family protein	68.32	1
397689219	gi|397689219|ref|YP_006526473.1|	MROS_0216	50S ribosomal protein L3	68.23	1
397689648	gi|397689648|ref|YP_006526902.1|	MROS_0646	methylmalonyl-CoA decarboxylase subunit gamma	68.04	1
397691109	gi|397691109|ref|YP_006528363.1|	MROS_2120	response regulator receiver protein	68.02	1
397690385	gi|397690385|ref|YP_006527639.1|	MROS_1389	RNA methylase	67.96	2
397690934	gi|397690934|ref|YP_006528188.1|	MROS_1943	signal peptide protein	67.58	2
397690719	gi|397690719|ref|YP_006527973.1|	MROS_1726	transaldolase	67.55	1
397691629	gi|397691629|ref|YP_006528883.1|	MROS_2640	phosphate ABC transporter substrate-binding protein, PhoT family	67.45	1
397691841	gi|397691841|ref|YP_006529095.1|	MROS_2852	malate dehydrogenase	66.46	2
397691630	gi|397691630|ref|YP_006528884.1|	MROS_2641	hypothetical protein	66.25	1
397691698	gi|397691698|ref|YP_006528952.1|	MROS_2709	phosphoribosylformylglycinamidine synthase, purS	65.84	1
397691062	gi|397691062|ref|YP_006528316.1|	MROS_2073	hypothetical protein	65.5	1
397691282	gi|397691282|ref|YP_006528536.1|	MROS_2293	GMP synthase glutamine-hydrolyzing	65	2
397691382	gi|397691382|ref|YP_006528636.1|	MROS_2393	hypothetical protein	64.83	2
397690193	gi|397690193|ref|YP_006527447.1|	MROS_1197	H(+)-transporting two-sector ATPase	64.81	1
397689346	gi|397689346|ref|YP_006526600.1|	MROS_0343	Fe-S cluster assembly ATP-binding protein SufC	64.43	1
397691608	gi|397691608|ref|YP_006528862.1|	MROS_2619	hypothetical protein	64.41	1
397689528	gi|397689528|ref|YP_006526782.1|	MROS_0526	ABC transport system ATP-binding protein	64.36	2
397690175	gi|397690175|ref|YP_006527429.1|	MROS_1179	nitrogen-fixing protein NifU	64.33	2
397689982	gi|397689982|ref|YP_006527236.1|	MROS_0982	hypothetical protein	64.11	1
397690891	gi|397690891|ref|YP_006528145.1|	MROS_1900	YbbR family protein	64.1	1
397690058	gi|397690058|ref|YP_006527312.1|	MROS_1059	glycoside hydrolase family 13 domain protein	63.98	3
397689464	gi|397689464|ref|YP_006526718.1|	MROS_0462	hypothetical protein	63.55	2
397690340	gi|397690340|ref|YP_006527594.1|	MROS_1344	cold-shock DNA-binding domain protein	63.34	1
397689173	gi|397689173|ref|YP_006526427.1|	MROS_0170	Parvulin-like peptidyl-prolyl isomerase	63.3	2
397689141	gi|397689141|ref|YP_006526395.1|	MROS_0138	NADH dehydrogenase subunit J	63.19	1
397691192	gi|397691192|ref|YP_006528446.1|	MROS_2203	acetyl-CoA acetyltransferase	62.66	1
397689382	gi|397689382|ref|YP_006526636.1|	MROS_0379	OstA family protein	61.81	2
397689694	gi|397689694|ref|YP_006526948.1|	MROS_0692	hypothetical protein	61.54	1
397689457	gi|397689457|ref|YP_006526711.1|	MROS_0455	GTPase ObgE	61.51	1
397689067	gi|397689067|ref|YP_006526321.1|	MROS_0064	hypothetical protein	60.79	1
397690837	gi|397690837|ref|YP_006528091.1|	MROS_1845	Chromosome-partitioning ATPase protein	60.55	1
397691619	gi|397691619|ref|YP_006528873.1|	MROS_2630	demethylmenaquinone methyltransferase-like protein	60.32	1
397689529	gi|397689529|ref|YP_006526783.1|	MROS_0527	ABC transport system permease protein	60.29	1
397691748	gi|397691748|ref|YP_006529002.1|	MROS_2759	adenine phosphoribosyltransferase	60.05	1
397689712	gi|397689712|ref|YP_006526966.1|	MROS_0710	aminopeptidase	59.57	2
397691376	gi|397691376|ref|YP_006528630.1|	MROS_2387	hypothetical protein	59.55	1
397691111	gi|397691111|ref|YP_006528365.1|	MROS_2122	Cemotaxis phosphatase CheZ	59.54	1
397689454	gi|397689454|ref|YP_006526708.1|	MROS_0452	preprotein translocase subunit SecG	59.16	1
397689699	gi|397689699|ref|YP_006526953.1|	MROS_0697	hypothetical protein	58.93	1
397689504	gi|397689504|ref|YP_006526758.1|	MROS_0502	hypothetical protein	58.72	1
397689666	gi|397689666|ref|YP_006526920.1|	MROS_0664	multi-sensor signal transduction histidine kinase	58.66	1
397689427	gi|397689427|ref|YP_006526681.1|	MROS_0425	hypothetical protein	58.54	1
397690695	gi|397690695|ref|YP_006527949.1|	MROS_1702	glutamyl-tRNA(Gln) amidotransferase, B subunit	58.23	1
397689230	gi|397689230|ref|YP_006526484.1|	MROS_0227	50S ribosomal protein L11	57.99	2
397689753	gi|397689753|ref|YP_006527007.1|	MROS_0752	Carbohydrate-binding CenC domain protein	57.85	1
397690942	gi|397690942|ref|YP_006528196.1|	MROS_1951	hypothetical protein	57.71	1
397689029	gi|397689029|ref|YP_006526283.1|	MROS_0026	methyltransferase	57.53	1
397691260	gi|397691260|ref|YP_006528514.1|	MROS_2271	glutamyl/glutaminyl-tRNA synthetase	57.4	2
397690240	gi|397690240|ref|YP_006527494.1|	MROS_1244	two component transcriptional regulator, LuxR family	57.06	1
397689705	gi|397689705|ref|YP_006526959.1|	MROS_0703	Fructose-1,6-bisphosphatase-like protein	57.02	1
397689927	gi|397689927|ref|YP_006527181.1|	MROS_0927	hypothetical protein	56.85	1
397691286	gi|397691286|ref|YP_006528540.1|	MROS_2297	phosphate starvation-inducible protein PhoH-like protein	56.73	1
397689094	gi|397689094|ref|YP_006526348.1|	MROS_0091	transcriptional regulator, LacI family	56.65	1
397689758	gi|397689758|ref|YP_006527012.1|	MROS_0757	glycoside hydrolase family 9	55.99	1
397689957	gi|397689957|ref|YP_006527211.1|	MROS_0957	phosphoribulokinase/uridine kinase	55.97	1
397690926	gi|397690926|ref|YP_006528180.1|	MROS_1935	prephenate dehydrogenase	55.84	1
397690151	gi|397690151|ref|YP_006527405.1|	MROS_1154	electron transport protein SCO1/SenC	55.71	1
397690814	gi|397690814|ref|YP_006528068.1|	MROS_1822	multi-sensor signal transduction histidine kinase	55.32	1
397691643	gi|397691643|ref|YP_006528897.1|	MROS_2654	ferrous iron transport protein B-like protein (GTP binding)	54.92	1
397690978	gi|397690978|ref|YP_006528232.1|	MROS_1987	oxidoreductase	54.62	1
397690907	gi|397690907|ref|YP_006528161.1|	MROS_1916	ABC transporter related protein	54.53	1
397691692	gi|397691692|ref|YP_006528946.1|	MROS_2703	hypothetical protein	53.98	2
397691250	gi|397691250|ref|YP_006528504.1|	MROS_2261	2-oxoglutarate ferredoxin oxidoreductase subunit delta	53.89	1
397691842	gi|397691842|ref|YP_006529096.1|	MROS_2853	50S ribosomal protein L27	53.86	1
397691687	gi|397691687|ref|YP_006528941.1|	MROS_2698	NAD-dependent epimerase/dehydratase	53.77	2
397691715	gi|397691715|ref|YP_006528969.1|	MROS_2726	FAD-dependent thymidylate synthase	53.72	2
397691570	gi|397691570|ref|YP_006528824.1|	MROS_2581	Geranylgeranyl pyrophosphate synthase	53.53	3
397691402	gi|397691402|ref|YP_006528656.1|	MROS_2413	hypothetical protein	53.41	1
397690230	gi|397690230|ref|YP_006527484.1|	MROS_1234	hypothetical protein	53.36	1
397689390	gi|397689390|ref|YP_006526644.1|	MROS_0388	3-deoxy-D-manno-octulosonate cytidylyltransferase	53.03	1
397691601	gi|397691601|ref|YP_006528855.1|	MROS_2612	peptidase u32	52.78	1
397691202	gi|397691202|ref|YP_006528456.1|	MROS_2213	hypothetical protein	52.68	1
397691823	gi|397691823|ref|YP_006529077.1|	MROS_2834	excinuclease ABC subunit C	52.57	1
397691757	gi|397691757|ref|YP_006529011.1|	MROS_2768	phosphoribosylformimino-5-aminoimidazole carboxamide ribotide isomerase	52.48	1
397690584	gi|397690584|ref|YP_006527838.1|	MROS_1590	Alpha-L-fucosidase	51.97	1
397690634	gi|397690634|ref|YP_006527888.1|	MROS_1641	Carbamoyltransferase	51.83	2
397690094	gi|397690094|ref|YP_006527348.1|	MROS_1096	alpha/beta hydrolase fold protein	51.64	2
397690518	gi|397690518|ref|YP_006527772.1|	MROS_1522	D-alanine-D-alanine ligase	51.55	1
397690969	gi|397690969|ref|YP_006528223.1|	MROS_1978	2-oxoglutarate ferredoxin oxidoreductase subunit beta	51.52	1
397690199	gi|397690199|ref|YP_006527453.1|	MROS_1203	deoxyguanosinetriphosphate triphosphohydrolase	51.04	2
397691036	gi|397691036|ref|YP_006528290.1|	MROS_2046	GTPase	50.88	2
397690979	gi|397690979|ref|YP_006528233.1|	MROS_1988	hypothetical protein	50.66	1
397689320	gi|397689320|ref|YP_006526574.1|	MROS_0317	UDP-N-acetylmuramyl pentapeptide synthase	50.55	3
397691290	gi|397691290|ref|YP_006528544.1|	MROS_2301	hypothetical protein	50.46	1
397691672	gi|397691672|ref|YP_006528926.1|	MROS_2683	O-antigen translocase	50.3	1
397691373	gi|397691373|ref|YP_006528627.1|	MROS_2384	hypothetical protein	50.27	1
397689668	gi|397689668|ref|YP_006526922.1|	MROS_0666	PAS/PAC sensor signal transduction histidine kinase	49.93	2
397689200	gi|397689200|ref|YP_006526454.1|	MROS_0197	50S ribosomal protein L15	49.82	2
397691609	gi|397691609|ref|YP_006528863.1|	MROS_2620	Radical SAM domain protein	49.6	1
397691181	gi|397691181|ref|YP_006528435.1|	MROS_2192	Chemotaxis signal transduction protein CheW	49.6	2
397689381	gi|397689381|ref|YP_006526635.1|	MROS_0378	ABC transporter, ATP-binding protein	49.54	1
397689766	gi|397689766|ref|YP_006527020.1|	MROS_0765	peptidase T	49.3	1
397691636	gi|397691636|ref|YP_006528890.1|	MROS_2647	hypothetical protein	49.24	2
397691824	gi|397691824|ref|YP_006529078.1|	MROS_2835	transcriptional regulator, LacI family	49.23	1
397691504	gi|397691504|ref|YP_006528758.1|	MROS_2515	glutamine phosphoribosylpyrophosphate amidotransferase	49.17	2
397690800	gi|397690800|ref|YP_006528054.1|	MROS_1808	hypothetical protein	49.13	1
397690840	gi|397690840|ref|YP_006528094.1|	MROS_1848	ferrous iron transport protein B	49.06	2
397689348	gi|397689348|ref|YP_006526602.1|	MROS_0345	Appr-1-p processing protein	49.05	1
397690841	gi|397690841|ref|YP_006528095.1|	MROS_1849	ferrous iron transport protein B	49.05	1
397689896	gi|397689896|ref|YP_006527150.1|	MROS_0896	PAS/PAC sensor signal transduction histidine kinase	48.87	1
397691258	gi|397691258|ref|YP_006528512.1|	MROS_2269	hypothetical protein	48.65	1
397689197	gi|397689197|ref|YP_006526451.1|	MROS_0194	Translation initiation factor IF-1	48.16	1
397690353	gi|397690353|ref|YP_006527607.1|	MROS_1357	hypothetical protein	48.03	1
397690612	gi|397690612|ref|YP_006527866.1|	MROS_1619	hypothetical protein	47.91	1
397689384	gi|397689384|ref|YP_006526638.1|	MROS_0382	hypothetical protein	47.88	2
397690567	gi|397690567|ref|YP_006527821.1|	MROS_1572	4Fe-4S ferredoxin iron-sulfur binding domain protein	47.74	1
397691323	gi|397691323|ref|YP_006528577.1|	MROS_2334	transketolase	47.72	2
397689239	gi|397689239|ref|YP_006526493.1|	MROS_0236	3-isopropylmalate dehydrogenase	47.68	1
397691234	gi|397691234|ref|YP_006528488.1|	MROS_2245	periplasmic protein	47.52	1
397691735	gi|397691735|ref|YP_006528989.1|	MROS_2746	hypothetical protein	47.14	1
397691501	gi|397691501|ref|YP_006528755.1|	MROS_2512	MerR family transcriptional regulator	47.04	1
397691061	gi|397691061|ref|YP_006528315.1|	MROS_2072	hypothetical protein	46.94	1
397691637	gi|397691637|ref|YP_006528891.1|	MROS_2648	1-acyl-sn-glycerol-3-phosphate acyltransferase	46.7	1
397690687	gi|397690687|ref|YP_006527941.1|	MROS_1694	YicC domain protein	46.69	2
397689414	gi|397689414|ref|YP_006526668.1|	MROS_0412	4Fe-4S ferredoxin iron-sulfur binding domain protein	46.05	1
397689621	gi|397689621|ref|YP_006526875.1|	MROS_0619	long-chain-fatty-acid-CoA ligase	45.76	1
397691670	gi|397691670|ref|YP_006528924.1|	MROS_2681	hypothetical protein	45.61	1
397691205	gi|397691205|ref|YP_006528459.1|	MROS_2216	hypothetical protein	45.6	1
397691395	gi|397691395|ref|YP_006528649.1|	MROS_2406	alanine dehydrogenase	45.53	1
397689488	gi|397689488|ref|YP_006526742.1|	MROS_0486	transcriptional regulator, TetR family	45.52	1
397689195	gi|397689195|ref|YP_006526449.1|	MROS_0192	30S ribosomal protein S13	45.42	1
397691663	gi|397691663|ref|YP_006528917.1|	MROS_2674	hypothetical protein	45.31	1
397689439	gi|397689439|ref|YP_006526693.1|	MROS_0437	hypoxanthine phosphoribosyltransferase	45.14	1
397689336	gi|397689336|ref|YP_006526590.1|	MROS_0333	hypothetical protein	44.75	1
397689181	gi|397689181|ref|YP_006526435.1|	MROS_0178	fumarate hydratase	44.65	2
397691251	gi|397691251|ref|YP_006528505.1|	MROS_2262	2-oxoglutarate ferredoxin oxidoreductase subunit alpha	44.45	2
397690482	gi|397690482|ref|YP_006527736.1|	MROS_1486	aminotransferase class-III	44.16	1
397691310	gi|397691310|ref|YP_006528564.1|	MROS_2321	TonB-dependent receptor	44.07	1
397691599	gi|397691599|ref|YP_006528853.1|	MROS_2610	TonB-dependent receptor	44.07	1
397690678	gi|397690678|ref|YP_006527932.1|	MROS_1685	30S ribosomal protein S9	43.88	2
397691138	gi|397691138|ref|YP_006528392.1|	MROS_2149	flagellar biosynthesis protein FlhG	43.8	2
397690596	gi|397690596|ref|YP_006527850.1|	MROS_1603	alpha/beta hydrolase fold protein	43.77	1
397691802	gi|397691802|ref|YP_006529056.1|	MROS_2813	hypothetical protein	43.52	2
397689600	gi|397689600|ref|YP_006526854.1|	MROS_0598	Type IV pilus assembly protein PilC	43.23	1
397689486	gi|397689486|ref|YP_006526740.1|	MROS_0484	TonB-dependent receptor plug	43	2
397691401	gi|397691401|ref|YP_006528655.1|	MROS_2412	glycoprotease family protein	42.9	1
397690856	gi|397690856|ref|YP_006528110.1|	MROS_1864	30S ribosomal protein S18	42.89	1
397689537	gi|397689537|ref|YP_006526791.1|	MROS_0535	5'-nucleotidase domain-containing protein	42.88	1
397691555	gi|397691555|ref|YP_006528809.1|	MROS_2566	MutS2 family protein	42.66	1
397690156	gi|397690156|ref|YP_006527410.1|	MROS_1159	acetyltransferase, GNAT family	42.63	1
397691266	gi|397691266|ref|YP_006528520.1|	MROS_2277	UDP-N-acetylglucosamine 1-carboxyvinyltransferase	42.55	1
397690558	gi|397690558|ref|YP_006527812.1|	MROS_1562	cytochrome C family protein	42.49	1
397689948	gi|397689948|ref|YP_006527202.1|	MROS_0948	chaperonin Cpn10	42.43	1
397689495	gi|397689495|ref|YP_006526749.1|	MROS_0493	hypothetical protein	42.35	1
397689809	gi|397689809|ref|YP_006527063.1|	MROS_0809	CRISPR-associated protein cas1	42.3	1
397690836	gi|397690836|ref|YP_006528090.1|	MROS_1844	nitrogen-fixing NifU domain protein	41.92	1
397690403	gi|397690403|ref|YP_006527657.1|	MROS_1407	hypothetical protein	40.97	1
397689138	gi|397689138|ref|YP_006526392.1|	MROS_0135	NADH dehydrogenase subunit M	40.82	1
397689815	gi|397689815|ref|YP_006527069.1|	MROS_0815	hypothetical protein	40.55	1
397690623	gi|397690623|ref|YP_006527877.1|	MROS_1630	metal-dependent protease - like protein	40.39	1
397689368	gi|397689368|ref|YP_006526622.1|	MROS_0365	dTDP-4-dehydrorhamnose 3,5-epimerase	39.93	1
397690668	gi|397690668|ref|YP_006527922.1|	MROS_1675	hypothetical protein	39.56	1
397690847	gi|397690847|ref|YP_006528101.1|	MROS_1855	RNA polymerase, sigma-24 subunit, ECF subfamily	39.47	1
397689235	gi|397689235|ref|YP_006526489.1|	MROS_0232	alpha-isopropylmalate/homocitrate synthase family transferase	39.13	1
397691531	gi|397691531|ref|YP_006528785.1|	MROS_2542	hypothetical protein	39.09	1
397690087	gi|397690087|ref|YP_006527341.1|	MROS_1089	IgA Peptidase M64 superfamily	39.08	1
397691638	gi|397691638|ref|YP_006528892.1|	MROS_2649	Lipoprotein-releasing system permease protein	39.04	1
397690721	gi|397690721|ref|YP_006527975.1|	MROS_1728	2-phosphosulfolactate phosphatase	39	1
397690068	gi|397690068|ref|YP_006527322.1|	MROS_1070	sigma-54 dependent DNA-binding response regulator	38.88	1
397689773	gi|397689773|ref|YP_006527027.1|	MROS_0772	cation efflux system transmembrane protein	38.6	1
397690062	gi|397690062|ref|YP_006527316.1|	MROS_1063	Arsenite efflux pump ACR3-like protein	38.56	1
397691359	gi|397691359|ref|YP_006528613.1|	MROS_2370	NADH dehydrogenase subunit M	38.36	1
397691645	gi|397691645|ref|YP_006528899.1|	MROS_2656	Beta-lactamase domain protein	38.31	1
397690900	gi|397690900|ref|YP_006528154.1|	MROS_1909	methenyltetrahydrofolate cyclohydrolase	37.69	1
397691102	gi|397691102|ref|YP_006528356.1|	MROS_2113	TraR/DksA family transcriptional regulator	37.57	2
397689036	gi|397689036|ref|YP_006526290.1|	MROS_0033	cytochrome c class I	37.06	1
397691396	gi|397691396|ref|YP_006528650.1|	MROS_2407	acetyl-CoA hydrolase/transferase	36.99	1
397690950	gi|397690950|ref|YP_006528204.1|	MROS_1959	Rrf2 family protein	36.95	1
397691483	gi|397691483|ref|YP_006528737.1|	MROS_2494	glycosyl transferase, family 9	36.73	2
397690191	gi|397690191|ref|YP_006527445.1|	MROS_1195	potassium uptake protein KtrA	36.42	1
397691812	gi|397691812|ref|YP_006529066.1|	MROS_2823	tetratricopeptide domain-containing protein	36.42	1
397691530	gi|397691530|ref|YP_006528784.1|	MROS_2541	HPr kinase/phosphorylase	36.28	1
397689322	gi|397689322|ref|YP_006526576.1|	MROS_0319	Cell division protein FtsI	36.27	1
397691153	gi|397691153|ref|YP_006528407.1|	MROS_2164	Chemotaxis protein MotA	36.23	1
397691103	gi|397691103|ref|YP_006528357.1|	MROS_2114	signal peptidase	36.08	1
397689331	gi|397689331|ref|YP_006526585.1|	MROS_0328	major facilitator superfamily transporter	36.03	1
397691641	gi|397691641|ref|YP_006528895.1|	MROS_2652	ferric uptake regulator, Fur family	35.87	1
397689190	gi|397689190|ref|YP_006526444.1|	MROS_0187	ribosome biogenesis GTP-binding protein YsxC	35.87	1
397689424	gi|397689424|ref|YP_006526678.1|	MROS_0422	hypothetical protein	35.63	1
397691423	gi|397691423|ref|YP_006528677.1|	MROS_2434	competence/damage-inducible protein CinA	35.61	1
397691400	gi|397691400|ref|YP_006528654.1|	MROS_2411	ATPase	35.09	1
397689767	gi|397689767|ref|YP_006527021.1|	MROS_0766	hypothetical protein	34.9	1
397690031	gi|397690031|ref|YP_006527285.1|	MROS_1032	Arsenite permease-like protein	34.9	1
397690644	gi|397690644|ref|YP_006527898.1|	MROS_1651	ferredoxin-type protein	34.66	1
397689916	gi|397689916|ref|YP_006527170.1|	MROS_0916	argininosuccinate lyase	34.52	1
397689545	gi|397689545|ref|YP_006526799.1|	MROS_0543	hypothetical protein	34.51	1
397689043	gi|397689043|ref|YP_006526297.1|	MROS_0040	Cytochrome c subfamily	34.25	1
397691488	gi|397691488|ref|YP_006528742.1|	MROS_2499	glucose-1-phosphate thymidylyltransferase-like protein	34.14	1
397690449	gi|397690449|ref|YP_006527703.1|	MROS_1453	50S ribosomal protein L11 methyltransferase	33.88	1
397690281	gi|397690281|ref|YP_006527535.1|	MROS_1285	valyl-tRNA synthetase	33.86	1
397690960	gi|397690960|ref|YP_006528214.1|	MROS_1969	peptide chain release factor 2	33.83	1
397690778	gi|397690778|ref|YP_006528032.1|	MROS_1785	AAA ATPase central domain protein	33.76	1
397691378	gi|397691378|ref|YP_006528632.1|	MROS_2389	phosphoesterase PA-phosphatase-like protein	33.63	1
397689534	gi|397689534|ref|YP_006526788.1|	MROS_0532	hypothetical protein	33.52	1
397689628	gi|397689628|ref|YP_006526882.1|	MROS_0626	ABC-type cytochrome c biogenesis transport system permease component C	33.51	1
397689112	gi|397689112|ref|YP_006526366.1|	MROS_0109	hypothetical protein	33.41	1
397691267	gi|397691267|ref|YP_006528521.1|	MROS_2278	hypothetical protein	33.29	1
397690131	gi|397690131|ref|YP_006527385.1|	MROS_1133	aspartate-semialdehyde dehydrogenase	33.27	1
397689131	gi|397689131|ref|YP_006526385.1|	MROS_0128	iron (III) ABC transporter, ATP-binding protein (hemV-1)	32.99	1
397691759	gi|397691759|ref|YP_006529013.1|	MROS_2770	uspa domain-containing protein	32.81	1
397689103	gi|397689103|ref|YP_006526357.1|	MROS_0100	ethanolamine utilization protein EutE	32.72	1
397689031	gi|397689031|ref|YP_006526285.1|	MROS_0028	L-arabinose isomerase	32.66	1
397690215	gi|397690215|ref|YP_006527469.1|	MROS_1219	methyltransferase type 11	32.4	1
397689013	gi|397689013|ref|YP_006526267.1|	MROS_0010	4-hydroxythreonine-4-phosphate dehydrogenase	32.31	1
397689594	gi|397689594|ref|YP_006526848.1|	MROS_0592	Type IV pilus assembly protein PilQ	32.1	1
397689929	gi|397689929|ref|YP_006527183.1|	MROS_0929	hypothetical protein	32.06	2
397691662	gi|397691662|ref|YP_006528916.1|	MROS_2673	UDP-N-acetylglucosamine 2-epimerase	31.82	1
397689383	gi|397689383|ref|YP_006526637.1|	MROS_0381	KpsF/GutQ	31.61	1
397689470	gi|397689470|ref|YP_006526724.1|	MROS_0468	galactokinase	31.3	1
397690575	gi|397690575|ref|YP_006527829.1|	MROS_1580	glucan 1,4-beta-glucosidase	31.17	1
397690086	gi|397690086|ref|YP_006527340.1|	MROS_1088	hypothetical protein	30.86	1
397690958	gi|397690958|ref|YP_006528212.1|	MROS_1967	protein-L-isoaspartate O-methyltransferase	30.82	1
397691191	gi|397691191|ref|YP_006528445.1|	MROS_2202	hypothetical protein	30.55	1
397690216	gi|397690216|ref|YP_006527470.1|	MROS_1220	transcriptional regulator, BadM/Rrf2 family	30.5	2
397689556	gi|397689556|ref|YP_006526810.1|	MROS_0554	NAD-dependent deacetylase	30.49	1
397690407	gi|397690407|ref|YP_006527661.1|	MROS_1411	hypothetical protein	30.36	1
397689455	gi|397689455|ref|YP_006526709.1|	MROS_0453	peptidase, M48 family	30.08	1
397689137	gi|397689137|ref|YP_006526391.1|	MROS_0134	Citrate transporter	29.9	1
397691338	gi|397691338|ref|YP_006528592.1|	MROS_2349	glycosyl hydrolase family 88	29.9	1
397689413	gi|397689413|ref|YP_006526667.1|	MROS_0411	endonuclease/exonuclease/phosphatase family protein	29.75	1
397689159	gi|397689159|ref|YP_006526413.1|	MROS_0156	NADH dehydrogenase subunit E	29.68	1
397689492	gi|397689492|ref|YP_006526746.1|	MROS_0490	Dipeptidyl-peptidase 4	29.59	1
397691747	gi|397691747|ref|YP_006529001.1|	MROS_2758	tetrapyrrole methylase family protein	29.24	1
397691348	gi|397691348|ref|YP_006528602.1|	MROS_2359	esterase	28.7	1
397690372	gi|397690372|ref|YP_006527626.1|	MROS_1376	nucleotidyl transferase	28.69	1
397689612	gi|397689612|ref|YP_006526866.1|	MROS_0610	Uroporphyrinogen-III synthase HemD	28.49	1
397691383	gi|397691383|ref|YP_006528637.1|	MROS_2394	hypothetical protein	28.3	1
397690476	gi|397690476|ref|YP_006527730.1|	MROS_1480	electron transport complex, RnfABCDGE type, G subunit	28.25	1
397689953	gi|397689953|ref|YP_006527207.1|	MROS_0953	nicotinate-nucleotide pyrophosphorylase	28.03	1
397689318	gi|397689318|ref|YP_006526572.1|	MROS_0315	UDP-N-acetylmuramoylalanine-D-glutamate ligase	27.97	1
397690489	gi|397690489|ref|YP_006527743.1|	MROS_1493	histidine kinase	27.57	1
397691657	gi|397691657|ref|YP_006528911.1|	MROS_2668	sugar transferase	27.48	1
397689247	gi|397689247|ref|YP_006526501.1|	MROS_0244	multi-sensor hybrid histidine kinase	27.47	1
397689675	gi|397689675|ref|YP_006526929.1|	MROS_0673	N-acetylmuramoyl-L-alanine amidase	27.44	1
397690148	gi|397690148|ref|YP_006527402.1|	MROS_1150	hypothetical protein	27.29	1
397690801	gi|397690801|ref|YP_006528055.1|	MROS_1809	enoyl-CoA hydratase/isomerase	26.91	1
397691606	gi|397691606|ref|YP_006528860.1|	MROS_2617	phosphoribosylaminoimidazole carboxylase catalytic subunit	26.53	1
397689366	gi|397689366|ref|YP_006526620.1|	MROS_0363	alkylhydroperoxidase like protein, AhpD family	26.23	1
397691100	gi|397691100|ref|YP_006528354.1|	MROS_2111	hypothetical protein	26.13	1
397691253	gi|397691253|ref|YP_006528507.1|	MROS_2264	2-oxoglutarate ferredoxin oxidoreductase subunit gamma	25.82	1
397689129	gi|397689129|ref|YP_006526383.1|	MROS_0126	NusB antitermination factor	25.81	1
397689268	gi|397689268|ref|YP_006526522.1|	MROS_0265	50S ribosomal protein L19	25.81	1
397690621	gi|397690621|ref|YP_006527875.1|	MROS_1628	RNA modification enzyme, MiaB family	25.78	1
397689087	gi|397689087|ref|YP_006526341.1|	MROS_0084	glycosyl hydrolases family 2, sugar binding domain protein	25.74	1
397689930	gi|397689930|ref|YP_006527184.1|	MROS_0930	alanine racemase	25.72	1
397690163	gi|397690163|ref|YP_006527417.1|	MROS_1166	beta-lactamase	25.4	1
397689604	gi|397689604|ref|YP_006526858.1|	MROS_0602	thioesterase superfamily protein	24.79	1
397690919	gi|397690919|ref|YP_006528173.1|	MROS_1928	FAD dependent oxidoreductase	24.57	1
397689210	gi|397689210|ref|YP_006526464.1|	MROS_0207	30S ribosomal protein S17	24.49	1
397691411	gi|397691411|ref|YP_006528665.1|	MROS_2422	peptide deformylase	24.41	1
397690762	gi|397690762|ref|YP_006528016.1|	MROS_1769	hypothetical protein	24.29	1
397691783	gi|397691783|ref|YP_006529037.1|	MROS_2794	histidinol dehydrogenase	24.16	1
397690431	gi|397690431|ref|YP_006527685.1|	MROS_1435	phosphomannomutase	24.09	1
397690905	gi|397690905|ref|YP_006528159.1|	MROS_1914	hypothetical protein	24.08	1
397691446	gi|397691446|ref|YP_006528700.1|	MROS_2457	ribonuclease III	23.82	1
397690832	gi|397690832|ref|YP_006528086.1|	MROS_1840	phosphoserine phosphatase	23.59	1
397689443	gi|397689443|ref|YP_006526697.1|	MROS_0441	thiol-disulfide isomerase or thioredoxin	23.36	1
397690118	gi|397690118|ref|YP_006527372.1|	MROS_1120	metallophosphoesterase	23.28	1
397690614	gi|397690614|ref|YP_006527868.1|	MROS_1621	thioesterase superfamily protein	23.25	1
397691182	gi|397691182|ref|YP_006528436.1|	MROS_2193	hemerythrin	23.07	1
397690074	gi|397690074|ref|YP_006527328.1|	MROS_1076	Molybdopterin oxidoreductase, Psr/Psh family, PsrA-like catalytic subunit	23.05	1
397690590	gi|397690590|ref|YP_006527844.1|	MROS_1596	Na+/solute symporter	23.04	1
397691303	gi|397691303|ref|YP_006528557.1|	MROS_2314	histidine kinase	22.94	1
397690464	gi|397690464|ref|YP_006527718.1|	MROS_1468	hypothetical protein	22.91	1
397689661	gi|397689661|ref|YP_006526915.1|	MROS_0659	1-deoxy-D-xylulose 5-phosphate reductoisomerase	22.85	1
397689848	gi|397689848|ref|YP_006527102.1|	MROS_0848	Signal transduction histidine kinase-like protein	22.77	1
397690700	gi|397690700|ref|YP_006527954.1|	MROS_1707	hypothetical protein	22.76	1
397691481	gi|397691481|ref|YP_006528735.1|	MROS_2492	heptosyltransferase	22.7	1
397690528	gi|397690528|ref|YP_006527782.1|	MROS_1532	hypothetical protein	22.64	1
397690732	gi|397690732|ref|YP_006527986.1|	MROS_1739	hypothetical protein	22.56	1
397690454	gi|397690454|ref|YP_006527708.1|	MROS_1458	co-chaperone GrpE	22.49	1
397691391	gi|397691391|ref|YP_006528645.1|	MROS_2402	nitrogen regulatory protein PII	22.42	1
397690933	gi|397690933|ref|YP_006528187.1|	MROS_1942	transcriptional regulator, TetR family	21.94	1
397690348	gi|397690348|ref|YP_006527602.1|	MROS_1352	YceI family protein	21.75	1
397691413	gi|397691413|ref|YP_006528667.1|	MROS_2424	cystathionine beta-synthase	21.66	1
397691527	gi|397691527|ref|YP_006528781.1|	MROS_2538	DNA polymerase III, delta prime subunit	21.56	1
397690323	gi|397690323|ref|YP_006527577.1|	MROS_1327	4-hydroxy-3-methylbut-2-en-1-yl diphosphate synthase	21.13	1
397691288	gi|397691288|ref|YP_006528542.1|	MROS_2299	Endoribonuclease L-PSP	21.02	1
397689403	gi|397689403|ref|YP_006526657.1|	MROS_0401	Class II aldolase/adducin-like protein	20.87	1
397690498	gi|397690498|ref|YP_006527752.1|	MROS_1502	formyltetrahydrofolate deformylase	20.84	1
397691337	gi|397691337|ref|YP_006528591.1|	MROS_2348	hypothetical protein	20.75	1
397689736	gi|397689736|ref|YP_006526990.1|	MROS_0735	PhoH family protein	20.69	1
397690399	gi|397690399|ref|YP_006527653.1|	MROS_1403	phytoene desaturase	20.53	1
397691814	gi|397691814|ref|YP_006529068.1|	MROS_2825	Lytic transglycosylase catalytic	20.34	1
397690746	gi|397690746|ref|YP_006528000.1|	MROS_1753	hypothetical protein	20.29	1
397691639	gi|397691639|ref|YP_006528893.1|	MROS_2650	Lipoprotein-releasing system permease protein	20.29	1
397691130	gi|397691130|ref|YP_006528384.1|	MROS_2141	flagellar motor switch protein FliN	20.27	1
397690414	gi|397690414|ref|YP_006527668.1|	MROS_1418	D-3-phosphoglycerate dehydrogenase	19.9	1
397691576	gi|397691576|ref|YP_006528830.1|	MROS_2587	SsrA-binding protein	19.65	1
397690047	gi|397690047|ref|YP_006527301.1|	MROS_1048	Endonuclease	19.63	1
397690354	gi|397690354|ref|YP_006527608.1|	MROS_1358	hypothetical protein	19.45	1
397690910	gi|397690910|ref|YP_006528164.1|	MROS_1919	Crp/Fnr family transcriptional regulator	19.17	1
397691677	gi|397691677|ref|YP_006528931.1|	MROS_2688	oxidoreductase domain protein	19.13	1
397691664	gi|397691664|ref|YP_006528918.1|	MROS_2675	imidazole glycerol phosphate synthase subunit HisF	19.05	1
397689339	gi|397689339|ref|YP_006526593.1|	MROS_0336	aspartate/ornithine carbamoyltransferase, carbamoyl-P binding domain protein	18.93	1
397689232	gi|397689232|ref|YP_006526486.1|	MROS_0229	preprotein translocase subunit SecE	18.84	1
397690554	gi|397690554|ref|YP_006527808.1|	MROS_1558	family 9 glycosyl transferase	18.64	1
397690583	gi|397690583|ref|YP_006527837.1|	MROS_1589	alpha-L-fucosidase 1	18.63	1
397689922	gi|397689922|ref|YP_006527176.1|	MROS_0922	hypothetical protein	18.46	1
397689624	gi|397689624|ref|YP_006526878.1|	MROS_0622	sensor histidine kinase	17.98	1
397691375	gi|397691375|ref|YP_006528629.1|	MROS_2386	5'-nucleotidase domain-containing protein	17.66	1
397690830	gi|397690830|ref|YP_006528084.1|	MROS_1838	lipid-A-disaccharide synthase	17.57	1
397690147	gi|397690147|ref|YP_006527401.1|	MROS_1149	polysaccharide biosynthesis protein	17.52	1
397691404	gi|397691404|ref|YP_006528658.1|	MROS_2415	aminotransferase, class V	17.35	1
397689813	gi|397689813|ref|YP_006527067.1|	MROS_0813	crispr-associated protein cas5 family	17.34	1
397690712	gi|397690712|ref|YP_006527966.1|	MROS_1719	ribosome-binding factor A	17.3	1
397689757	gi|397689757|ref|YP_006527011.1|	MROS_0756	hypothetical protein	17.17	1
397690117	gi|397690117|ref|YP_006527371.1|	MROS_1119	glycogen/starch synthase, ADP-glucose type	17.11	1
397691289	gi|397691289|ref|YP_006528543.1|	MROS_2300	hypothetical protein	17.04	1
397689796	gi|397689796|ref|YP_006527050.1|	MROS_0796	hypothetical protein	17	1
397690600	gi|397690600|ref|YP_006527854.1|	MROS_1607	hypothetical protein	16.57	1
397691124	gi|397691124|ref|YP_006528378.1|	MROS_2135	hypothetical protein	16.28	1
397690289	gi|397690289|ref|YP_006527543.1|	MROS_1293	N-6 DNA methylase	16.01	1
397690860	gi|397690860|ref|YP_006528114.1|	MROS_1868	50S ribosomal protein L25P	15.82	1
397689283	gi|397689283|ref|YP_006526537.1|	MROS_0280	membrane peptidase	15.72	1
397689445	gi|397689445|ref|YP_006526699.1|	MROS_0443	adenylate cyclase	15.58	1
397691541	gi|397691541|ref|YP_006528795.1|	MROS_2552	Segregation and condensation protein ScpB	15.57	1
397690734	gi|397690734|ref|YP_006527988.1|	MROS_1741	Ribosomal RNA small subunit methyltransferase B	15.53	1
397691340	gi|397691340|ref|YP_006528594.1|	MROS_2351	exo-poly-alpha-D-galacturonosidase	15.49	1
397689496	gi|397689496|ref|YP_006526750.1|	MROS_0494	hypothetical protein	15.28	1
397690084	gi|397690084|ref|YP_006527338.1|	MROS_1086	hypothetical protein	15.27	1
397691827	gi|397691827|ref|YP_006529081.1|	MROS_2838	spermine synthase	15.22	1
397690430	gi|397690430|ref|YP_006527684.1|	MROS_1434	hypothetical protein	15.18	1
397691600	gi|397691600|ref|YP_006528854.1|	MROS_2611	alpha-galactosidase	14.89	1
397691463	gi|397691463|ref|YP_006528717.1|	MROS_2474	respiratory-chain NADH dehydrogenase domain-containing protein	14.7	1
397691118	gi|397691118|ref|YP_006528372.1|	MROS_2129	flagellar M-ring protein FliF	14.68	1
397691024	gi|397691024|ref|YP_006528278.1|	MROS_2033	NADH dehydrogenase subunit H	14.54	1
397691822	gi|397691822|ref|YP_006529076.1|	MROS_2833	glucose-1-phosphate adenylyltransferase	14.23	1
397689919	gi|397689919|ref|YP_006527173.1|	MROS_0919	acetylglutamate kinase	14.2	1
397691805	gi|397691805|ref|YP_006529059.1|	MROS_2816	rod shape-determining protein RodA	14.15	1
397689617	gi|397689617|ref|YP_006526871.1|	MROS_0615	glutamate-1-semialdehyde 2,1-aminomutase	14.14	1
397691551	gi|397691551|ref|YP_006528805.1|	MROS_2562	hypothetical protein	14.11	1
397689240	gi|397689240|ref|YP_006526494.1|	MROS_0237	ketol-acid reductoisomerase	13.67	1
397690653	gi|397690653|ref|YP_006527907.1|	MROS_1660	aminotransferase	13.63	1
397690763	gi|397690763|ref|YP_006528017.1|	MROS_1770	hypothetical protein	13.39	1
397690452	gi|397690452|ref|YP_006527706.1|	MROS_1456	phosphoribosylformylglycinamidine cyclo-ligase	13.38	1

## Sheet: T933
PID	prot_acc	Synonym	Product	prot_score	number_unique_peptides
397689289	gi|397689289|ref|YP_006526543.1|	MROS_0286	TonB-dependent receptor	17833	39
397689522	gi|397689522|ref|YP_006526776.1|	MROS_0520	hypothetical protein	17675.5	36
397689288	gi|397689288|ref|YP_006526542.1|	MROS_0285	hypothetical protein	14168.8	28
397690576	gi|397690576|ref|YP_006527830.1|	MROS_1581	TonB-dependent receptor	7479.06	33
397691682	gi|397691682|ref|YP_006528936.1|	MROS_2693	Chaperonin GroEL	6701.6	17
397690807	gi|397690807|ref|YP_006528061.1|	MROS_1815	TonB-dependent receptor	6564.18	26
397690577	gi|397690577|ref|YP_006527831.1|	MROS_1582	Gingipain R	6429.94	14
397690827	gi|397690827|ref|YP_006528081.1|	MROS_1835	pyruvate phosphate dikinase	6330.34	35
397689762	gi|397689762|ref|YP_006527016.1|	MROS_0761	TonB dependent receptor	5375.22	28
397689287	gi|397689287|ref|YP_006526541.1|	MROS_0284	hypothetical protein	4023.48	7
397691652	gi|397691652|ref|YP_006528906.1|	MROS_2663	pyruvate:ferredoxin oxidoreductase subunit alpha	3993.16	30
397689352	gi|397689352|ref|YP_006526606.1|	MROS_0349	enolase	3966.4	18
397690580	gi|397690580|ref|YP_006527834.1|	MROS_1586	Mannosyl-oligosaccharide 1,2-alpha-mannosidase	3947.49	17
397691617	gi|397691617|ref|YP_006528871.1|	MROS_2628	TonB-dependent receptor	3885.56	24
397690560	gi|397690560|ref|YP_006527814.1|	MROS_1564	hypothetical protein	3864.59	20
397691616	gi|397691616|ref|YP_006528870.1|	MROS_2627	5'-nucleotidase domain-containing protein	3807.53	16
397689221	gi|397689221|ref|YP_006526475.1|	MROS_0218	Elongation factor EF-Tu	3623.84	16
397689637	gi|397689637|ref|YP_006526891.1|	MROS_0635	Fe-only hydrogenase, subunit beta	3531.72	17
397691270	gi|397691270|ref|YP_006528524.1|	MROS_2281	efflux transporter, RND family, MFP subunit	3101.52	13
397691042	gi|397691042|ref|YP_006528296.1|	MROS_2052	membrane protein involved in aromatic hydrocarbon degradation	3071.67	17
397689175	gi|397689175|ref|YP_006526429.1|	MROS_0172	Parvulin-like peptidyl-prolyl isomerase	2844.38	17
397691477	gi|397691477|ref|YP_006528731.1|	MROS_2488	Fe-only hydrogenase, catalytic subunit alpha	2840.62	19
397690880	gi|397690880|ref|YP_006528134.1|	MROS_1889	hypothetical protein	2782.1	12
397691184	gi|397691184|ref|YP_006528438.1|	MROS_2195	methyl-accepting chemotaxis sensory transducer	2764.6	17
397691588	gi|397691588|ref|YP_006528842.1|	MROS_2599	Trypsin-like serine protease	2722.49	12
397689761	gi|397689761|ref|YP_006527015.1|	MROS_0760	SusD/RagB family protein	2721.48	13
397691222	gi|397691222|ref|YP_006528476.1|	MROS_2233	phosphofructokinase	2715.86	12
397689226	gi|397689226|ref|YP_006526480.1|	MROS_0223	DNA-directed RNA polymerase, beta subunit	2680.03	24
397691174	gi|397691174|ref|YP_006528428.1|	MROS_2185	flagellin-related protein FliC	2677.36	9
397689262	gi|397689262|ref|YP_006526516.1|	MROS_0259	tetratricopeptide domain-containing protein	2642.29	10
397689225	gi|397689225|ref|YP_006526479.1|	MROS_0222	DNA-directed RNA polymerase, beta' subunit	2641.48	27
397691560	gi|397691560|ref|YP_006528814.1|	MROS_2571	MotA/TolQ/ExbB proton channel	2541.91	2
397689663	gi|397689663|ref|YP_006526917.1|	MROS_0661	TonB-dependent receptor	2490.01	16
397690562	gi|397690562|ref|YP_006527816.1|	MROS_1567	sigma-54 dependent DNA-binding response regulator	2470.61	12
397689402	gi|397689402|ref|YP_006526656.1|	MROS_0400	ATPase associated with various cellular activities AAA_3	2468.08	14
397691470	gi|397691470|ref|YP_006528724.1|	MROS_2481	Fe-only hydrogenase, subunit beta	2408.97	14
397691398	gi|397691398|ref|YP_006528652.1|	MROS_2409	gliding motility-related protein	2406.51	26
397689728	gi|397689728|ref|YP_006526982.1|	MROS_0727	hypothetical protein	2272.51	30
397690020	gi|397690020|ref|YP_006527274.1|	MROS_1021	membrane protein involved in aromatic hydrocarbon degradation	2168.12	7
397690463	gi|397690463|ref|YP_006527717.1|	MROS_1467	PpiC-type peptidyl-prolyl cis-trans isomerase	2154.2	15
397691351	gi|397691351|ref|YP_006528605.1|	MROS_2362	F0F1 ATP synthase subunit beta	2152.25	18
397690587	gi|397690587|ref|YP_006527841.1|	MROS_1593	alpha/beta hydrolase related protein	2075.48	19
397690876	gi|397690876|ref|YP_006528130.1|	MROS_1884	outer membrane protein assembly complex	2073.88	18
397691269	gi|397691269|ref|YP_006528523.1|	MROS_2280	outer membrane efflux protein	2020.15	12
397690785	gi|397690785|ref|YP_006528039.1|	MROS_1792	ATP-dependent Lon protease	1958.95	17
397689192	gi|397689192|ref|YP_006526446.1|	MROS_0189	DNA-directed RNA polymerase, alpha subunit	1925.75	9
397689396	gi|397689396|ref|YP_006526650.1|	MROS_0394	BatD	1905.68	17
397689438	gi|397689438|ref|YP_006526692.1|	MROS_0436	Cell division protease FtsH	1901.5	11
397691471	gi|397691471|ref|YP_006528725.1|	MROS_2482	Fe-only hydrogenase, catalytic subunit alpha	1864.62	15
397691457	gi|397691457|ref|YP_006528711.1|	MROS_2468	ATP-dependent Clp protease ATP-binding subunit ClpC	1856.82	20
397689729	gi|397689729|ref|YP_006526983.1|	MROS_0728	hypothetical protein	1802.38	11
397690911	gi|397690911|ref|YP_006528165.1|	MROS_1920	glyceraldehyde-3-phosphate dehydrogenase	1802.01	12
397689636	gi|397689636|ref|YP_006526890.1|	MROS_0634	Fe-only hydrogenase, catalytic subunit alpha	1728.31	15
397689227	gi|397689227|ref|YP_006526481.1|	MROS_0224	50S ribosomal protein L7/L12	1625.82	4
397691197	gi|397691197|ref|YP_006528451.1|	MROS_2208	TonB-dependent outer membrane transport protein	1617.74	15
397691688	gi|397691688|ref|YP_006528942.1|	MROS_2699	capsular exopolysaccharide family	1614.53	16
397689436	gi|397689436|ref|YP_006526690.1|	MROS_0434	hypothetical protein	1609.66	11
397690853	gi|397690853|ref|YP_006528107.1|	MROS_1861	preprotein translocase subunit SecF	1587.69	12
397690374	gi|397690374|ref|YP_006527628.1|	MROS_1378	S-adenosylhomocysteine hydrolase	1585.37	14
397691578	gi|397691578|ref|YP_006528832.1|	MROS_2589	Arginine decarboxylase	1557.78	5
397689052	gi|397689052|ref|YP_006526306.1|	MROS_0049	Tetratricopeptide TPR_2 repeat protein	1497.63	15
397690331	gi|397690331|ref|YP_006527585.1|	MROS_1335	hypothetical protein	1480.43	10
397691221	gi|397691221|ref|YP_006528475.1|	MROS_2232	UvrD/REP helicase	1439.72	18
397689601	gi|397689601|ref|YP_006526855.1|	MROS_0599	hypothetical protein	1426.7	2
397691428	gi|397691428|ref|YP_006528682.1|	MROS_2439	inosine-5'-monophosphate dehydrogenase	1409.29	10
397691356	gi|397691356|ref|YP_006528610.1|	MROS_2367	membrane-bound proton-translocating pyrophosphatase	1408.07	7
397691217	gi|397691217|ref|YP_006528471.1|	MROS_2228	aminoacyl-histidine dipeptidase	1406.07	12
397690400	gi|397690400|ref|YP_006527654.1|	MROS_1404	L-glutamine synthetase	1397.4	6
397691558	gi|397691558|ref|YP_006528812.1|	MROS_2569	Biopolymer transport protein ExbD/TolR	1394.18	8
397690854	gi|397690854|ref|YP_006528108.1|	MROS_1862	preprotein translocase subunit SecD	1388.54	10
397691476	gi|397691476|ref|YP_006528730.1|	MROS_2487	Fe-only hydrogenase, fused subunits beta and gamma	1359.11	14
397691407	gi|397691407|ref|YP_006528661.1|	MROS_2418	Molecular chaperone DnaK	1343.54	9
397689155	gi|397689155|ref|YP_006526409.1|	MROS_0152	GTPase-like protein	1343.31	11
397690985	gi|397690985|ref|YP_006528239.1|	MROS_1994	hypothetical protein	1334.36	16
397690648	gi|397690648|ref|YP_006527902.1|	MROS_1655	hypothetical protein	1323.86	13
397691819	gi|397691819|ref|YP_006529073.1|	MROS_2830	penicillin-binding protein, 1A family	1320.44	12
397689677	gi|397689677|ref|YP_006526931.1|	MROS_0675	fructose-bisphosphate aldolase	1314.51	13
397689714	gi|397689714|ref|YP_006526968.1|	MROS_0712	glutamate synthase (ferredoxin)	1311.89	21
397690683	gi|397690683|ref|YP_006527937.1|	MROS_1690	Malic enzyme	1301.3	12
397690881	gi|397690881|ref|YP_006528135.1|	MROS_1890	FG-GAP repeat protein	1293.08	14
397690789	gi|397690789|ref|YP_006528043.1|	MROS_1796	flavoprotein	1286.42	11
397690581	gi|397690581|ref|YP_006527835.1|	MROS_1587	L-fucose isomerase	1265.71	5
397689115	gi|397689115|ref|YP_006526369.1|	MROS_0112	TonB-dependent receptor	1246.89	17
397691059	gi|397691059|ref|YP_006528313.1|	MROS_2070	glycosyl hydrolase family protein	1245.54	12
397689416	gi|397689416|ref|YP_006526670.1|	MROS_0414	LemA family protein	1231.98	10
397691718	gi|397691718|ref|YP_006528972.1|	MROS_2729	translation elongation factor G	1230.44	12
397691425	gi|397691425|ref|YP_006528679.1|	MROS_2436	Recombination protein RecA	1223.36	9
397690793	gi|397690793|ref|YP_006528047.1|	MROS_1800	30S ribosomal protein S1	1222.62	12
397690912	gi|397690912|ref|YP_006528166.1|	MROS_1921	phosphoglycerate kinase	1213.97	9
397691559	gi|397691559|ref|YP_006528813.1|	MROS_2570	Biopolymer transport protein ExbD/TolR	1209.62	6
397689760	gi|397689760|ref|YP_006527014.1|	MROS_0759	lipoprotein	1192.97	6
397691456	gi|397691456|ref|YP_006528710.1|	MROS_2467	hypothetical protein	1182.79	9
397691285	gi|397691285|ref|YP_006528539.1|	MROS_2296	LysM domain protein	1182.27	12
397690813	gi|397690813|ref|YP_006528067.1|	MROS_1821	OmpA/MotB domain protein	1174.21	8
397690564	gi|397690564|ref|YP_006527818.1|	MROS_1569	integral membrane sensor signal transduction histidine kinase	1172.33	15
397689460	gi|397689460|ref|YP_006526714.1|	MROS_0458	succinate dehydrogenase/fumarate reductase flavoprotein subunit	1167.61	13
397689521	gi|397689521|ref|YP_006526775.1|	MROS_0519	FG-GAP repeat protein	1163.99	6
397689485	gi|397689485|ref|YP_006526739.1|	MROS_0483	outer membrane efflux protein	1160.72	7
397689755	gi|397689755|ref|YP_006527009.1|	MROS_0754	glycoside hydrolase family 3 protein	1151.27	12
397689434	gi|397689434|ref|YP_006526688.1|	MROS_0432	preprotein translocase subunit SecA	1150.66	14
397690882	gi|397690882|ref|YP_006528136.1|	MROS_1891	WD40 domain-containing protein	1133.15	14
397689156	gi|397689156|ref|YP_006526410.1|	MROS_0153	glucosamine/fructose-6-phosphate aminotransferase	1116.64	12
397689313	gi|397689313|ref|YP_006526567.1|	MROS_0310	cell division protein FtsA	1109.91	11
397691610	gi|397691610|ref|YP_006528864.1|	MROS_2621	thiamine biosynthesis protein ThiH	1079.28	12
397690237	gi|397690237|ref|YP_006527491.1|	MROS_1241	hypothetical protein	1078.12	12
397690332	gi|397690332|ref|YP_006527586.1|	MROS_1336	carbamoyl-phosphate synthase, large subunit	1061.81	12
397690864	gi|397690864|ref|YP_006528118.1|	MROS_1872	WD40 domain-containing protein	1060.89	11
397689254	gi|397689254|ref|YP_006526508.1|	MROS_0251	peptidase M20	1053.23	9
397691239	gi|397691239|ref|YP_006528493.1|	MROS_2250	PAS:Response regulator receiver:ATP-binding region, ATPase-like:Histidine kinase A-like protein	1048.6	17
397690376	gi|397690376|ref|YP_006527630.1|	MROS_1380	multi-sensor signal transduction histidine kinase	1041.15	10
397690810	gi|397690810|ref|YP_006528064.1|	MROS_1818	hypothetical protein	1028.3	8
397690710	gi|397690710|ref|YP_006527964.1|	MROS_1717	transcription elongation factor NusA	1022.57	12
397689859	gi|397689859|ref|YP_006527113.1|	MROS_0859	pyruvate dehydrogenase E1 component	1020.47	13
397691261	gi|397691261|ref|YP_006528515.1|	MROS_2272	multi-sensor hybrid histidine kinase	1020	14
397690271	gi|397690271|ref|YP_006527525.1|	MROS_1275	dipeptidyl-peptidase III	981.54	14
397691185	gi|397691185|ref|YP_006528439.1|	MROS_2196	oxidoreductase domain-containing protein	980.56	11
397690826	gi|397690826|ref|YP_006528080.1|	MROS_1834	S-adenosylmethionine/tRNA-ribosyltransferase-isomerase	973.83	12
397690566	gi|397690566|ref|YP_006527820.1|	MROS_1571	Reductase, NrfD-like subunit	955.05	4
397691038	gi|397691038|ref|YP_006528292.1|	MROS_2048	Cytochrome c554	937.6	5
397689791	gi|397689791|ref|YP_006527045.1|	MROS_0791	copper-transporting P-type ATPase	930.55	11
397689244	gi|397689244|ref|YP_006526498.1|	MROS_0241	homoserine dehydrogenase	921.1	6
397689635	gi|397689635|ref|YP_006526889.1|	MROS_0633	PAS/PAC sensor protein	920.4	8
397691787	gi|397691787|ref|YP_006529041.1|	MROS_2798	phosphoenolpyruvate synthase	912.1	12
397689053	gi|397689053|ref|YP_006526307.1|	MROS_0050	hypothetical protein	909.96	11
397690588	gi|397690588|ref|YP_006527842.1|	MROS_1594	alpha-1,2-mannosidase precursor	905.8	12
397689189	gi|397689189|ref|YP_006526443.1|	MROS_0186	diguanylate cyclase	901.78	10
397689064	gi|397689064|ref|YP_006526318.1|	MROS_0061	L-proline dehydrogenase	897.96	11
397691060	gi|397691060|ref|YP_006528314.1|	MROS_2071	hypothetical protein	895.68	7
397690574	gi|397690574|ref|YP_006527828.1|	MROS_1579	hypothetical protein	894.75	6
397690387	gi|397690387|ref|YP_006527641.1|	MROS_1391	Peroxidase/catalase (Catalase-peroxidase)	892.15	9
397689483	gi|397689483|ref|YP_006526737.1|	MROS_0481	acriflavin resistance protein	891.5	12
397689134	gi|397689134|ref|YP_006526388.1|	MROS_0131	Carbohydrate kinase family protein	884.66	9
397689858	gi|397689858|ref|YP_006527112.1|	MROS_0858	pyruvate dehydrogenase E2 component	879.49	9
397689625	gi|397689625|ref|YP_006526879.1|	MROS_0623	Cytochrome c-type biogenesis protein F	877.84	6
397690654	gi|397690654|ref|YP_006527908.1|	MROS_1661	multi-sensor hybrid histidine kinase	870.71	8
397689266	gi|397689266|ref|YP_006526520.1|	MROS_0263	phosphoglycerate dehydrogenase-like protein	869.81	12
397689734	gi|397689734|ref|YP_006526988.1|	MROS_0733	alanyl-tRNA synthetase	867.59	12
397690875	gi|397690875|ref|YP_006528129.1|	MROS_1883	outer membrane chaperone Skp (OmpH)	867.44	4
397690571	gi|397690571|ref|YP_006527825.1|	MROS_1576	glycosyltransferase 36	866.58	10
397690520	gi|397690520|ref|YP_006527774.1|	MROS_1524	bifunctional aspartokinase I/homoserine dehydrogenase I	863.41	8
397691093	gi|397691093|ref|YP_006528347.1|	MROS_2104	histidine kinase	862.03	9
397689054	gi|397689054|ref|YP_006526308.1|	MROS_0051	hypothetical protein	861.63	7
397691587	gi|397691587|ref|YP_006528841.1|	MROS_2598	chorismate synthase	853.96	8
397690674	gi|397690674|ref|YP_006527928.1|	MROS_1681	hypothetical protein	852.21	3
397690488	gi|397690488|ref|YP_006527742.1|	MROS_1492	mucoidy inhibitor-like protein	851.73	7
397690579	gi|397690579|ref|YP_006527833.1|	MROS_1584	glucokinase	843.17	10
397691689	gi|397691689|ref|YP_006528943.1|	MROS_2700	hypothetical protein	841.47	4
397690967	gi|397690967|ref|YP_006528221.1|	MROS_1976	thioredoxin	829.03	7
397689311	gi|397689311|ref|YP_006526565.1|	MROS_0308	hypothetical protein	828.57	4
397690249	gi|397690249|ref|YP_006527503.1|	MROS_1253	Cation/multidrug efflux pump	826.26	10
397689178	gi|397689178|ref|YP_006526432.1|	MROS_0175	Long-chain acyl-CoA synthetase	824.1	11
397689056	gi|397689056|ref|YP_006526310.1|	MROS_0053	glycogen synthase	821.5	7
397689426	gi|397689426|ref|YP_006526680.1|	MROS_0424	TonB-dependent receptor plug	806.98	9
397689360	gi|397689360|ref|YP_006526614.1|	MROS_0357	acetaldehyde dehydrogenase (acetylating)	804.91	10
397690247	gi|397690247|ref|YP_006527501.1|	MROS_1251	outer membrane efflux protein	803.62	11
397689035	gi|397689035|ref|YP_006526289.1|	MROS_0032	Aldose 1-epimerase	800.31	7
397690556	gi|397690556|ref|YP_006527810.1|	MROS_1560	phosphoenolpyruvate carboxykinase	786.4	10
397690879	gi|397690879|ref|YP_006528133.1|	MROS_1888	hypothetical protein	781.95	6
397689202	gi|397689202|ref|YP_006526456.1|	MROS_0199	30S ribosomal protein S5	780.73	3
397691736	gi|397691736|ref|YP_006528990.1|	MROS_2747	NAD-dependent epimerase/dehydratase	777.36	8
397691365	gi|397691365|ref|YP_006528619.1|	MROS_2376	NADH dehydrogenase subunit D	773.42	8
397691472	gi|397691472|ref|YP_006528726.1|	MROS_2483	sigma-54 dependent transcription regulator	772.45	14
397690524	gi|397690524|ref|YP_006527778.1|	MROS_1528	Dipeptidyl-peptidase 7	767.38	9
397690611	gi|397690611|ref|YP_006527865.1|	MROS_1618	Heat shock protein HtpX	753.98	3
397689335	gi|397689335|ref|YP_006526589.1|	MROS_0332	integral membrane sensor signal transduction histidine kinase	752.66	9
397690927	gi|397690927|ref|YP_006528181.1|	MROS_1936	alpha amylase catalytic domain-containing protein	749.25	12
397690925	gi|397690925|ref|YP_006528179.1|	MROS_1934	phospho-2-dehydro-3-deoxyheptonate aldolase	742.9	7
397691277	gi|397691277|ref|YP_006528531.1|	MROS_2288	Tetratricopeptide domain protein	736.37	4
397690503	gi|397690503|ref|YP_006527757.1|	MROS_1507	aconitate hydratase	734.26	12
397689474	gi|397689474|ref|YP_006526728.1|	MROS_0472	split soret cytochrome c precursor	725.54	5
397689479	gi|397689479|ref|YP_006526733.1|	MROS_0477	phosphoenolpyruvate carboxylase	724.96	10
397689639	gi|397689639|ref|YP_006526893.1|	MROS_0637	CoA-binding domain protein	722.68	4
397689756	gi|397689756|ref|YP_006527010.1|	MROS_0755	glucokinase	722.07	7
397690716	gi|397690716|ref|YP_006527970.1|	MROS_1723	polynucleotide phosphorylase/polyadenylase	719.56	9
397689897	gi|397689897|ref|YP_006527151.1|	MROS_0897	hypothetical protein	715.87	6
397689297	gi|397689297|ref|YP_006526551.1|	MROS_0294	Acetyl-CoA carboxylase, alpha subunit	715.31	5
397689172	gi|397689172|ref|YP_006526426.1|	MROS_0169	ATPase	712.09	6
397691800	gi|397691800|ref|YP_006529054.1|	MROS_2811	electron transfer flavoprotein subunit alpha	708.08	6
397689308	gi|397689308|ref|YP_006526562.1|	MROS_0305	Periplasmic polysaccharide export protein	707.94	8
397690436	gi|397690436|ref|YP_006527690.1|	MROS_1440	oligopeptide transporter, OPT family	704.8	5
397690833	gi|397690833|ref|YP_006528087.1|	MROS_1841	Smc family protein	703.39	10
397689276	gi|397689276|ref|YP_006526530.1|	MROS_0273	F0F1 ATP synthase subunit delta	701.26	5
397690195	gi|397690195|ref|YP_006527449.1|	MROS_1199	hypothetical protein	698.46	9
397690298	gi|397690298|ref|YP_006527552.1|	MROS_1302	hypothetical protein	697.87	8
397689307	gi|397689307|ref|YP_006526561.1|	MROS_0304	lipopolysaccharide biosynthesis protein	690.72	6
397690893	gi|397690893|ref|YP_006528147.1|	MROS_1902	carboxyl-terminal protease	687.59	10
397690872	gi|397690872|ref|YP_006528126.1|	MROS_1880	UDP-3-O-[3-hydroxymyristoyl] N-acetylglucosamine deacetylase	687.58	5
397690984	gi|397690984|ref|YP_006528238.1|	MROS_1993	outer membrane assembly lipoprotein YfiO	681.36	11
397690236	gi|397690236|ref|YP_006527490.1|	MROS_1240	major facilitator superfamily MFS_1	679.96	3
397689275	gi|397689275|ref|YP_006526529.1|	MROS_0272	F0F1 ATP synthase subunit alpha	676.1	11
397691215	gi|397691215|ref|YP_006528469.1|	MROS_2226	oligopeptide transporter OPT	674.31	8
397689274	gi|397689274|ref|YP_006526528.1|	MROS_0271	F0F1 ATP synthase subunit gamma	673.51	10
397690718	gi|397690718|ref|YP_006527972.1|	MROS_1725	ribonuclease E and G	670.66	10
397689634	gi|397689634|ref|YP_006526888.1|	MROS_0632	protein serine/threonine phosphatase	670.23	10
397690679	gi|397690679|ref|YP_006527933.1|	MROS_1686	30S ribosomal protein S2	665.5	6
397689607	gi|397689607|ref|YP_006526861.1|	MROS_0605	protoporphyrinogen oxidase	664.2	6
397691707	gi|397691707|ref|YP_006528961.1|	MROS_2718	preprotein translocase, YajC subunit	660.26	2
397690597	gi|397690597|ref|YP_006527851.1|	MROS_1604	DNA-binding response regulator HsfA	659.74	11
397691162	gi|397691162|ref|YP_006528416.1|	MROS_2173	Chemotaxis CheY-like receiver protein	659.6	5
397690865	gi|397690865|ref|YP_006528119.1|	MROS_1873	ribonuclease R	653.33	10
397689174	gi|397689174|ref|YP_006526428.1|	MROS_0171	hypothetical protein	645.59	7
397690242	gi|397690242|ref|YP_006527496.1|	MROS_1246	processing peptidase	644.21	7
397690742	gi|397690742|ref|YP_006527996.1|	MROS_1749	ABC transporter, ATP-binding protein, MsbA family	641.02	5
397689432	gi|397689432|ref|YP_006526686.1|	MROS_0430	TPR repeat-containing protein	640.97	9
397691262	gi|397691262|ref|YP_006528516.1|	MROS_2273	dipeptidyl aminopeptidase IV	640.5	9
397689074	gi|397689074|ref|YP_006526328.1|	MROS_0071	threonyl-tRNA synthetase	639.7	7
397689814	gi|397689814|ref|YP_006527068.1|	MROS_0814	crispr-associated regulatory protein, devr family	634.36	8
397689114	gi|397689114|ref|YP_006526368.1|	MROS_0111	hypothetical protein	634.14	5
397691815	gi|397691815|ref|YP_006529069.1|	MROS_2826	citrate synthase	633.46	6
397690272	gi|397690272|ref|YP_006527526.1|	MROS_1276	hypothetical protein	633.04	7
397690938	gi|397690938|ref|YP_006528192.1|	MROS_1947	heat shock protein Hsp90	632.83	8
397690095	gi|397690095|ref|YP_006527349.1|	MROS_1097	hypothetical protein	632.31	8
397691468	gi|397691468|ref|YP_006528722.1|	MROS_2479	hypothetical protein	630.62	3
397690202	gi|397690202|ref|YP_006527456.1|	MROS_1206	1-pyrroline-5-carboxylate dehydrogenase	629.55	9
397690906	gi|397690906|ref|YP_006528160.1|	MROS_1915	glucokinase	624.55	4
397689121	gi|397689121|ref|YP_006526375.1|	MROS_0118	Histidine kinase-like ATPase	623.96	8
397691704	gi|397691704|ref|YP_006528958.1|	MROS_2715	hypothetical protein	617.25	6
397689527	gi|397689527|ref|YP_006526781.1|	MROS_0525	ABC transport system substrate-binding protein	607.05	5
397689845	gi|397689845|ref|YP_006527099.1|	MROS_0845	succinyl-CoA synthetase, beta subunit	605.74	9
397691023	gi|397691023|ref|YP_006528277.1|	MROS_2032	NADH dehydrogenase subunit G	605.63	6
397691685	gi|397691685|ref|YP_006528939.1|	MROS_2696	Serine protease	601.54	5
397691112	gi|397691112|ref|YP_006528366.1|	MROS_2123	Chemotaxis protein histidine kinase CheA	600.92	6
397690568	gi|397690568|ref|YP_006527822.1|	MROS_1573	phospho-2-dehydro-3-deoxyheptonate aldolase	598.18	9
397690685	gi|397690685|ref|YP_006527939.1|	MROS_1692	hypothetical protein	596.97	7
397691809	gi|397691809|ref|YP_006529063.1|	MROS_2820	Rod shape-determining protein MreB	596.27	10
397691474	gi|397691474|ref|YP_006528728.1|	MROS_2485	PAS domain S-box protein	595.57	7
397691478	gi|397691478|ref|YP_006528732.1|	MROS_2489	histidine kinase	592.4	8
397689599	gi|397689599|ref|YP_006526853.1|	MROS_0597	Type IV pilus assembly protein PilB	591.2	5
397691037	gi|397691037|ref|YP_006528291.1|	MROS_2047	aspartate ammonia-lyase	588.52	3
397691280	gi|397691280|ref|YP_006528534.1|	MROS_2291	acetyl-CoA carboxylase	586.18	9
397691702	gi|397691702|ref|YP_006528956.1|	MROS_2713	Succinyl-CoA synthetase subunit alpha	586.18	4
397691352	gi|397691352|ref|YP_006528606.1|	MROS_2363	F0F1 ATP synthase subunit epsilon	586.15	3
397690589	gi|397690589|ref|YP_006527843.1|	MROS_1595	ROK family protein	583.98	4
397690883	gi|397690883|ref|YP_006528137.1|	MROS_1892	hypothetical protein	579.88	5
397690448	gi|397690448|ref|YP_006527702.1|	MROS_1452	MarR family transcriptional regulator	579.04	4
397690139	gi|397690139|ref|YP_006527393.1|	MROS_1141	preprotein translocase subunit YidC	575.17	6
397689759	gi|397689759|ref|YP_006527013.1|	MROS_0758	alpha amylase catalytic region	572.23	7
397690844	gi|397690844|ref|YP_006528098.1|	MROS_1852	integral membrane sensor signal transduction histidine kinase	569.81	6
397689398	gi|397689398|ref|YP_006526652.1|	MROS_0396	von Willebrand factor type A	568.86	5
397689914	gi|397689914|ref|YP_006527168.1|	MROS_0914	ABC transporter ATPase subunit	567.07	6
397690834	gi|397690834|ref|YP_006528088.1|	MROS_1842	glycoside hydrolase family 2 sugar binding protein	563.59	8
397689334	gi|397689334|ref|YP_006526588.1|	MROS_0331	DNA helicase, UvrD/REP type	563.45	12
397689453	gi|397689453|ref|YP_006526707.1|	MROS_0451	hypothetical protein	563.39	7
397689520	gi|397689520|ref|YP_006526774.1|	MROS_0518	peptidase S8 and S53 subtilisin kexin sedolisin	558.71	6
397690082	gi|397690082|ref|YP_006527336.1|	MROS_1084	PfkB domain protein	558.7	6
397690772	gi|397690772|ref|YP_006528026.1|	MROS_1779	hypothetical protein	557.18	2
397689713	gi|397689713|ref|YP_006526967.1|	MROS_0711	glutamate synthase	555.76	7
397691681	gi|397691681|ref|YP_006528935.1|	MROS_2692	carbohydrate phosphorylase family protein	551.88	6
397689722	gi|397689722|ref|YP_006526976.1|	MROS_0721	phosphoserine aminotransferase	551.47	5
397690842	gi|397690842|ref|YP_006528096.1|	MROS_1850	polyphosphate kinase	543.62	7
397689577	gi|397689577|ref|YP_006526831.1|	MROS_0575	outer membrane efflux protein	539.41	8
397690968	gi|397690968|ref|YP_006528222.1|	MROS_1977	2-oxoglutarate ferredoxin oxidoreductase, alpha subunit	538.95	7
397691243	gi|397691243|ref|YP_006528497.1|	MROS_2254	phosphomannomutase	538.42	6
397691552	gi|397691552|ref|YP_006528806.1|	MROS_2563	membrane protein involved in aromatic hydrocarbon degradation	534.34	8
397689662	gi|397689662|ref|YP_006526916.1|	MROS_0660	membrane-associated zinc metalloprotease	532.71	7
397690681	gi|397690681|ref|YP_006527935.1|	MROS_1688	uridylate kinase	532.21	4
397689369	gi|397689369|ref|YP_006526623.1|	MROS_0366	nucleotide sugar dehydrogenase	527.7	5
397689243	gi|397689243|ref|YP_006526497.1|	MROS_0240	dihydroxy-acid dehydratase	524.53	6
397689303	gi|397689303|ref|YP_006526557.1|	MROS_0300	glycosyl transferase group 1	523.56	8
397689481	gi|397689481|ref|YP_006526735.1|	MROS_0479	periplasmic serine protease	523.08	4
397691030	gi|397691030|ref|YP_006528284.1|	MROS_2039	hypothetical protein	522.81	5
397690315	gi|397690315|ref|YP_006527569.1|	MROS_1319	Pit	520.78	8
397690248	gi|397690248|ref|YP_006527502.1|	MROS_1252	cation efflux system protein	518.96	7
397690542	gi|397690542|ref|YP_006527796.1|	MROS_1546	tyrosine phenol-lyase	517.69	8
397689160	gi|397689160|ref|YP_006526414.1|	MROS_0157	NADH dehydrogenase subunit D	517.68	8
397689754	gi|397689754|ref|YP_006527008.1|	MROS_0753	endoglucanase	517.47	5
397690040	gi|397690040|ref|YP_006527294.1|	MROS_1041	DNA gyrase subunit A	517.28	6
397690823	gi|397690823|ref|YP_006528077.1|	MROS_1831	NAD(P)H-dependent glycerol-3-phosphate dehydrogenase	516.97	7
397691651	gi|397691651|ref|YP_006528905.1|	MROS_2662	dihydroorotate dehydrogenase 2	516.89	5
397689015	gi|397689015|ref|YP_006526269.1|	MROS_0012	transcription termination factor Rho	508.51	6
397689047	gi|397689047|ref|YP_006526301.1|	MROS_0044	molybdopterin oxidoreductase, iron-sulfur binding subunit	501.24	7
397689606	gi|397689606|ref|YP_006526860.1|	MROS_0604	porphobilinogen synthase	497.37	5
397690113	gi|397690113|ref|YP_006527367.1|	MROS_1115	hypothetical protein	496.47	5
397691439	gi|397691439|ref|YP_006528693.1|	MROS_2450	fatty acid/phospholipid synthesis protein PlsX	493.79	8
397690411	gi|397690411|ref|YP_006527665.1|	MROS_1415	transcriptional dual regulator HU-beta	493.1	4
397691684	gi|397691684|ref|YP_006528938.1|	MROS_2695	adenylosuccinate lyase	493.02	8
397691533	gi|397691533|ref|YP_006528787.1|	MROS_2544	DNA topoisomerase I	490.36	11
397689222	gi|397689222|ref|YP_006526476.1|	MROS_0219	Elongation factor EF-G	488.43	8
397690468	gi|397690468|ref|YP_006527722.1|	MROS_1472	hypothetical protein	484.8	3
397690038	gi|397690038|ref|YP_006527292.1|	MROS_1039	DNA gyrase subunit B	483.75	6
397690120	gi|397690120|ref|YP_006527374.1|	MROS_1122	ATP-dependent HslUV protease ATP-binding subunit	483.74	6
397689764	gi|397689764|ref|YP_006527018.1|	MROS_0763	Alpha-glucosidase	477.78	6
397690835	gi|397690835|ref|YP_006528089.1|	MROS_1843	triosephosphate isomerase	475.5	5
397689603	gi|397689603|ref|YP_006526857.1|	MROS_0601	aspartyl-tRNA synthetase	471	10
397690243	gi|397690243|ref|YP_006527497.1|	MROS_1247	processing peptidase	470.47	7
397691371	gi|397691371|ref|YP_006528625.1|	MROS_2382	NAD(P) transhydrogenase subunit beta	470.29	3
397689597	gi|397689597|ref|YP_006526851.1|	MROS_0595	Fimbrial assembly family protein	469.21	6
397690719	gi|397690719|ref|YP_006527973.1|	MROS_1726	transaldolase	468.11	4
397690988	gi|397690988|ref|YP_006528242.1|	MROS_1997	MotA/TolQ/ExbB proton channel	462.32	4
397691300	gi|397691300|ref|YP_006528554.1|	MROS_2311	1-deoxy-D-xylulose-5-phosphate synthase	460.37	6
397690538	gi|397690538|ref|YP_006527792.1|	MROS_1542	bacterioferritin	458.74	4
397689931	gi|397689931|ref|YP_006527185.1|	MROS_0931	hypothetical protein	455.87	7
397691705	gi|397691705|ref|YP_006528959.1|	MROS_2716	YqeZ	455.18	7
397690680	gi|397690680|ref|YP_006527934.1|	MROS_1687	translation elongation factor Ts	453.94	4
397691366	gi|397691366|ref|YP_006528620.1|	MROS_2377	NADH dehydrogenase subunit C	452.6	4
397690567	gi|397690567|ref|YP_006527821.1|	MROS_1572	4Fe-4S ferredoxin iron-sulfur binding domain protein	450.91	6
397691046	gi|397691046|ref|YP_006528300.1|	MROS_2056	hypothetical protein	448.31	4
397690428	gi|397690428|ref|YP_006527682.1|	MROS_1432	phosphofructokinase	446.46	5
397689484	gi|397689484|ref|YP_006526738.1|	MROS_0482	efflux transporter, RND family, MFP subunit	445.77	5
397690550	gi|397690550|ref|YP_006527804.1|	MROS_1554	D-isomer specific 2-hydroxyacid dehydrogenase NAD-binding protein	441.55	6
397690659	gi|397690659|ref|YP_006527913.1|	MROS_1666	ABC-type transport system, permease component	440.6	3
397690711	gi|397690711|ref|YP_006527965.1|	MROS_1718	bacterial translation initiation factor 2 (bif-2)	440.17	9
397689459	gi|397689459|ref|YP_006526713.1|	MROS_0457	succinate dehydrogenase/fumarate reductase iron-sulfur subunit	438.98	4
397691166	gi|397691166|ref|YP_006528420.1|	MROS_2177	UDP-N-acetylglucosamine 2-epimerase	433.36	4
397691415	gi|397691415|ref|YP_006528669.1|	MROS_2426	cystathionine gamma-lyase	430.71	5
397689193	gi|397689193|ref|YP_006526447.1|	MROS_0190	30S ribosomal protein S4	428.93	4
397689061	gi|397689061|ref|YP_006526315.1|	MROS_0058	hypothetical protein	427.54	4
397691752	gi|397691752|ref|YP_006529006.1|	MROS_2763	Fe-S oxidoreductase	427.14	5
397691653	gi|397691653|ref|YP_006528907.1|	MROS_2664	PAS/PAC sensor signal transduction histidine kinase	426.66	6
397690948	gi|397690948|ref|YP_006528202.1|	MROS_1957	O-methyltransferase	425.1	6
397691369	gi|397691369|ref|YP_006528623.1|	MROS_2380	NAD(P) transhydrogenase subunit alpha part 1	423.22	5
397689034	gi|397689034|ref|YP_006526288.1|	MROS_0031	Na+/glucose cotransporter	421.95	6
397690971	gi|397690971|ref|YP_006528225.1|	MROS_1980	aminopeptidase A/I	420.14	6
397690401	gi|397690401|ref|YP_006527655.1|	MROS_1405	Helix-turn-helix, Fis-type	420.05	6
397691176	gi|397691176|ref|YP_006528430.1|	MROS_2187	flagellar capping protein FliD	419.51	3
397690613	gi|397690613|ref|YP_006527867.1|	MROS_1620	outer membrane assembly lipoprotein YfiO	417.32	4
397689010	gi|397689010|ref|YP_006526264.1|	MROS_0007	Adenylate kinase	416.74	5
397689237	gi|397689237|ref|YP_006526491.1|	MROS_0234	3-isopropylmalate dehydratase large subunit	415.31	3
397690947	gi|397690947|ref|YP_006528201.1|	MROS_1956	subtilisin-like serine protease	413.81	3
397690866	gi|397690866|ref|YP_006528120.1|	MROS_1874	hypothetical protein	409.91	10
397689380	gi|397689380|ref|YP_006526634.1|	MROS_0377	hypothetical protein	409.73	5
397690689	gi|397690689|ref|YP_006527943.1|	MROS_1696	hypothetical protein	409.27	3
397690676	gi|397690676|ref|YP_006527930.1|	MROS_1683	deoxyhypusine synthase-like protein	409.13	6
397689153	gi|397689153|ref|YP_006526407.1|	MROS_0150	Ornithine carbamoyltransferase	405.79	3
397690946	gi|397690946|ref|YP_006528200.1|	MROS_1955	signal peptidase I	405.28	4
397691429	gi|397691429|ref|YP_006528683.1|	MROS_2440	glycosyl transferase group 1	405.28	7
397691272	gi|397691272|ref|YP_006528526.1|	MROS_2283	ABC transporter efflux protein	404.7	8
397691549	gi|397691549|ref|YP_006528803.1|	MROS_2560	membrane CBS domain protein	402.51	5
397689753	gi|397689753|ref|YP_006527007.1|	MROS_0752	Carbohydrate-binding CenC domain protein	399.53	6
397689293	gi|397689293|ref|YP_006526547.1|	MROS_0290	DNA polymerase III, alpha subunit	398.63	9
397690300	gi|397690300|ref|YP_006527554.1|	MROS_1304	ABC transporter cobalamide binding protein	396.64	3
397689750	gi|397689750|ref|YP_006527004.1|	MROS_0749	radical SAM domain-containing protein	395.69	9
397691403	gi|397691403|ref|YP_006528657.1|	MROS_2414	acetyl-CoA carboxylase, carboxyl transferase, beta subunit	395.28	3
397690179	gi|397690179|ref|YP_006527433.1|	MROS_1183	hypothetical protein	394.58	2
397690233	gi|397690233|ref|YP_006527487.1|	MROS_1237	hypothetical protein	394.54	5
397690320	gi|397690320|ref|YP_006527574.1|	MROS_1324	shikimate 5-dehydrogenase	390.65	3
397691469	gi|397691469|ref|YP_006528723.1|	MROS_2480	Fe-only hydrogenase, subunit gamma	388.61	4
397690373	gi|397690373|ref|YP_006527627.1|	MROS_1377	S-adenosylmethionine synthetase	388.33	5
397691789	gi|397691789|ref|YP_006529043.1|	MROS_2800	glutamate dehydrogenase	387.52	5
397691304	gi|397691304|ref|YP_006528558.1|	MROS_2315	Tetratricopeptide TPR_2 repeat protein	387.47	8
397689561	gi|397689561|ref|YP_006526815.1|	MROS_0559	TonB-dependent receptor plug	386.09	8
397689444	gi|397689444|ref|YP_006526698.1|	MROS_0442	hypothetical protein	384.63	3
397691058	gi|397691058|ref|YP_006528312.1|	MROS_2069	hypothetical protein	383.26	4
397689299	gi|397689299|ref|YP_006526553.1|	MROS_0296	glycosyl transferase, group 2 family protein	383.1	6
397691265	gi|397691265|ref|YP_006528519.1|	MROS_2276	serine/threonine protein kinase with PASTA sensor(s)	379.83	2
397690537	gi|397690537|ref|YP_006527791.1|	MROS_1541	aldo/keto reductase	379.06	6
397689301	gi|397689301|ref|YP_006526555.1|	MROS_0298	fad dependent oxidoreductase	376.58	4
397691264	gi|397691264|ref|YP_006528518.1|	MROS_2275	trigger factor	376.43	5
397689400	gi|397689400|ref|YP_006526654.1|	MROS_0398	hypothetical protein	376.15	4
397691547	gi|397691547|ref|YP_006528801.1|	MROS_2558	organic solvents resistance ABC transporter periplasmic protein	375.82	3
397690457	gi|397690457|ref|YP_006527711.1|	MROS_1461	hypothetical protein	375.6	2
397690333	gi|397690333|ref|YP_006527587.1|	MROS_1337	carbamoyl-phosphate synthase, small subunit	374.04	6
397690469	gi|397690469|ref|YP_006527723.1|	MROS_1473	Sua5/YciO/YrdC/YwlC family protein	373.93	5
397690792	gi|397690792|ref|YP_006528046.1|	MROS_1799	cytidylate kinase	373.3	4
397689567	gi|397689567|ref|YP_006526821.1|	MROS_0565	beta-glucuronidase	372.41	6
397690140	gi|397690140|ref|YP_006527394.1|	MROS_1142	esterase	370.34	7
397690529	gi|397690529|ref|YP_006527783.1|	MROS_1533	hypothetical protein	369.61	4
397691374	gi|397691374|ref|YP_006528628.1|	MROS_2385	hypothetical protein	368.94	6
397690722	gi|397690722|ref|YP_006527976.1|	MROS_1729	cell division FtsK/SpoIIIE	366.21	6
397690526	gi|397690526|ref|YP_006527780.1|	MROS_1530	peptidase S9 prolyl oligopeptidase	365.67	6
397691568	gi|397691568|ref|YP_006528822.1|	MROS_2579	phosphoenolpyruvate--protein phosphotransferase	365.65	8
397689465	gi|397689465|ref|YP_006526719.1|	MROS_0463	Peroxiredoxin	365.02	5
397690855	gi|397690855|ref|YP_006528109.1|	MROS_1863	50S ribosomal protein L9	364.29	4
397691091	gi|397691091|ref|YP_006528345.1|	MROS_2102	sugar (glycoside-Pentoside-hexuronide) transporter	363.78	3
397689069	gi|397689069|ref|YP_006526323.1|	MROS_0066	Phenylalanyl-tRNA synthetase subunit beta	363.77	9
397689203	gi|397689203|ref|YP_006526457.1|	MROS_0200	50S ribosomal protein L18	361.81	2
397690783	gi|397690783|ref|YP_006528037.1|	MROS_1790	DNA polymerase III subunit tau	360.57	6
397690923	gi|397690923|ref|YP_006528177.1|	MROS_1932	DNA mismatch repair protein MutS	360.55	5
397690631	gi|397690631|ref|YP_006527885.1|	MROS_1638	hypothetical protein	358.44	4
397690466	gi|397690466|ref|YP_006527720.1|	MROS_1470	3-dehydroquinate synthase	358.07	4
397690707	gi|397690707|ref|YP_006527961.1|	MROS_1714	hypothetical protein	355.29	6
397689579	gi|397689579|ref|YP_006526833.1|	MROS_0577	heavy metal efflux pump, CzcA family	354.23	6
397690380	gi|397690380|ref|YP_006527634.1|	MROS_1384	pyruvate kinase	353.29	5
397690228	gi|397690228|ref|YP_006527482.1|	MROS_1232	anti-anti-sigma factor	353.16	3
397689771	gi|397689771|ref|YP_006527025.1|	MROS_0770	carboxyl-terminal protease	352.26	6
397691706	gi|397691706|ref|YP_006528960.1|	MROS_2717	agmatinase	349.26	5
397689770	gi|397689770|ref|YP_006527024.1|	MROS_0769	AMP-dependent synthetase and ligase	349.24	5
397689066	gi|397689066|ref|YP_006526320.1|	MROS_0063	2',3'-cyclic-nucleotide 2'-phosphodiesterase	347.48	7
397690845	gi|397690845|ref|YP_006528099.1|	MROS_1853	adenylosuccinate synthetase	346.8	6
397690307	gi|397690307|ref|YP_006527561.1|	MROS_1311	hypothetical protein	345.08	2
397689173	gi|397689173|ref|YP_006526427.1|	MROS_0170	Parvulin-like peptidyl-prolyl isomerase	344.85	5
397690134	gi|397690134|ref|YP_006527388.1|	MROS_1136	lipoprotein	344.53	4
397689839	gi|397689839|ref|YP_006527093.1|	MROS_0839	hypothetical protein	344	6
397689682	gi|397689682|ref|YP_006526936.1|	MROS_0680	Xaa-Pro aminopeptidase	343.97	3
397691537	gi|397691537|ref|YP_006528791.1|	MROS_2548	carboxyl-terminal protease	343.58	4
397690953	gi|397690953|ref|YP_006528207.1|	MROS_1962	6,7-dimethyl-8-ribityllumazine synthase	341.04	2
397691271	gi|397691271|ref|YP_006528525.1|	MROS_2282	ABC transporter related protein	340.12	5
397690656	gi|397690656|ref|YP_006527910.1|	MROS_1663	AMP nucleosidase	339.44	2
397689664	gi|397689664|ref|YP_006526918.1|	MROS_0662	glycyl-tRNA synthetase	338.15	5
397690816	gi|397690816|ref|YP_006528070.1|	MROS_1824	hypothetical protein	336.53	2
397691208	gi|397691208|ref|YP_006528462.1|	MROS_2219	MmgE/PrpD	336.2	4
397691301	gi|397691301|ref|YP_006528555.1|	MROS_2312	oxidoreductase domain-containing protein	335.31	4
397690701	gi|397690701|ref|YP_006527955.1|	MROS_1708	alpha-L-arabinofuranosidase	333.53	7
397690381	gi|397690381|ref|YP_006527635.1|	MROS_1385	ATP-dependent protease	332.25	6
397691649	gi|397691649|ref|YP_006528903.1|	MROS_2660	TonB-dependent outer membrane receptor	331.69	5
397691720	gi|397691720|ref|YP_006528974.1|	MROS_2731	hypothetical protein	331.56	2
397689790	gi|397689790|ref|YP_006527044.1|	MROS_0790	copper-translocating P-type ATPase	331.36	3
397689161	gi|397689161|ref|YP_006526415.1|	MROS_0158	NADH dehydrogenase subunit C	331.08	6
397690986	gi|397690986|ref|YP_006528240.1|	MROS_1995	hypothetical protein	329.48	4
397691001	gi|397691001|ref|YP_006528255.1|	MROS_2010	methyl-accepting chemotaxis sensory transducer	329.45	5
397689316	gi|397689316|ref|YP_006526570.1|	MROS_0313	N-acetylglucosaminyl transferase	326.97	8
397691820	gi|397691820|ref|YP_006529074.1|	MROS_2831	UDP-2,3-diacylglucosamine hydrolase	325.84	3
397689209	gi|397689209|ref|YP_006526463.1|	MROS_0206	50S ribosomal protein L14	325.17	3
397690874	gi|397690874|ref|YP_006528128.1|	MROS_1882	outer membrane chaperone Skp (OmpH)	324.78	5
397691661	gi|397691661|ref|YP_006528915.1|	MROS_2672	N-acetyl sugar amidotransferase	324.19	5
397689478	gi|397689478|ref|YP_006526732.1|	MROS_0476	Carbon-nitrogen hydrolase	323.96	5
397689913	gi|397689913|ref|YP_006527167.1|	MROS_0913	ABC-type transporter permease protein	319.38	4
397691273	gi|397691273|ref|YP_006528527.1|	MROS_2284	ABC transporter efflux protein	316.46	6
397689234	gi|397689234|ref|YP_006526488.1|	MROS_0231	pyrroline-5-carboxylate reductase	316.26	5
397691027	gi|397691027|ref|YP_006528281.1|	MROS_2036	MscS mechanosensitive ion channel	316.09	5
397691090	gi|397691090|ref|YP_006528344.1|	MROS_2101	glycosyltransferase family 36	316.04	4
397689537	gi|397689537|ref|YP_006526791.1|	MROS_0535	5'-nucleotidase domain-containing protein	312.58	4
397691399	gi|397691399|ref|YP_006528653.1|	MROS_2410	response regulator receiver protein	310.85	6
397689181	gi|397689181|ref|YP_006526435.1|	MROS_0178	fumarate hydratase	310.64	5
397691101	gi|397691101|ref|YP_006528355.1|	MROS_2112	isoleucyl-tRNA synthetase	310.15	10
397689732	gi|397689732|ref|YP_006526986.1|	MROS_0731	hypothetical protein	310	5
397689194	gi|397689194|ref|YP_006526448.1|	MROS_0191	30S ribosomal protein S11	309.04	2
397691238	gi|397691238|ref|YP_006528492.1|	MROS_2249	Fibronectin type III domain protein	305	3
397689638	gi|397689638|ref|YP_006526892.1|	MROS_0636	Fe-only hydrogenase, subunit gamma	304.92	4
397690901	gi|397690901|ref|YP_006528155.1|	MROS_1910	deoxyribose-phosphate aldolase	304.55	2
397691268	gi|397691268|ref|YP_006528522.1|	MROS_2279	polynucleotide adenylyltransferase/metal dependent phosphohydrolase	304.18	6
397690890	gi|397690890|ref|YP_006528144.1|	MROS_1899	microcompartments protein	301.67	4
397690982	gi|397690982|ref|YP_006528236.1|	MROS_1991	hypothetical protein	300.65	4
397690355	gi|397690355|ref|YP_006527609.1|	MROS_1359	hypothetical protein	299.86	4
397690727	gi|397690727|ref|YP_006527981.1|	MROS_1734	hypothetical protein	298.79	3
397690405	gi|397690405|ref|YP_006527659.1|	MROS_1409	PAS sensor protein	297.61	5
397689132	gi|397689132|ref|YP_006526386.1|	MROS_0129	TonB protein	297.23	3
397689942	gi|397689942|ref|YP_006527196.1|	MROS_0942	secretion protein HlyD	296.36	5
397689213	gi|397689213|ref|YP_006526467.1|	MROS_0210	30S ribosomal protein S3	292.86	5
397691801	gi|397691801|ref|YP_006529055.1|	MROS_2812	hypothetical protein	292.56	2
397691067	gi|397691067|ref|YP_006528321.1|	MROS_2078	TonB-dependent receptor	292.17	2
397689315	gi|397689315|ref|YP_006526569.1|	MROS_0312	UDP-N-acetylmuramate/alanine ligase	291.95	2
397689417	gi|397689417|ref|YP_006526671.1|	MROS_0415	hypothetical protein	291.71	4
397690045	gi|397690045|ref|YP_006527299.1|	MROS_1046	dipeptidyl-peptidase 7	289.97	1
397690490	gi|397690490|ref|YP_006527744.1|	MROS_1494	transcriptional regulatory protein pilR	289.69	6
397691475	gi|397691475|ref|YP_006528729.1|	MROS_2486	response regulator receiver protein	289.5	2
397690977	gi|397690977|ref|YP_006528231.1|	MROS_1986	short-chain dehydrogenase/reductase SDR	288.68	6
397690586	gi|397690586|ref|YP_006527840.1|	MROS_1592	Na+/solute symporter	287.59	3
397689401	gi|397689401|ref|YP_006526655.1|	MROS_0399	hypothetical protein	287.35	5
397689238	gi|397689238|ref|YP_006526492.1|	MROS_0235	2-isopropylmalate synthase	286.98	6
397690378	gi|397690378|ref|YP_006527632.1|	MROS_1382	hypothetical protein	286.35	3
397691056	gi|397691056|ref|YP_006528310.1|	MROS_2067	hypothetical protein	285.8	5
397689395	gi|397689395|ref|YP_006526649.1|	MROS_0393	hypothetical protein	285.64	3
397689241	gi|397689241|ref|YP_006526495.1|	MROS_0238	acetolactate synthase 3 regulatory subunit	283.71	3
397690735	gi|397690735|ref|YP_006527989.1|	MROS_1742	transcriptional regulator, XRE family	282.04	4
397689646	gi|397689646|ref|YP_006526900.1|	MROS_0644	propionyl-CoA carboxylase subunit beta	279.91	6
397691002	gi|397691002|ref|YP_006528256.1|	MROS_2011	sigma-B regulator RsbR	278.82	3
397689277	gi|397689277|ref|YP_006526531.1|	MROS_0274	F0F1 ATP synthase subunit B	278.45	2
397689843	gi|397689843|ref|YP_006527097.1|	MROS_0843	Cytochrome bd-I oxidase subunit I	278.28	2
397690908	gi|397690908|ref|YP_006528162.1|	MROS_1917	two component regulator propeller domain-containing protein	276.89	4
397691493	gi|397691493|ref|YP_006528747.1|	MROS_2504	metal-dependent hydrolase	274.95	3
397690203	gi|397690203|ref|YP_006527457.1|	MROS_1207	hypothetical protein	274.5	3
397689613	gi|397689613|ref|YP_006526867.1|	MROS_0611	porphobilinogen deaminase	274.17	4
397689493	gi|397689493|ref|YP_006526747.1|	MROS_0491	aldo/keto reductase	274.08	3
397691813	gi|397691813|ref|YP_006529067.1|	MROS_2824	CTP synthase	273.55	4
397689263	gi|397689263|ref|YP_006526517.1|	MROS_0260	adenosine deaminase	273.25	3
397690339	gi|397690339|ref|YP_006527593.1|	MROS_1343	serine acetyltransferase, plasmid	272.51	2
397689816	gi|397689816|ref|YP_006527070.1|	MROS_0816	hypothetical protein	271.91	4
397691055	gi|397691055|ref|YP_006528309.1|	MROS_2066	family 2 glycosyl transferase	271.58	4
397691581	gi|397691581|ref|YP_006528835.1|	MROS_2592	TonB-dependent transmembrane receptor protein	271.55	6
397689212	gi|397689212|ref|YP_006526466.1|	MROS_0209	50S ribosomal protein L16	271.45	5
397689956	gi|397689956|ref|YP_006527210.1|	MROS_0956	hypothetical protein	271.08	4
397689446	gi|397689446|ref|YP_006526700.1|	MROS_0444	ATP-dependent nuclease subunit B-like protein	269.85	2
397690705	gi|397690705|ref|YP_006527959.1|	MROS_1712	glycosyltransferase 36	269.31	4
397689452	gi|397689452|ref|YP_006526706.1|	MROS_0450	30S ribosomal protein S21	265.18	2
397691419	gi|397691419|ref|YP_006528673.1|	MROS_2430	phosphoribosylaminoimidazole-succinocarboxamide synthase	264.95	3
397689199	gi|397689199|ref|YP_006526453.1|	MROS_0196	preprotein translocase, SecY subunit	264.44	4
397690521	gi|397690521|ref|YP_006527775.1|	MROS_1525	O-acetylhomoserine/O-acetylserine sulfhydrylase	264.09	4
397689223	gi|397689223|ref|YP_006526477.1|	MROS_0220	30S ribosomal protein S7	263.13	4
397690661	gi|397690661|ref|YP_006527915.1|	MROS_1668	hypothetical protein	262.5	4
397689740	gi|397689740|ref|YP_006526994.1|	MROS_0739	gaf sensor signal transduction histidine kinase	262.31	3
397689917	gi|397689917|ref|YP_006527171.1|	MROS_0917	argininosuccinate synthase	259.35	4
397691466	gi|397691466|ref|YP_006528720.1|	MROS_2477	short-chain dehydrogenase/reductase SDR	259.13	4
397690337	gi|397690337|ref|YP_006527591.1|	MROS_1341	alkyl hydroperoxide reductase	258.29	4
397691447	gi|397691447|ref|YP_006528701.1|	MROS_2458	glycine dehydrogenase	257.41	3
397690820	gi|397690820|ref|YP_006528074.1|	MROS_1828	D-alanine-D-alanine ligase-like protein	257.16	5
397689298	gi|397689298|ref|YP_006526552.1|	MROS_0295	glycosyl transferase family 2	254.8	4
397691021	gi|397691021|ref|YP_006528275.1|	MROS_2030	NUDIX hydrolase	254.11	2
397690660	gi|397690660|ref|YP_006527914.1|	MROS_1667	ABC-type transport system, ATPase component	252.5	2
397689207	gi|397689207|ref|YP_006526461.1|	MROS_0204	50S ribosomal protein L5	252.49	4
397689712	gi|397689712|ref|YP_006526966.1|	MROS_0710	aminopeptidase	251.63	5
397690846	gi|397690846|ref|YP_006528100.1|	MROS_1854	anti-sigma-factor antagonist	251.63	5
397690356	gi|397690356|ref|YP_006527610.1|	MROS_1360	5'-nucleotidase domain-containing protein	251.08	3
397691219	gi|397691219|ref|YP_006528473.1|	MROS_2230	hypothetical protein	250.55	2
397691799	gi|397691799|ref|YP_006529053.1|	MROS_2810	electron transfer flavoprotein subunit beta	250.16	5
397689168	gi|397689168|ref|YP_006526422.1|	MROS_0165	lysine biosynthesis enzyme LysX	249.9	4
397689177	gi|397689177|ref|YP_006526431.1|	MROS_0174	methionyl-tRNA synthetase	248.31	3
397691445	gi|397691445|ref|YP_006528699.1|	MROS_2456	3-oxoacyl-[acyl-carrier-protein] synthase II	247.38	3
397691679	gi|397691679|ref|YP_006528933.1|	MROS_2690	UDP-glucose/GDP-mannose dehydrogenase-like protein	247.16	6
397690309	gi|397690309|ref|YP_006527563.1|	MROS_1313	hypothetical protein	247.1	2
397691009	gi|397691009|ref|YP_006528263.1|	MROS_2018	multi-sensor signal transduction histidine kinase	246.37	5
397689142	gi|397689142|ref|YP_006526396.1|	MROS_0139	asparaginyl-tRNA synthetase	246.3	6
397690493	gi|397690493|ref|YP_006527747.1|	MROS_1497	M16B family peptidase	245.99	3
397690992	gi|397690992|ref|YP_006528246.1|	MROS_2001	hypothetical protein	242.84	2
397691389	gi|397691389|ref|YP_006528643.1|	MROS_2400	ammonium transporter	241.3	1
397690585	gi|397690585|ref|YP_006527839.1|	MROS_1591	beta-hexosaminidase precursor	240.54	5
397690869	gi|397690869|ref|YP_006528123.1|	MROS_1877	hypothetical protein	240.05	3
397689723	gi|397689723|ref|YP_006526977.1|	MROS_0722	hypothetical protein	240.03	4
397689854	gi|397689854|ref|YP_006527108.1|	MROS_0854	BadF/BadG/BcrA/BcrD family ATPase	239.95	2
397691203	gi|397691203|ref|YP_006528457.1|	MROS_2214	TonB-dependent receptor plug	239.33	5
397690849	gi|397690849|ref|YP_006528103.1|	MROS_1857	Serine phosphatase RsbU subunit sigma	239.15	4
397690368	gi|397690368|ref|YP_006527622.1|	MROS_1372	phosphoenolpyruvate carboxykinase	238.2	3
397689158	gi|397689158|ref|YP_006526412.1|	MROS_0155	NADH dehydrogenase subunit F	237.18	3
397689320	gi|397689320|ref|YP_006526574.1|	MROS_0317	UDP-N-acetylmuramyl pentapeptide synthase	236.78	4
397690035	gi|397690035|ref|YP_006527289.1|	MROS_1036	DNA polymerase III, beta chain	236.52	3
397691781	gi|397691781|ref|YP_006529035.1|	MROS_2792	Imidazoleglycerol-phosphate dehydratase	235.27	4
397691671	gi|397691671|ref|YP_006528925.1|	MROS_2682	hypothetical protein	234.43	1
397691106	gi|397691106|ref|YP_006528360.1|	MROS_2117	PAS/PAC sensor signal transduction histidine kinase	233.74	3
397691695	gi|397691695|ref|YP_006528949.1|	MROS_2706	hypothetical protein	233.57	3
397690628	gi|397690628|ref|YP_006527882.1|	MROS_1635	phosphoribosylformylglycinamidine synthase II	233.29	3
397690130	gi|397690130|ref|YP_006527384.1|	MROS_1132	bifunctional aspartokinase I/homoserine dehydrogenase I	231.96	1
397690547	gi|397690547|ref|YP_006527801.1|	MROS_1551	leucyl-tRNA synthetase	231.9	4
397691737	gi|397691737|ref|YP_006528991.1|	MROS_2748	8-amino-7-oxononanoate synthase	229.96	3
397689326	gi|397689326|ref|YP_006526580.1|	MROS_0323	TPR repeat-containing protein	229.45	2
397689466	gi|397689466|ref|YP_006526720.1|	MROS_0464	Ferritin Dps family protein	227.89	3
397691220	gi|397691220|ref|YP_006528474.1|	MROS_2231	leucyl aminopeptidase (aminopeptidase T)	226.61	4
397689165	gi|397689165|ref|YP_006526419.1|	MROS_0162	acetylglutamate kinase	226.23	3
397689218	gi|397689218|ref|YP_006526472.1|	MROS_0215	50S ribosomal protein L4	224.29	3
397689718	gi|397689718|ref|YP_006526972.1|	MROS_0717	histidine ammonia-lyase	223.33	4
397691127	gi|397691127|ref|YP_006528381.1|	MROS_2138	flagellar hook protein FlgE	223.22	2
397690451	gi|397690451|ref|YP_006527705.1|	MROS_1455	TatD family hydrolase	222.59	4
397690473	gi|397690473|ref|YP_006527727.1|	MROS_1477	apbe family lipoprotein	221.09	2
397691248	gi|397691248|ref|YP_006528502.1|	MROS_2259	2-oxoisovalerate dehydrogenase E2 component	221.01	4
397690180	gi|397690180|ref|YP_006527434.1|	MROS_1184	DNA repair protein RadA	219.67	3
397691010	gi|397691010|ref|YP_006528264.1|	MROS_2019	PAS:Response regulator receiver:ATP-binding region, ATPase-like:Histidine kinase A-like protein	219.41	5
397690553	gi|397690553|ref|YP_006527807.1|	MROS_1557	hypothetical protein	217.34	2
397691594	gi|397691594|ref|YP_006528848.1|	MROS_2605	ABC transporter efflux protein	217	2
397691089	gi|397691089|ref|YP_006528343.1|	MROS_2100	glycosidase PH1107-related protein	216.78	2
397689428	gi|397689428|ref|YP_006526682.1|	MROS_0426	hypothetical protein	216.39	2
397690934	gi|397690934|ref|YP_006528188.1|	MROS_1943	signal peptide protein	216.27	4
397691467	gi|397691467|ref|YP_006528721.1|	MROS_2478	AAA family ATPase	214.27	4
397691840	gi|397691840|ref|YP_006529094.1|	MROS_2851	anti-sigma regulatory factor, serine/threonine protein kinase	214	3
397690790	gi|397690790|ref|YP_006528044.1|	MROS_1797	pantothenate kinase	213.23	4
397689852	gi|397689852|ref|YP_006527106.1|	MROS_0852	ABC transporter, ATP-binding protein	211.49	4
397689458	gi|397689458|ref|YP_006526712.1|	MROS_0456	hypothetical protein	211.03	3
397690626	gi|397690626|ref|YP_006527880.1|	MROS_1633	membrane associated hydrolase	210.5	4
397690002	gi|397690002|ref|YP_006527256.1|	MROS_1003	glucose-inhibited division protein B	209.88	3
397691040	gi|397691040|ref|YP_006528294.1|	MROS_2050	hypothetical protein	209.77	4
397689987	gi|397689987|ref|YP_006527241.1|	MROS_0987	oxidoreductase, short chain dehydrogenase	209.68	3
397691212	gi|397691212|ref|YP_006528466.1|	MROS_2223	3-isopropylmalate dehydrogenase	209.53	3
397690775	gi|397690775|ref|YP_006528029.1|	MROS_1782	oxidoreductase	206.51	3
397689892	gi|397689892|ref|YP_006527146.1|	MROS_0892	lysine 2,3-aminomutase related protein enzyme	206.26	2
397691335	gi|397691335|ref|YP_006528589.1|	MROS_2346	TonB-dependent receptor	206	4
397689608	gi|397689608|ref|YP_006526862.1|	MROS_0606	peptidyl-dipeptidase Dcp	205.76	4
397689392	gi|397689392|ref|YP_006526646.1|	MROS_0390	lipoprotein	205.43	5
397690232	gi|397690232|ref|YP_006527486.1|	MROS_1236	transcriptional regulator, NifA subfamily, Fis Family	205.1	4
397690715	gi|397690715|ref|YP_006527969.1|	MROS_1722	30S ribosomal protein S15	204.45	1
397691233	gi|397691233|ref|YP_006528487.1|	MROS_2244	tetratricopeptide TPR_2	204.4	2
397691367	gi|397691367|ref|YP_006528621.1|	MROS_2378	NADH dehydrogenase subunit B	202.79	3
397690281	gi|397690281|ref|YP_006527535.1|	MROS_1285	valyl-tRNA synthetase	202.49	1
397691738	gi|397691738|ref|YP_006528992.1|	MROS_2749	hypothetical protein	202.04	3
397690541	gi|397690541|ref|YP_006527795.1|	MROS_1545	UTP-GlnB uridylyltransferase, GlnD	201.25	5
397689332	gi|397689332|ref|YP_006526586.1|	MROS_0329	cell wall hydrolase/autolysin	201.1	4
397691721	gi|397691721|ref|YP_006528975.1|	MROS_2732	hypothetical protein	200.18	2
397690548	gi|397690548|ref|YP_006527802.1|	MROS_1552	seryl-tRNA synthetase	199.39	4
397691025	gi|397691025|ref|YP_006528279.1|	MROS_2034	NADH dehydrogenase subunit I	199.1	3
397689042	gi|397689042|ref|YP_006526296.1|	MROS_0039	SCO1/SenC family protein	198.53	2
397690184	gi|397690184|ref|YP_006527438.1|	MROS_1188	sensor protein RprX	198.4	3
397690543	gi|397690543|ref|YP_006527797.1|	MROS_1547	7-cyano-7-deazaguanine reductase	198.15	2
397691193	gi|397691193|ref|YP_006528447.1|	MROS_2204	glycoside hydrolase family 3 protein	197.23	5
397691591	gi|397691591|ref|YP_006528845.1|	MROS_2602	Ribokinase family sugar kinase	197.18	4
397690969	gi|397690969|ref|YP_006528223.1|	MROS_1978	2-oxoglutarate ferredoxin oxidoreductase subunit beta	197.16	5
397690163	gi|397690163|ref|YP_006527417.1|	MROS_1166	beta-lactamase	196.71	2
397689292	gi|397689292|ref|YP_006526546.1|	MROS_0289	Short-chain dehydrogenase/reductase SDR precursor	196.54	3
397689665	gi|397689665|ref|YP_006526919.1|	MROS_0663	hypothetical protein	195.83	2
397689492	gi|397689492|ref|YP_006526746.1|	MROS_0490	Dipeptidyl-peptidase 4	195.75	4
397690739	gi|397690739|ref|YP_006527993.1|	MROS_1746	metal dependent phosphohydrolase	195.24	5
397691719	gi|397691719|ref|YP_006528973.1|	MROS_2730	translation elongation factor 2 (EF-2/EF-G)	194.5	2
397689418	gi|397689418|ref|YP_006526672.1|	MROS_0416	ACT domain-containing protein	194.21	3
397690408	gi|397690408|ref|YP_006527662.1|	MROS_1412	signal transduction histidine kinase	193.26	4
397690885	gi|397690885|ref|YP_006528139.1|	MROS_1894	FAD-dependent pyridine nucleotide-disulfide oxidoreductase	193.15	1
397691232	gi|397691232|ref|YP_006528486.1|	MROS_2243	hypothetical protein	192.88	3
397691189	gi|397691189|ref|YP_006528443.1|	MROS_2200	alpha amylase catalytic region	192.84	3
397691619	gi|397691619|ref|YP_006528873.1|	MROS_2630	demethylmenaquinone methyltransferase-like protein	192.77	3
397689286	gi|397689286|ref|YP_006526540.1|	MROS_0283	hypothetical protein	192.34	5
397689217	gi|397689217|ref|YP_006526471.1|	MROS_0214	50S ribosomal protein L23	191.89	2
397691599	gi|397691599|ref|YP_006528853.1|	MROS_2610	TonB-dependent receptor	191.71	3
397690737	gi|397690737|ref|YP_006527991.1|	MROS_1744	sulfate transporter/antisigma-factor antagonist stas	191.1	3
397690292	gi|397690292|ref|YP_006527546.1|	MROS_1296	CBS domain protein	190.47	2
397690096	gi|397690096|ref|YP_006527350.1|	MROS_1098	cytochrome c nitrite reductase, catalytic subunit NrfA	190.27	5
397691346	gi|397691346|ref|YP_006528600.1|	MROS_2357	AMP-dependent synthetase and ligase	190.14	4
397690455	gi|397690455|ref|YP_006527709.1|	MROS_1459	chaperone protein DnaJ	189.81	3
397691402	gi|397691402|ref|YP_006528656.1|	MROS_2413	hypothetical protein	189.77	2
397689915	gi|397689915|ref|YP_006527169.1|	MROS_0915	metalloendopeptidase PepO	189.55	5
397689272	gi|397689272|ref|YP_006526526.1|	MROS_0269	30S ribosomal protein S16	189.39	2
397689596	gi|397689596|ref|YP_006526850.1|	MROS_0594	hypothetical protein	189.38	3
397689529	gi|397689529|ref|YP_006526783.1|	MROS_0527	ABC transport system permease protein	189.02	2
397689205	gi|397689205|ref|YP_006526459.1|	MROS_0202	30S ribosomal protein S8	183.65	3
397691595	gi|397691595|ref|YP_006528849.1|	MROS_2606	ABC transporter efflux protein	183.53	2
397691550	gi|397691550|ref|YP_006528804.1|	MROS_2561	Single-stranded DNA-binding protein	182.28	2
397691768	gi|397691768|ref|YP_006529022.1|	MROS_2779	hypothetical protein	181.83	1
397689164	gi|397689164|ref|YP_006526418.1|	MROS_0161	acetylornithine aminotransferase apoenzyme	181.02	3
397690322	gi|397690322|ref|YP_006527576.1|	MROS_1326	hypothetical protein	180.84	4
397689857	gi|397689857|ref|YP_006527111.1|	MROS_0857	pyruvate dehydrogenase E3 component	180.62	4
397689183	gi|397689183|ref|YP_006526437.1|	MROS_0180	RNA polymerase, sigma 70 subunit, rpod subfamily	179.64	2
397690954	gi|397690954|ref|YP_006528208.1|	MROS_1963	3,4-dihydroxy-2-butanone 4-phosphate synthase	179.46	6
397689551	gi|397689551|ref|YP_006526805.1|	MROS_0549	hypothetical protein	178.87	2
397689310	gi|397689310|ref|YP_006526564.1|	MROS_0307	dTDP-glucose 4,6-dehydratase	178.1	4
397689136	gi|397689136|ref|YP_006526390.1|	MROS_0133	hypothetical protein	177.34	2
397690868	gi|397690868|ref|YP_006528122.1|	MROS_1876	Bifunctional sugar kinase/adenylyltransferase	177.19	2
397691612	gi|397691612|ref|YP_006528866.1|	MROS_2623	glycosyl hydrolase family 26	176.96	3
397689071	gi|397689071|ref|YP_006526325.1|	MROS_0068	50S ribosomal protein L20	176.01	1
397691490	gi|397691490|ref|YP_006528744.1|	MROS_2501	Ribulose-phosphate 3-epimerase	175.24	1
397690964	gi|397690964|ref|YP_006528218.1|	MROS_1973	hypothetical protein	175.03	3
397689536	gi|397689536|ref|YP_006526790.1|	MROS_0534	tryptophan synthase subunit beta	174.15	3
397691835	gi|397691835|ref|YP_006529089.1|	MROS_2846	phosphate acetyltransferase	173.78	3
397689339	gi|397689339|ref|YP_006526593.1|	MROS_0336	aspartate/ornithine carbamoyltransferase, carbamoyl-P binding domain protein	173.69	4
397691336	gi|397691336|ref|YP_006528590.1|	MROS_2347	Fibronectin type III domain protein	172.97	4
397691063	gi|397691063|ref|YP_006528317.1|	MROS_2074	glycosyl transferase group 1	172.79	3
397689169	gi|397689169|ref|YP_006526423.1|	MROS_0166	2-isopropylmalate synthase	171.32	2
397689296	gi|397689296|ref|YP_006526550.1|	MROS_0293	thioesterase family protein	170.77	2
397690435	gi|397690435|ref|YP_006527689.1|	MROS_1439	oligoendopeptidase F	170.23	3
397689820	gi|397689820|ref|YP_006527074.1|	MROS_0820	hypothetical protein	169.95	3
397689562	gi|397689562|ref|YP_006526816.1|	MROS_0560	pectate lyase, putative, pel1G	169.47	2
397690166	gi|397690166|ref|YP_006527420.1|	MROS_1169	peptidase, S9A/B/C family, catalytic domain protein	169.04	4
397689891	gi|397689891|ref|YP_006527145.1|	MROS_0891	hypothetical protein	168.3	4
397690840	gi|397690840|ref|YP_006528094.1|	MROS_1848	ferrous iron transport protein B	167.81	4
397689708	gi|397689708|ref|YP_006526962.1|	MROS_0706	peptidase M24	167.7	3
397689528	gi|397689528|ref|YP_006526782.1|	MROS_0526	ABC transport system ATP-binding protein	167.67	3
397691141	gi|397691141|ref|YP_006528395.1|	MROS_2152	metal-dependent phosphohydrolase, HD subdomain protein	166.18	4
397689945	gi|397689945|ref|YP_006527199.1|	MROS_0945	hypothetical protein	165.68	4
397689477	gi|397689477|ref|YP_006526731.1|	MROS_0475	TonB-dependent receptor	165.44	5
397689700	gi|397689700|ref|YP_006526954.1|	MROS_0698	Tryptophanase	165.31	2
397690758	gi|397690758|ref|YP_006528012.1|	MROS_1765	apolipoprotein N-acyltransferase	164.69	3
397689216	gi|397689216|ref|YP_006526470.1|	MROS_0213	50S ribosomal protein L2	164.59	3
397690605	gi|397690605|ref|YP_006527859.1|	MROS_1612	sigma54 specific transcriptional regulator, Fis family	163.92	1
397689957	gi|397689957|ref|YP_006527211.1|	MROS_0957	phosphoribulokinase/uridine kinase	162.27	4
397690021	gi|397690021|ref|YP_006527275.1|	MROS_1022	hypothetical protein	161.86	1
397690213	gi|397690213|ref|YP_006527467.1|	MROS_1217	D-lactate dehydrogenase	161.85	3
397689092	gi|397689092|ref|YP_006526346.1|	MROS_0089	TonB-dependent receptor	161.55	4
397690552	gi|397690552|ref|YP_006527806.1|	MROS_1556	Fructose-1,6-bisphosphatase	161.55	2
397691360	gi|397691360|ref|YP_006528614.1|	MROS_2371	NADH dehydrogenase subunit L	159.83	1
397691278	gi|397691278|ref|YP_006528532.1|	MROS_2289	translation elongation factor P	159.73	2
397690146	gi|397690146|ref|YP_006527400.1|	MROS_1148	glycosyl transferase, group 1	159.17	2
397691783	gi|397691783|ref|YP_006529037.1|	MROS_2794	histidinol dehydrogenase	158.46	3
397691696	gi|397691696|ref|YP_006528950.1|	MROS_2707	phosphatidylserine decarboxylase	158.27	3
397689271	gi|397689271|ref|YP_006526525.1|	MROS_0268	nucleic acid binding protein	158.19	3
397690087	gi|397690087|ref|YP_006527341.1|	MROS_1089	IgA Peptidase M64 superfamily	157.61	2
397689397	gi|397689397|ref|YP_006526651.1|	MROS_0395	Tetratricopeptide repeat protein	156.88	3
397689167	gi|397689167|ref|YP_006526421.1|	MROS_0164	N-acetyl-gamma-glutamyl-phosphate reductase	156.65	3
397691784	gi|397691784|ref|YP_006529038.1|	MROS_2795	ATP phosphoribosyltransferase	156.58	3
397691287	gi|397691287|ref|YP_006528541.1|	MROS_2298	pyrophosphatase	155.94	3
397690476	gi|397690476|ref|YP_006527730.1|	MROS_1480	electron transport complex, RnfABCDGE type, G subunit	155.77	2
397690058	gi|397690058|ref|YP_006527312.1|	MROS_1059	glycoside hydrolase family 13 domain protein	154.87	4
397689833	gi|397689833|ref|YP_006527087.1|	MROS_0833	pyrimidine-nucleoside phosphorylase	154.51	3
397691744	gi|397691744|ref|YP_006528998.1|	MROS_2755	L-lysine 6-transaminase	154.32	1
397690584	gi|397690584|ref|YP_006527838.1|	MROS_1590	Alpha-L-fucosidase	154.25	2
397690187	gi|397690187|ref|YP_006527441.1|	MROS_1191	transporter, MscS family	153.62	2
397689208	gi|397689208|ref|YP_006526462.1|	MROS_0205	50S ribosomal protein L24	153.53	3
397689407	gi|397689407|ref|YP_006526661.1|	MROS_0405	FKBP-type peptidyl-prolyl cis-trans isomerase	153.4	2
397690828	gi|397690828|ref|YP_006528082.1|	MROS_1836	tetraacyldisaccharide 4'-kinase	153.38	3
397690492	gi|397690492|ref|YP_006527746.1|	MROS_1496	peptidase M16-like protein	152.76	5
397690873	gi|397690873|ref|YP_006528127.1|	MROS_1881	UDP-3-O-(3-hydroxymyristoyl) glucosamine N-acyltransferase	152.52	2
397691575	gi|397691575|ref|YP_006528829.1|	MROS_2586	hypothetical protein	152.26	2
397690662	gi|397690662|ref|YP_006527916.1|	MROS_1669	spermidine synthase	151.99	3
397690461	gi|397690461|ref|YP_006527715.1|	MROS_1465	SSS sodium solute transporter superfamily protein	151.86	2
397689817	gi|397689817|ref|YP_006527071.1|	MROS_0817	crispr-associated protein Cas6	151.7	3
397690602	gi|397690602|ref|YP_006527856.1|	MROS_1609	hypothetical protein	151.17	2
397689070	gi|397689070|ref|YP_006526324.1|	MROS_0067	Phenylalanyl-tRNA synthetase subunit alpha	150.99	4
397690691	gi|397690691|ref|YP_006527945.1|	MROS_1698	replicative DNA helicase	150.71	3
397691237	gi|397691237|ref|YP_006528491.1|	MROS_2248	hypothetical protein	150.66	4
397691235	gi|397691235|ref|YP_006528489.1|	MROS_2246	glucosaminyltransferase	149.56	3
397691808	gi|397691808|ref|YP_006529062.1|	MROS_2819	Rod shape-determining protein MreC	149.03	1
397689766	gi|397689766|ref|YP_006527020.1|	MROS_0765	peptidase T	148.67	2
397691061	gi|397691061|ref|YP_006528315.1|	MROS_2072	hypothetical protein	148.46	2
397691160	gi|397691160|ref|YP_006528414.1|	MROS_2171	Chemotaxis protein MotB	148.15	3
397691192	gi|397691192|ref|YP_006528446.1|	MROS_2203	acetyl-CoA acetyltransferase	147.57	3
397689927	gi|397689927|ref|YP_006527181.1|	MROS_0927	hypothetical protein	146.99	1
397691758	gi|397691758|ref|YP_006529012.1|	MROS_2769	cAMP-binding protein	146.53	2
397691566	gi|397691566|ref|YP_006528820.1|	MROS_2577	WD40 domain protein beta Propeller	146.51	4
397689229	gi|397689229|ref|YP_006526483.1|	MROS_0226	50S ribosomal protein L1	146.23	2
397690848	gi|397690848|ref|YP_006528102.1|	MROS_1856	hypothetical protein	146.13	1
397691629	gi|397691629|ref|YP_006528883.1|	MROS_2640	phosphate ABC transporter substrate-binding protein, PhoT family	146.11	1
397690115	gi|397690115|ref|YP_006527369.1|	MROS_1117	hypothetical protein	146.08	3
397691363	gi|397691363|ref|YP_006528617.1|	MROS_2374	NADH dehydrogenase subunit I	146.04	3
397690922	gi|397690922|ref|YP_006528176.1|	MROS_1931	hypothetical protein	145.93	1
397691797	gi|397691797|ref|YP_006529051.1|	MROS_2808	Ferritin-like protein	145.66	2
397689068	gi|397689068|ref|YP_006526322.1|	MROS_0065	hypothetical protein	145.18	1
397689139	gi|397689139|ref|YP_006526393.1|	MROS_0136	NADH dehydrogenase subunit L	143.59	2
397691003	gi|397691003|ref|YP_006528257.1|	MROS_2012	anti-sigma-factor antagonist	143.21	2
397690997	gi|397690997|ref|YP_006528251.1|	MROS_2006	tetratricopeptide repeat domain protein	143.18	4
397689590	gi|397689590|ref|YP_006526844.1|	MROS_0588	sigma-54 dependent transcriptional regulator/response regulator	142.71	2
397690687	gi|397690687|ref|YP_006527941.1|	MROS_1694	YicC domain protein	142.42	2
397689929	gi|397689929|ref|YP_006527183.1|	MROS_0929	hypothetical protein	142.2	3
397691841	gi|397691841|ref|YP_006529095.1|	MROS_2852	malate dehydrogenase	141.98	3
397689566	gi|397689566|ref|YP_006526820.1|	MROS_0564	Beta-glucuronidase	141.57	3
397691379	gi|397691379|ref|YP_006528633.1|	MROS_2390	hypothetical protein	141.35	2
397691408	gi|397691408|ref|YP_006528662.1|	MROS_2419	heat shock protein Hsp20	140.99	2
397689832	gi|397689832|ref|YP_006527086.1|	MROS_0832	two component, sigma54 specific, transcriptional regulator, Fis family	140.88	3
397690067	gi|397690067|ref|YP_006527321.1|	MROS_1069	integral membrane sensor signal transduction histidine kinase	140.63	2
397691322	gi|397691322|ref|YP_006528576.1|	MROS_2333	6-phosphogluconate dehydrogenase	140.33	2
397689214	gi|397689214|ref|YP_006526468.1|	MROS_0211	50S ribosomal protein L22	140.07	3
397689812	gi|397689812|ref|YP_006527066.1|	MROS_0812	crispr-associated helicase cas3	139.9	3
397691102	gi|397691102|ref|YP_006528356.1|	MROS_2113	TraR/DksA family transcriptional regulator	139.74	4
397689813	gi|397689813|ref|YP_006527067.1|	MROS_0813	crispr-associated protein cas5 family	139.45	3
397690446	gi|397690446|ref|YP_006527700.1|	MROS_1450	2-succinyl-6-hydroxy-2, 4-cyclohexadiene-1-carboxylic acid synthase/2-oxoglutarate decarboxylase	139.33	3
397689895	gi|397689895|ref|YP_006527149.1|	MROS_0895	two component, sigma54 specific, transcriptional regulator, Fis family	138.96	2
397690118	gi|397690118|ref|YP_006527372.1|	MROS_1120	metallophosphoesterase	138.87	2
397689399	gi|397689399|ref|YP_006526653.1|	MROS_0397	von Willebrand factor type A	138.57	4
397689242	gi|397689242|ref|YP_006526496.1|	MROS_0239	acetolactate synthase, large subunit, biosynthetic type	138.21	3
397690858	gi|397690858|ref|YP_006528112.1|	MROS_1866	30S ribosomal protein S6	138.13	3
397690575	gi|397690575|ref|YP_006527829.1|	MROS_1580	glucan 1,4-beta-glucosidase	137.89	3
397689758	gi|397689758|ref|YP_006527012.1|	MROS_0757	glycoside hydrolase family 9	137.73	1
397689011	gi|397689011|ref|YP_006526265.1|	MROS_0008	Cell division transport system ATP-binding protein	137.51	1
397691608	gi|397691608|ref|YP_006528862.1|	MROS_2619	hypothetical protein	137.17	1
397691364	gi|397691364|ref|YP_006528618.1|	MROS_2375	NADH dehydrogenase subunit H	136.99	1
397691041	gi|397691041|ref|YP_006528295.1|	MROS_2051	hypothetical protein	136.6	1
397691690	gi|397691690|ref|YP_006528944.1|	MROS_2701	cell division protein FtsX	135.93	3
397689233	gi|397689233|ref|YP_006526487.1|	MROS_0230	50S ribosomal protein L33	135.89	1
397690225	gi|397690225|ref|YP_006527479.1|	MROS_1229	PAS/PAC sensor signal transduction histidine kinase	135.2	2
397691780	gi|397691780|ref|YP_006529034.1|	MROS_2791	imidazole glycerol phosphate synthase, glutamine amidotransferase subunit	135.07	2
397689654	gi|397689654|ref|YP_006526908.1|	MROS_0652	Histidine kinase	135.06	4
397689971	gi|397689971|ref|YP_006527225.1|	MROS_0971	glycoside hydrolase family protein	135.03	3
397690183	gi|397690183|ref|YP_006527437.1|	MROS_1187	hypothetical protein	134.73	2
397690027	gi|397690027|ref|YP_006527281.1|	MROS_1028	phospholipase, patatin family	134.68	2
397690131	gi|397690131|ref|YP_006527385.1|	MROS_1133	aspartate-semialdehyde dehydrogenase	134.64	3
397689593	gi|397689593|ref|YP_006526847.1|	MROS_0591	GAF sensor hybrid histidine kinase	134.43	5
397689925	gi|397689925|ref|YP_006527179.1|	MROS_0925	chloride channel core	134.04	3
397690857	gi|397690857|ref|YP_006528111.1|	MROS_1865	Single-stranded DNA-binding protein	133.75	2
397690551	gi|397690551|ref|YP_006527805.1|	MROS_1555	ABC transporter-like protein	133.73	2
397691756	gi|397691756|ref|YP_006529010.1|	MROS_2767	acyl-CoA dehydrogenase domain-containing protein	133.66	3
397691381	gi|397691381|ref|YP_006528635.1|	MROS_2392	hypothetical protein	133.25	2
397689338	gi|397689338|ref|YP_006526592.1|	MROS_0335	dihydroorotase	132.88	1
397690596	gi|397690596|ref|YP_006527850.1|	MROS_1603	alpha/beta hydrolase fold protein	132.49	2
397689062	gi|397689062|ref|YP_006526316.1|	MROS_0059	aminodeoxychorismate lyase	132.34	3
397689059	gi|397689059|ref|YP_006526313.1|	MROS_0056	glutamate formimidoyltransferase	131.36	2
397691293	gi|397691293|ref|YP_006528547.1|	MROS_2304	arginyl-tRNA synthetase	130.58	2
397691018	gi|397691018|ref|YP_006528272.1|	MROS_2027	aminotransferase	130.31	2
397689219	gi|397689219|ref|YP_006526473.1|	MROS_0216	50S ribosomal protein L3	130.26	2
397689752	gi|397689752|ref|YP_006527006.1|	MROS_0751	Adenine specific DNA methyltransferase	129.51	3
397691582	gi|397691582|ref|YP_006528836.1|	MROS_2593	Membrane-bound lytic murein transglycosylase D	129.47	2
397691530	gi|397691530|ref|YP_006528784.1|	MROS_2541	HPr kinase/phosphorylase	129.4	3
397691667	gi|397691667|ref|YP_006528921.1|	MROS_2678	N-acetyl sugar amidotransferase	128.83	2
397690887	gi|397690887|ref|YP_006528141.1|	MROS_1896	(p)ppGpp synthetase I, SpoT/RelA	128.79	2
397690709	gi|397690709|ref|YP_006527963.1|	MROS_1716	hypothetical protein	128.14	2
397689235	gi|397689235|ref|YP_006526489.1|	MROS_0232	alpha-isopropylmalate/homocitrate synthase family transferase	127.54	3
397690201	gi|397690201|ref|YP_006527455.1|	MROS_1205	hypothetical protein	126.8	3
397690041	gi|397690041|ref|YP_006527295.1|	MROS_1042	peptidase	126.67	3
397689231	gi|397689231|ref|YP_006526485.1|	MROS_0228	Transcriptional antiterminator NusG	126.43	2
397690634	gi|397690634|ref|YP_006527888.1|	MROS_1641	Carbamoyltransferase	126.42	3
397690900	gi|397690900|ref|YP_006528154.1|	MROS_1909	methenyltetrahydrofolate cyclohydrolase	126.29	2
397690204	gi|397690204|ref|YP_006527458.1|	MROS_1208	hypothetical protein	126.06	2
397690861	gi|397690861|ref|YP_006528115.1|	MROS_1869	ribose-phosphate pyrophosphokinase	126.03	2
397691640	gi|397691640|ref|YP_006528894.1|	MROS_2651	Lipoprotein-releasing system ATP-binding protein	125.27	1
397689141	gi|397689141|ref|YP_006526395.1|	MROS_0138	NADH dehydrogenase subunit J	125.15	1
397690094	gi|397690094|ref|YP_006527348.1|	MROS_1096	alpha/beta hydrolase fold protein	124.99	4
397689024	gi|397689024|ref|YP_006526278.1|	MROS_0021	major facilitator superfamily MFS_1	124.96	1
397691384	gi|397691384|ref|YP_006528638.1|	MROS_2395	oxidoreductase domain-containing protein	124.7	3
397691825	gi|397691825|ref|YP_006529079.1|	MROS_2836	iron-containing alcohol dehydrogenase	124.51	3
397691509	gi|397691509|ref|YP_006528763.1|	MROS_2520	lipoprotein	123.43	1
397689373	gi|397689373|ref|YP_006526627.1|	MROS_0370	PTS IIA-like nitrogen-regulatory protein PtsN	123.26	2
397689204	gi|397689204|ref|YP_006526458.1|	MROS_0201	50S ribosomal protein L6	123.17	4
397689220	gi|397689220|ref|YP_006526474.1|	MROS_0217	30S ribosomal protein S10	122.85	2
397691563	gi|397691563|ref|YP_006528817.1|	MROS_2574	DNA polymerase I	122.59	2
397691710	gi|397691710|ref|YP_006528964.1|	MROS_2721	transmembrane CBS domain transporter	122.55	1
397690916	gi|397690916|ref|YP_006528170.1|	MROS_1925	3-hydroxybutyryl-CoA dehydrogenase	122.4	2
397691430	gi|397691430|ref|YP_006528684.1|	MROS_2441	phosphoribosylamine/glycine ligase	122.39	3
397691573	gi|397691573|ref|YP_006528827.1|	MROS_2584	3-demethylubiquinone-9 3-methyltransferase	122.15	1
397689720	gi|397689720|ref|YP_006526974.1|	MROS_0719	hypothetical protein	121.79	2
397690352	gi|397690352|ref|YP_006527606.1|	MROS_1356	TonB-dependent receptor	121.74	2
397690695	gi|397690695|ref|YP_006527949.1|	MROS_1702	glutamyl-tRNA(Gln) amidotransferase, B subunit	121.73	3
397691464	gi|397691464|ref|YP_006528718.1|	MROS_2475	microcompartments protein	121.01	2
397691390	gi|397691390|ref|YP_006528644.1|	MROS_2401	hypothetical protein	120.91	1
397691822	gi|397691822|ref|YP_006529076.1|	MROS_2833	glucose-1-phosphate adenylyltransferase	120.67	3
397689230	gi|397689230|ref|YP_006526484.1|	MROS_0227	50S ribosomal protein L11	119.8	2
397689182	gi|397689182|ref|YP_006526436.1|	MROS_0179	spr gene product	119.36	3
397690678	gi|397690678|ref|YP_006527932.1|	MROS_1685	30S ribosomal protein S9	119.05	2
397691611	gi|397691611|ref|YP_006528865.1|	MROS_2622	peptidase U61, LD-carboxypeptidase A	118.92	2
397689645	gi|397689645|ref|YP_006526899.1|	MROS_0643	Lactoylglutathione lyase	118.3	2
397690549	gi|397690549|ref|YP_006527803.1|	MROS_1553	ABC transporter related protein	117.83	2
397690008	gi|397690008|ref|YP_006527262.1|	MROS_1009	TrkA-N	117.11	2
397691463	gi|397691463|ref|YP_006528717.1|	MROS_2474	respiratory-chain NADH dehydrogenase domain-containing protein	117.11	3
397689560	gi|397689560|ref|YP_006526814.1|	MROS_0558	PAS/PAC sensor hybrid histidine kinase	117.02	1
397691247	gi|397691247|ref|YP_006528501.1|	MROS_2258	2-oxoisovalerate dehydrogenase E1 component	115.34	2
397690191	gi|397690191|ref|YP_006527445.1|	MROS_1195	potassium uptake protein KtrA	113.87	2
397691113	gi|397691113|ref|YP_006528367.1|	MROS_2124	Chemotaxis response regulator CheB	113.64	1
397691423	gi|397691423|ref|YP_006528677.1|	MROS_2434	competence/damage-inducible protein CinA	113.3	2
397689548	gi|397689548|ref|YP_006526802.1|	MROS_0546	glycosyl transferase group 1	113.16	4
397689441	gi|397689441|ref|YP_006526695.1|	MROS_0439	riboflavin biosynthesis protein RibD	112.87	2
397691598	gi|397691598|ref|YP_006528852.1|	MROS_2609	FG-GAP repeat protein	112.8	3
397691570	gi|397691570|ref|YP_006528824.1|	MROS_2581	Geranylgeranyl pyrophosphate synthase	112.56	3
397690498	gi|397690498|ref|YP_006527752.1|	MROS_1502	formyltetrahydrofolate deformylase	112.15	3
397690353	gi|397690353|ref|YP_006527607.1|	MROS_1357	hypothetical protein	112	2
397689403	gi|397689403|ref|YP_006526657.1|	MROS_0401	Class II aldolase/adducin-like protein	111.95	2
397690126	gi|397690126|ref|YP_006527380.1|	MROS_1128	histidine kinase	111.7	2
397690598	gi|397690598|ref|YP_006527852.1|	MROS_1605	hypothetical protein	110.98	2
397691181	gi|397691181|ref|YP_006528435.1|	MROS_2192	Chemotaxis signal transduction protein CheW	110.71	2
397690517	gi|397690517|ref|YP_006527771.1|	MROS_1521	hypothetical protein	110.58	3
397690484	gi|397690484|ref|YP_006527738.1|	MROS_1488	3-deoxy-D-manno-octulosonate 8-phosphate phosphatase, YrbI family	109.96	2
397689162	gi|397689162|ref|YP_006526416.1|	MROS_0159	NADH dehydrogenase subunit B	109.93	1
397689154	gi|397689154|ref|YP_006526408.1|	MROS_0151	Carbamate kinase	109.9	3
397691161	gi|397691161|ref|YP_006528415.1|	MROS_2172	Chemotaxis CheY-like receiver protein	109.78	1
397690323	gi|397690323|ref|YP_006527577.1|	MROS_1327	4-hydroxy-3-methylbut-2-en-1-yl diphosphate synthase	109.71	2
397691698	gi|397691698|ref|YP_006528952.1|	MROS_2709	phosphoribosylformylglycinamidine synthase, purS	109.41	2
397690494	gi|397690494|ref|YP_006527748.1|	MROS_1498	hypothetical protein	108.62	2
397689146	gi|397689146|ref|YP_006526400.1|	MROS_0143	7, 8-Dihydro-6-hydroxymethylpterin-pyrophosphokinase	108.18	1
397689043	gi|397689043|ref|YP_006526297.1|	MROS_0040	Cytochrome c subfamily	108.17	1
397691506	gi|397691506|ref|YP_006528760.1|	MROS_2517	signal recognition particle-docking protein FtsY	108.15	2
397691761	gi|397691761|ref|YP_006529015.1|	MROS_2772	hypothetical protein	107.37	2
397691777	gi|397691777|ref|YP_006529031.1|	MROS_2788	phosphoribosyL-amp cyclohydrolase phosphoribosyL-ATP pyrophosphatase	107.28	3
397691504	gi|397691504|ref|YP_006528758.1|	MROS_2515	glutamine phosphoribosylpyrophosphate amidotransferase	106.93	2
397691263	gi|397691263|ref|YP_006528517.1|	MROS_2274	ATP-dependent Clp protease, proteolytic subunit ClpP	106.66	1
397691406	gi|397691406|ref|YP_006528660.1|	MROS_2417	Molecular chaperone (small heat shock protein)	106.41	1
397691209	gi|397691209|ref|YP_006528463.1|	MROS_2220	homoaconitase	106.11	2
397689547	gi|397689547|ref|YP_006526801.1|	MROS_0545	response regulator receiver modulated CheW protein	105.53	3
397691637	gi|397691637|ref|YP_006528891.1|	MROS_2648	1-acyl-sn-glycerol-3-phosphate acyltransferase	105.51	2
397690831	gi|397690831|ref|YP_006528085.1|	MROS_1839	S-isoprenylcysteine methyltransferase-like protein	105.04	1
397689733	gi|397689733|ref|YP_006526987.1|	MROS_0732	RNA polymerase ECF-type sigma factor	104.69	2
397690051	gi|397690051|ref|YP_006527305.1|	MROS_1052	esterase	104.26	1
397690889	gi|397690889|ref|YP_006528143.1|	MROS_1898	microcompartments protein	104.25	2
397690230	gi|397690230|ref|YP_006527484.1|	MROS_1234	hypothetical protein	103.93	1
397690570	gi|397690570|ref|YP_006527824.1|	MROS_1575	protein up-regulated by thyroid hormone-putative PQQ-dependent glucose dehydrogenase	103.67	2
397689472	gi|397689472|ref|YP_006526726.1|	MROS_0470	SSS sodium solute transporter superfamily	103.41	1
397690059	gi|397690059|ref|YP_006527313.1|	MROS_1060	Iron sulfur domain-containing, CDGSH-type	103.36	1
397689302	gi|397689302|ref|YP_006526556.1|	MROS_0299	glycosyl transferase group 1	103.27	3
397690283	gi|397690283|ref|YP_006527537.1|	MROS_1287	HsdR family type I site-specific deoxyribonuclease	103.18	1
397691802	gi|397691802|ref|YP_006529056.1|	MROS_2813	hypothetical protein	102.59	3
397689051	gi|397689051|ref|YP_006526305.1|	MROS_0048	serine hydroxymethyltransferase	102.49	3
397689837	gi|397689837|ref|YP_006527091.1|	MROS_0837	periplasmic protein	102.34	1
397689545	gi|397689545|ref|YP_006526799.1|	MROS_0543	hypothetical protein	102.1	2
397690444	gi|397690444|ref|YP_006527698.1|	MROS_1448	naphthoate synthase	101.85	1
397689247	gi|397689247|ref|YP_006526501.1|	MROS_0244	multi-sensor hybrid histidine kinase	101.73	2
397691394	gi|397691394|ref|YP_006528648.1|	MROS_2405	glyoxylate reductase	101.52	2
397689393	gi|397689393|ref|YP_006526647.1|	MROS_0391	hypothetical protein	100.76	1
397689841	gi|397689841|ref|YP_006527095.1|	MROS_0841	glucose-1-phosphate thymidylyltransferase	100.56	2
397691567	gi|397691567|ref|YP_006528821.1|	MROS_2578	Hexose-6-phosphate isomerase	100.54	3
397691323	gi|397691323|ref|YP_006528577.1|	MROS_2334	transketolase	100.28	1
397691735	gi|397691735|ref|YP_006528989.1|	MROS_2746	hypothetical protein	99.69	3
397691028	gi|397691028|ref|YP_006528282.1|	MROS_2037	transporter, MscS family	99.63	1
397689464	gi|397689464|ref|YP_006526718.1|	MROS_0462	hypothetical protein	99.42	1
397691159	gi|397691159|ref|YP_006528413.1|	MROS_2170	Chemotaxis protein motA	99.42	2
397689245	gi|397689245|ref|YP_006526499.1|	MROS_0242	outer membrane protein	99.32	2
397690649	gi|397690649|ref|YP_006527903.1|	MROS_1656	ADP-heptose:LPS heptosyltransferase II	99.2	3
397691395	gi|397691395|ref|YP_006528649.1|	MROS_2406	alanine dehydrogenase	98.96	2
397691053	gi|397691053|ref|YP_006528307.1|	MROS_2064	menaquinone biosynthesis methyltransferase UbiE	98.93	2
397689321	gi|397689321|ref|YP_006526575.1|	MROS_0318	UDP-N-acetylmuramyl tripeptide synthase	98.61	1
397690321	gi|397690321|ref|YP_006527575.1|	MROS_1325	zinc ribbon domain protein	98.48	2
397689626	gi|397689626|ref|YP_006526880.1|	MROS_0624	Cytochrome c-type biogenesis protein E	98.46	1
397689505	gi|397689505|ref|YP_006526759.1|	MROS_0503	ABC-type sugar transport system periplasmic component	98.38	2
397690044	gi|397690044|ref|YP_006527298.1|	MROS_1045	peptidase S8/S53 subtilisin kexin sedolisin	98.18	2
397690730	gi|397690730|ref|YP_006527984.1|	MROS_1737	DNA polymerase III, delta subunit	97.85	2
397689246	gi|397689246|ref|YP_006526500.1|	MROS_0243	methyl-accepting chemotaxis protein	97.84	2
397691275	gi|397691275|ref|YP_006528529.1|	MROS_2286	hypothetical protein	97.25	1
397689336	gi|397689336|ref|YP_006526590.1|	MROS_0333	hypothetical protein	97.23	2
397689509	gi|397689509|ref|YP_006526763.1|	MROS_0507	glycosidase PH1107-related protein	96.98	2
397689261	gi|397689261|ref|YP_006526515.1|	MROS_0258	hypothetical protein	95.81	1
397691687	gi|397691687|ref|YP_006528941.1|	MROS_2698	NAD-dependent epimerase/dehydratase	94.84	2
397689365	gi|397689365|ref|YP_006526619.1|	MROS_0362	hypothetical protein	94.61	2
397691609	gi|397691609|ref|YP_006528863.1|	MROS_2620	Radical SAM domain protein	94.37	2
397689415	gi|397689415|ref|YP_006526669.1|	MROS_0413	hypothetical protein	94.03	1
397689906	gi|397689906|ref|YP_006527160.1|	MROS_0906	hypothetical protein	93.81	2
397689200	gi|397689200|ref|YP_006526454.1|	MROS_0197	50S ribosomal protein L15	93.47	2
397691107	gi|397691107|ref|YP_006528361.1|	MROS_2118	hypothetical protein	93.47	1
397689413	gi|397689413|ref|YP_006526667.1|	MROS_0411	endonuclease/exonuclease/phosphatase family protein	93.28	2
397690278	gi|397690278|ref|YP_006527532.1|	MROS_1282	gamma-glutamyl kinase	92.98	2
397691310	gi|397691310|ref|YP_006528564.1|	MROS_2321	TonB-dependent receptor	92.95	1
397690302	gi|397690302|ref|YP_006527556.1|	MROS_1306	glycosyl transferase family 2	92.77	1
397689457	gi|397689457|ref|YP_006526711.1|	MROS_0455	GTPase ObgE	92.74	3
397690990	gi|397690990|ref|YP_006528244.1|	MROS_1999	TonB family protein	92.67	2
397691812	gi|397691812|ref|YP_006529066.1|	MROS_2823	tetratricopeptide domain-containing protein	92.5	1
397691571	gi|397691571|ref|YP_006528825.1|	MROS_2582	isopentenyl pyrophosphate isomerase	92.04	3
397689300	gi|397689300|ref|YP_006526554.1|	MROS_0297	exopolysaccharide biosynthesis polyprenyl glycosylphosphotransferase	91.1	1
397691683	gi|397691683|ref|YP_006528937.1|	MROS_2694	Chaperonin GroES	91.04	2
397690787	gi|397690787|ref|YP_006528041.1|	MROS_1794	3-methyl-2-oxobutanoate hydroxymethyltransferase	90.99	2
397691452	gi|397691452|ref|YP_006528706.1|	MROS_2463	Thymidine kinase	90.86	2
397690151	gi|397690151|ref|YP_006527405.1|	MROS_1154	electron transport protein SCO1/SenC	90.58	2
397690924	gi|397690924|ref|YP_006528178.1|	MROS_1933	secreted protein	90.49	2
397689364	gi|397689364|ref|YP_006526618.1|	MROS_0361	transmembrane protein	90.15	1
397690702	gi|397690702|ref|YP_006527956.1|	MROS_1709	nucleic acid binding, OB-fold, tRNA/helicase-type	89.98	1
397691600	gi|397691600|ref|YP_006528854.1|	MROS_2611	alpha-galactosidase	89.83	2
397691489	gi|397691489|ref|YP_006528743.1|	MROS_2500	serine/threonine protein kinase	89.81	2
397691727	gi|397691727|ref|YP_006528981.1|	MROS_2738	oxidoreductase, short chain dehydrogenase/reductase family	89.44	1
397690318	gi|397690318|ref|YP_006527572.1|	MROS_1322	galactokinase	89.31	3
397690223	gi|397690223|ref|YP_006527477.1|	MROS_1227	anti-sigma-factor antagonist	89.15	1
397689556	gi|397689556|ref|YP_006526810.1|	MROS_0554	NAD-dependent deacetylase	89.1	2
397691359	gi|397691359|ref|YP_006528613.1|	MROS_2370	NADH dehydrogenase subunit M	88.82	2
397691109	gi|397691109|ref|YP_006528363.1|	MROS_2120	response regulator receiver protein	88.69	2
397689063	gi|397689063|ref|YP_006526317.1|	MROS_0060	O-sialoglycoprotein endopeptidase	88.63	1
397691491	gi|397691491|ref|YP_006528745.1|	MROS_2502	Dihydropteroate synthase	88.32	2
397689098	gi|397689098|ref|YP_006526352.1|	MROS_0095	class II aldolase/adducin family protein	87.8	1
397691281	gi|397691281|ref|YP_006528535.1|	MROS_2292	glycine cleavage system H protein	87.77	1
397691400	gi|397691400|ref|YP_006528654.1|	MROS_2411	ATPase	87.28	2
397691362	gi|397691362|ref|YP_006528616.1|	MROS_2373	NADH dehydrogenase subunit J	87.2	1
397690154	gi|397690154|ref|YP_006527408.1|	MROS_1157	polysaccharide biosynthesis protein CapD	87.09	1
397690594	gi|397690594|ref|YP_006527848.1|	MROS_1601	MscS Mechanosensitive ion channel	86.65	3
397689962	gi|397689962|ref|YP_006527216.1|	MROS_0962	hypothetical protein	86.58	2
397689953	gi|397689953|ref|YP_006527207.1|	MROS_0953	nicotinate-nucleotide pyrophosphorylase	86.45	2
397690910	gi|397690910|ref|YP_006528164.1|	MROS_1919	Crp/Fnr family transcriptional regulator	86.4	2
397690753	gi|397690753|ref|YP_006528007.1|	MROS_1760	GTP-binding protein Era	86.07	2
397691692	gi|397691692|ref|YP_006528946.1|	MROS_2703	hypothetical protein	85.88	2
397689268	gi|397689268|ref|YP_006526522.1|	MROS_0265	50S ribosomal protein L19	85.83	1
397691337	gi|397691337|ref|YP_006528591.1|	MROS_2348	hypothetical protein	85.53	2
397689253	gi|397689253|ref|YP_006526507.1|	MROS_0250	hypothetical protein	85.21	2
397691488	gi|397691488|ref|YP_006528742.1|	MROS_2499	glucose-1-phosphate thymidylyltransferase-like protein	84.95	3
397690540	gi|397690540|ref|YP_006527794.1|	MROS_1544	glutamate racemase	84.88	2
397690282	gi|397690282|ref|YP_006527536.1|	MROS_1286	RNA binding S1 domain protein	84.48	1
397690945	gi|397690945|ref|YP_006528199.1|	MROS_1954	GTP-binding protein LepA	83.73	2
397690432	gi|397690432|ref|YP_006527686.1|	MROS_1436	hypothetical protein	83.62	2
397689065	gi|397689065|ref|YP_006526319.1|	MROS_0062	dephospho-CoA kinase	83.57	1
397689036	gi|397689036|ref|YP_006526290.1|	MROS_0033	cytochrome c class I	83.36	1
397690942	gi|397690942|ref|YP_006528196.1|	MROS_1951	hypothetical protein	83.3	3
397690624	gi|397690624|ref|YP_006527878.1|	MROS_1631	hypothetical protein	82.78	3
397691290	gi|397691290|ref|YP_006528544.1|	MROS_2301	hypothetical protein	82.57	1
397691064	gi|397691064|ref|YP_006528318.1|	MROS_2075	glycosyl transferase family protein	81.44	1
397691382	gi|397691382|ref|YP_006528636.1|	MROS_2393	hypothetical protein	81.14	2
397689382	gi|397689382|ref|YP_006526636.1|	MROS_0379	OstA family protein	80.9	2
397691299	gi|397691299|ref|YP_006528553.1|	MROS_2310	hypothetical protein	80.78	1
397690410	gi|397690410|ref|YP_006527664.1|	MROS_1414	hypothetical protein	80.53	3
397690658	gi|397690658|ref|YP_006527912.1|	MROS_1665	ABC-type transport system, permease component	80.34	2
397690157	gi|397690157|ref|YP_006527411.1|	MROS_1160	pseudaminic acid synthase	79.86	1
397691368	gi|397691368|ref|YP_006528622.1|	MROS_2379	NADH dehydrogenase subunit A	79.63	1
397690512	gi|397690512|ref|YP_006527766.1|	MROS_1516	cbb3-type cytochrome c oxidase accessory protein CcoG	79.35	2
397690917	gi|397690917|ref|YP_006528171.1|	MROS_1926	acetate kinase	78.9	2
397690470	gi|397690470|ref|YP_006527724.1|	MROS_1474	major facilitator superfamily permease	78.85	2
397690801	gi|397690801|ref|YP_006528055.1|	MROS_1809	enoyl-CoA hydratase/isomerase	78.79	2
397689367	gi|397689367|ref|YP_006526621.1|	MROS_0364	UDP-glucose 4-epimerase	78.29	2
397690774	gi|397690774|ref|YP_006528028.1|	MROS_1781	5,10-methylenetetrahydrofolate reductase	77.82	2
397690962	gi|397690962|ref|YP_006528216.1|	MROS_1971	hypothetical protein	77.64	1
397690175	gi|397690175|ref|YP_006527429.1|	MROS_1179	nitrogen-fixing protein NifU	77.54	2
397690439	gi|397690439|ref|YP_006527693.1|	MROS_1443	hypothetical protein	77.5	1
397690452	gi|397690452|ref|YP_006527706.1|	MROS_1456	phosphoribosylformylglycinamidine cyclo-ligase	77.35	2
397690669	gi|397690669|ref|YP_006527923.1|	MROS_1676	ADP-L-glycero-D-manno-heptose-6-epimerase	77.09	1
397690148	gi|397690148|ref|YP_006527402.1|	MROS_1150	hypothetical protein	76.73	2
397689499	gi|397689499|ref|YP_006526753.1|	MROS_0497	TonB-dependent receptor plug	76.63	3
397689983	gi|397689983|ref|YP_006527237.1|	MROS_0983	TonB-dependent receptor	76.43	1
397689197	gi|397689197|ref|YP_006526451.1|	MROS_0194	Translation initiation factor IF-1	76.34	2
397691011	gi|397691011|ref|YP_006528265.1|	MROS_2020	branched-chain amino acid aminotransferase	76.2	3
397691672	gi|397691672|ref|YP_006528926.1|	MROS_2683	O-antigen translocase	75.96	1
397689017	gi|397689017|ref|YP_006526271.1|	MROS_0014	dihydroorotate dehydrogenase, catalytic subunit	75.23	1
397689516	gi|397689516|ref|YP_006526770.1|	MROS_0514	metal dependent phosphohydrolase	75	1
397690952	gi|397690952|ref|YP_006528206.1|	MROS_1961	Excinuclease ABC subunit A	74.64	2
397689331	gi|397689331|ref|YP_006526585.1|	MROS_0328	major facilitator superfamily transporter	74.42	1
397689236	gi|397689236|ref|YP_006526490.1|	MROS_0233	3-isopropylmalate dehydratase, small subunit	74.39	1
397691713	gi|397691713|ref|YP_006528967.1|	MROS_2724	DNA mismatch repair protein MutL	73.92	3
397690193	gi|397690193|ref|YP_006527447.1|	MROS_1197	H(+)-transporting two-sector ATPase	73.57	1
397690364	gi|397690364|ref|YP_006527618.1|	MROS_1368	major facilitator superfamily permease hexuronate/hexarate transporter	73.56	3
397689341	gi|397689341|ref|YP_006526595.1|	MROS_0338	BadM/Rrf2 family transcriptional regulator	73.33	1
397691583	gi|397691583|ref|YP_006528837.1|	MROS_2594	Acetyl-CoA carboxylase carboxyltransferase component	72.86	2
397691007	gi|397691007|ref|YP_006528261.1|	MROS_2016	histidine kinase	72.02	2
397689589	gi|397689589|ref|YP_006526843.1|	MROS_0587	hypothetical protein	71.88	1
397691432	gi|397691432|ref|YP_006528686.1|	MROS_2443	response regulator atoC	71.88	2
397691068	gi|397691068|ref|YP_006528322.1|	MROS_2079	hypothetical protein	71.82	2
397690055	gi|397690055|ref|YP_006527309.1|	MROS_1056	glycosyl hydrolase family 88	71.76	1
397690563	gi|397690563|ref|YP_006527817.1|	MROS_1568	two component, sigma54 specific, Fis family transcriptional regulator	71.65	2
397690472	gi|397690472|ref|YP_006527726.1|	MROS_1476	electron transport complex, RnfABCDGE type, B subunit	71.55	1
397689290	gi|397689290|ref|YP_006526544.1|	MROS_0287	thioredoxin	71.48	2
397689282	gi|397689282|ref|YP_006526536.1|	MROS_0279	hypothetical protein	71.44	1
397689888	gi|397689888|ref|YP_006527142.1|	MROS_0888	hybrid sensor	71.27	2
397691630	gi|397691630|ref|YP_006528884.1|	MROS_2641	hypothetical protein	71.17	1
397689333	gi|397689333|ref|YP_006526587.1|	MROS_0330	hypothetical protein	70.9	1
397689033	gi|397689033|ref|YP_006526287.1|	MROS_0030	L-ribulokinase	70.56	2
397691670	gi|397691670|ref|YP_006528924.1|	MROS_2681	hypothetical protein	70.38	1
397691602	gi|397691602|ref|YP_006528856.1|	MROS_2613	nitrogen regulatory protein P-II	69.58	1
397689598	gi|397689598|ref|YP_006526852.1|	MROS_0596	Twitching motility protein PilT	69.35	1
397689909	gi|397689909|ref|YP_006527163.1|	MROS_0909	hypothetical protein	69.32	3
397691760	gi|397691760|ref|YP_006529014.1|	MROS_2771	Translation initiation factor subunit 2B	69.27	2
397689617	gi|397689617|ref|YP_006526871.1|	MROS_0615	glutamate-1-semialdehyde 2,1-aminomutase	69.06	1
397690610	gi|397690610|ref|YP_006527864.1|	MROS_1617	hypothetical protein	68.9	1
397689916	gi|397689916|ref|YP_006527170.1|	MROS_0916	argininosuccinate lyase	68.84	2
397691691	gi|397691691|ref|YP_006528945.1|	MROS_2702	hypothetical protein	68.67	1
397690973	gi|397690973|ref|YP_006528227.1|	MROS_1982	alkyl hydroperoxide reductase/ Thiol specific antioxidant/ Mal allergen	68.65	1
397689255	gi|397689255|ref|YP_006526509.1|	MROS_0252	permease YjgP/YjgQ family protein	68.24	2
397689143	gi|397689143|ref|YP_006526397.1|	MROS_0140	exopolyphosphatase	68.11	1
397691242	gi|397691242|ref|YP_006528496.1|	MROS_2253	glutamine--scyllo-inositol transaminase	68.09	1
397689932	gi|397689932|ref|YP_006527186.1|	MROS_0932	hypothetical protein	67.86	1
397691282	gi|397691282|ref|YP_006528536.1|	MROS_2293	GMP synthase glutamine-hydrolyzing	67.69	1
397689191	gi|397689191|ref|YP_006526445.1|	MROS_0188	50S ribosomal protein L17	67.67	2
397689372	gi|397689372|ref|YP_006526626.1|	MROS_0369	hypothetical protein	67.46	2
397691726	gi|397691726|ref|YP_006528980.1|	MROS_2737	hypothetical protein	67.45	2
397691816	gi|397691816|ref|YP_006529070.1|	MROS_2827	squalene-associated FAD-dependent desaturase	67.01	2
397689020	gi|397689020|ref|YP_006526274.1|	MROS_0017	Mannose-1-phosphate guanylyltransferase	66.49	1
397690511	gi|397690511|ref|YP_006527765.1|	MROS_1515	cbb3-type cytochrome c oxidase subunit III	66.43	1
397691715	gi|397691715|ref|YP_006528969.1|	MROS_2726	FAD-dependent thymidylate synthase	65.94	1
397689210	gi|397689210|ref|YP_006526464.1|	MROS_0207	30S ribosomal protein S17	65.82	1
397690173	gi|397690173|ref|YP_006527427.1|	MROS_1177	prolyl-tRNA synthetase	65.74	1
397690091	gi|397690091|ref|YP_006527345.1|	MROS_1093	hypothetical protein	65.45	2
397691267	gi|397691267|ref|YP_006528521.1|	MROS_2278	hypothetical protein	65.41	1
397690950	gi|397690950|ref|YP_006528204.1|	MROS_1959	Rrf2 family protein	65.15	2
397690721	gi|397690721|ref|YP_006527975.1|	MROS_1728	2-phosphosulfolactate phosphatase	65.01	1
397689648	gi|397689648|ref|YP_006526902.1|	MROS_0646	methylmalonyl-CoA decarboxylase subunit gamma	64.51	1
397690856	gi|397690856|ref|YP_006528110.1|	MROS_1864	30S ribosomal protein S18	64.31	1
397691483	gi|397691483|ref|YP_006528737.1|	MROS_2494	glycosyl transferase, family 9	63.58	2
397690222	gi|397690222|ref|YP_006527476.1|	MROS_1226	response regulator receiver protein	63.38	2
397689273	gi|397689273|ref|YP_006526527.1|	MROS_0270	signal recognition particle protein	62.85	3
397690778	gi|397690778|ref|YP_006528032.1|	MROS_1785	AAA ATPase central domain protein	62.61	2
397691664	gi|397691664|ref|YP_006528918.1|	MROS_2675	imidazole glycerol phosphate synthase subunit HisF	62.6	2
397690836	gi|397690836|ref|YP_006528090.1|	MROS_1844	nitrogen-fixing NifU domain protein	62.54	1
397689563	gi|397689563|ref|YP_006526817.1|	MROS_0561	hypothetical protein	62.53	1
397690712	gi|397690712|ref|YP_006527966.1|	MROS_1719	ribosome-binding factor A	62.39	1
397689450	gi|397689450|ref|YP_006526704.1|	MROS_0448	RNA polymerase sigma factor RpoE	62.35	1
397691022	gi|397691022|ref|YP_006528276.1|	MROS_2031	peptidase M16 domain-containing protein	62.28	1
397689565	gi|397689565|ref|YP_006526819.1|	MROS_0563	hypothetical protein	62.23	1
397691555	gi|397691555|ref|YP_006528809.1|	MROS_2566	MutS2 family protein	62.21	1
397691298	gi|397691298|ref|YP_006528552.1|	MROS_2309	exodeoxyribonuclease VII, large subunit	62.08	2
397691405	gi|397691405|ref|YP_006528659.1|	MROS_2416	biotin/acetyl-CoA-carboxylase ligase	61.81	1
397690837	gi|397690837|ref|YP_006528091.1|	MROS_1845	Chromosome-partitioning ATPase protein	61.43	1
397691096	gi|397691096|ref|YP_006528350.1|	MROS_2107	Ribonucleoside-diphosphate reductase subunit alpha	61.19	2
397689934	gi|397689934|ref|YP_006527188.1|	MROS_0934	WD40-like Beta Propeller	60.86	1
397691525	gi|397691525|ref|YP_006528779.1|	MROS_2536	3-hydroxyacyl-CoA dehydrogenase nad-binding protein	60.81	1
397690145	gi|397690145|ref|YP_006527399.1|	MROS_1147	hypothetical protein	60.31	2
397690578	gi|397690578|ref|YP_006527832.1|	MROS_1583	sugar transport-like membrane protein	60.31	1
397691098	gi|397691098|ref|YP_006528352.1|	MROS_2109	DivIVA family protein	60.3	1
397691411	gi|397691411|ref|YP_006528665.1|	MROS_2422	peptide deformylase	60.18	1
397689948	gi|397689948|ref|YP_006527202.1|	MROS_0948	chaperonin Cpn10	59.61	1
397690590	gi|397690590|ref|YP_006527844.1|	MROS_1596	Na+/solute symporter	59.58	1
397691344	gi|397691344|ref|YP_006528598.1|	MROS_2355	GTP-dependent nucleic acid-binding protein EngD	59.5	1
397690884	gi|397690884|ref|YP_006528138.1|	MROS_1893	small GTP-binding protein	59.46	2
397689314	gi|397689314|ref|YP_006526568.1|	MROS_0311	hypothetical protein	59.12	1
397689965	gi|397689965|ref|YP_006527219.1|	MROS_0965	TonB-dependent receptor	59.1	1
397690431	gi|397690431|ref|YP_006527685.1|	MROS_1435	phosphomannomutase	58.78	2
397689503	gi|397689503|ref|YP_006526757.1|	MROS_0501	two component, sigma54 specific, Fis family transcriptional regulator	58.74	2
397691803	gi|397691803|ref|YP_006529057.1|	MROS_2814	orotidine 5'-phosphate decarboxylase subfamily protein	58.61	1
397689031	gi|397689031|ref|YP_006526285.1|	MROS_0028	L-arabinose isomerase	58.43	2
397691597	gi|397691597|ref|YP_006528851.1|	MROS_2608	transcriptional regulator, LacI family	58.31	1
397689822	gi|397689822|ref|YP_006527076.1|	MROS_0822	methyl-accepting chemotaxis sensory transducer	58.07	1
397691645	gi|397691645|ref|YP_006528899.1|	MROS_2656	Beta-lactamase domain protein	58.04	1
397691137	gi|397691137|ref|YP_006528391.1|	MROS_2148	flagellar biosynthesis protein FlhF	57.67	3
397689359	gi|397689359|ref|YP_006526613.1|	MROS_0356	magnesium transporter	57.66	1
397690379	gi|397690379|ref|YP_006527633.1|	MROS_1383	pyruvate-formate lyase-activating enzyme	57.22	1
397690623	gi|397690623|ref|YP_006527877.1|	MROS_1630	metal-dependent protease - like protein	57.17	1
397689057	gi|397689057|ref|YP_006526311.1|	MROS_0054	imidazolonepropionase	56.94	1
397690308	gi|397690308|ref|YP_006527562.1|	MROS_1312	peptidase M28	56.76	1
397689612	gi|397689612|ref|YP_006526866.1|	MROS_0610	Uroporphyrinogen-III synthase HemD	56.65	1
397689312	gi|397689312|ref|YP_006526566.1|	MROS_0309	cell division protein FtsZ	56.3	2
397691639	gi|397691639|ref|YP_006528893.1|	MROS_2650	Lipoprotein-releasing system permease protein	56.3	1
397690746	gi|397690746|ref|YP_006528000.1|	MROS_1753	hypothetical protein	56.25	2
397689670	gi|397689670|ref|YP_006526924.1|	MROS_0668	NAD-dependent epimerase/dehydratase family protein	55.72	1
397691824	gi|397691824|ref|YP_006529078.1|	MROS_2835	transcriptional regulator, LacI family	55.46	1
397690454	gi|397690454|ref|YP_006527708.1|	MROS_1458	co-chaperone GrpE	55.28	2
397689996	gi|397689996|ref|YP_006527250.1|	MROS_0996	hypothetical protein	55.16	1
397689006	gi|397689006|ref|YP_006526260.1|	MROS_0003	histidine kinase	54.94	2
397691712	gi|397691712|ref|YP_006528966.1|	MROS_2723	methylmalonyl-CoA mutase	54.93	2
397689685	gi|397689685|ref|YP_006526939.1|	MROS_0683	hypothetical protein	54.77	1
397691461	gi|397691461|ref|YP_006528715.1|	MROS_2472	stage II sporulation E family protein	54.61	1
397691157	gi|397691157|ref|YP_006528411.1|	MROS_2168	response regulator receiver protein	54.51	1
397691742	gi|397691742|ref|YP_006528996.1|	MROS_2753	NAD-dependent aldehyde dehydrogenase family protein	54.49	1
397690229	gi|397690229|ref|YP_006527483.1|	MROS_1233	Tetratricopeptide TPR_2 repeat protein	54.48	2
397690891	gi|397690891|ref|YP_006528145.1|	MROS_1900	YbbR family protein	54.4	2
397689689	gi|397689689|ref|YP_006526943.1|	MROS_0687	Two-component system-sensor histidine kinase	54.21	2
397691172	gi|397691172|ref|YP_006528426.1|	MROS_2183	glycosyl transferase family 2	54.15	1
397689896	gi|397689896|ref|YP_006527150.1|	MROS_0896	PAS/PAC sensor signal transduction histidine kinase	54.03	2
397689389	gi|397689389|ref|YP_006526643.1|	MROS_0387	methylmalonyl-CoA mutase	53.69	1
397691440	gi|397691440|ref|YP_006528694.1|	MROS_2451	3-oxoacyl-(acyl-carrier-protein) synthase III	53.53	2
397690860	gi|397690860|ref|YP_006528114.1|	MROS_1868	50S ribosomal protein L25P	53.52	2
397689089	gi|397689089|ref|YP_006526343.1|	MROS_0086	glycoside hydrolase family 31	53.51	1
397691763	gi|397691763|ref|YP_006529017.1|	MROS_2774	DNA-directed RNA polymerase sigma subunit RpoD	53.38	2
397689008	gi|397689008|ref|YP_006526262.1|	MROS_0005	TonB-dependent receptor	53.34	1
397691105	gi|397691105|ref|YP_006528359.1|	MROS_2116	PAS/PAC sensor hybrid histidine kinase	53.17	1
397689137	gi|397689137|ref|YP_006526391.1|	MROS_0134	Citrate transporter	52.98	1
397689523	gi|397689523|ref|YP_006526777.1|	MROS_0521	ribose 5-phosphate isomerase	52.88	1
397691675	gi|397691675|ref|YP_006528929.1|	MROS_2686	transferase hexapeptide repeat containing protein	52.76	2
397690224	gi|397690224|ref|YP_006527478.1|	MROS_1228	two component, sigma54 specific, Fis family transcriptional regulator	52.66	2
397691572	gi|397691572|ref|YP_006528826.1|	MROS_2583	hypothetical protein	52.58	1
397690614	gi|397690614|ref|YP_006527868.1|	MROS_1621	thioesterase superfamily protein	52.56	1
397691250	gi|397691250|ref|YP_006528504.1|	MROS_2261	2-oxoglutarate ferredoxin oxidoreductase subunit delta	52.43	2
397689668	gi|397689668|ref|YP_006526922.1|	MROS_0666	PAS/PAC sensor signal transduction histidine kinase	52.31	2
397689918	gi|397689918|ref|YP_006527172.1|	MROS_0918	arginine repressor, ArgR	51.91	1
397689703	gi|397689703|ref|YP_006526957.1|	MROS_0701	hypothetical protein	51.87	1
397689383	gi|397689383|ref|YP_006526637.1|	MROS_0381	KpsF/GutQ	51.86	2
397689911	gi|397689911|ref|YP_006527165.1|	MROS_0911	hypothetical protein	51.72	2
397691771	gi|397691771|ref|YP_006529025.1|	MROS_2782	anthranilate phosphoribosyltransferase	51.72	1
397691372	gi|397691372|ref|YP_006528626.1|	MROS_2383	hypothetical protein	51.5	1
397690023	gi|397690023|ref|YP_006527277.1|	MROS_1024	hypothetical protein	51.48	1
397690075	gi|397690075|ref|YP_006527329.1|	MROS_1077	alkylhydroperoxidase AhpD family core domain protein	51.47	1
397689381	gi|397689381|ref|YP_006526635.1|	MROS_0378	ABC transporter, ATP-binding protein	50.79	1
397690506	gi|397690506|ref|YP_006527760.1|	MROS_1510	short-chain dehydrogenase/reductase SDR	50.49	1
397689122	gi|397689122|ref|YP_006526376.1|	MROS_0119	hypothetical protein	50.27	1
397689240	gi|397689240|ref|YP_006526494.1|	MROS_0237	ketol-acid reductoisomerase	50.04	2
397691427	gi|397691427|ref|YP_006528681.1|	MROS_2438	glutaryl-CoA dehydrogenase	49.73	1
397689427	gi|397689427|ref|YP_006526681.1|	MROS_0425	hypothetical protein	49.6	1
397691376	gi|397691376|ref|YP_006528630.1|	MROS_2387	hypothetical protein	49.33	1
397691757	gi|397691757|ref|YP_006529011.1|	MROS_2768	phosphoribosylformimino-5-aminoimidazole carboxamide ribotide isomerase	49.33	1
397689588	gi|397689588|ref|YP_006526842.1|	MROS_0586	PilT protein domain protein	49.24	1
397691500	gi|397691500|ref|YP_006528754.1|	MROS_2511	3-dehydroquinate dehydratase, type II	49.15	1
397690814	gi|397690814|ref|YP_006528068.1|	MROS_1822	multi-sensor signal transduction histidine kinase	49.13	1
397691355	gi|397691355|ref|YP_006528609.1|	MROS_2366	hypothetical protein	49.02	1
397691251	gi|397691251|ref|YP_006528505.1|	MROS_2262	2-oxoglutarate ferredoxin oxidoreductase subunit alpha	48.96	2
397689848	gi|397689848|ref|YP_006527102.1|	MROS_0848	Signal transduction histidine kinase-like protein	48.45	2
397691455	gi|397691455|ref|YP_006528709.1|	MROS_2466	hypothetical protein	48.17	1
397690800	gi|397690800|ref|YP_006528054.1|	MROS_1808	hypothetical protein	48.15	1
397691473	gi|397691473|ref|YP_006528727.1|	MROS_2484	response regulator	48.06	1
397689757	gi|397689757|ref|YP_006527011.1|	MROS_0756	hypothetical protein	47.98	1
397690603	gi|397690603|ref|YP_006527857.1|	MROS_1610	2-methylthioadenine synthetase	47.86	1
397691153	gi|397691153|ref|YP_006528407.1|	MROS_2164	Chemotaxis protein MotA	47.86	1
397689454	gi|397689454|ref|YP_006526708.1|	MROS_0452	preprotein translocase subunit SecG	47.69	1
397689496	gi|397689496|ref|YP_006526750.1|	MROS_0494	hypothetical protein	47.58	1
397690483	gi|397690483|ref|YP_006527737.1|	MROS_1487	short-chain dehydrogenase/reductase SDR	47.45	1
397689260	gi|397689260|ref|YP_006526514.1|	MROS_0257	hypothetical protein	47.44	1
397690847	gi|397690847|ref|YP_006528101.1|	MROS_1855	RNA polymerase, sigma-24 subunit, ECF subfamily	47.23	1
397691260	gi|397691260|ref|YP_006528514.1|	MROS_2271	glutamyl/glutaminyl-tRNA synthetase	47.16	2
397689614	gi|397689614|ref|YP_006526868.1|	MROS_0612	glutamyl-tRNA reductase	47.04	2
397689330	gi|397689330|ref|YP_006526584.1|	MROS_0327	copper-transporting P-type ATPase	46.77	2
397690117	gi|397690117|ref|YP_006527371.1|	MROS_1119	glycogen/starch synthase, ADP-glucose type	46.65	1
397691613	gi|397691613|ref|YP_006528867.1|	MROS_2624	glucosyl hydrolase family protein	46.51	2
397689461	gi|397689461|ref|YP_006526715.1|	MROS_0459	succinate dehydrogenase/fumarate reductase cytochrome b subunit	46.31	2
397690558	gi|397690558|ref|YP_006527812.1|	MROS_1562	cytochrome C family protein	46.17	1
397690048	gi|397690048|ref|YP_006527302.1|	MROS_1049	hypothetical protein	46.07	1
397689486	gi|397689486|ref|YP_006526740.1|	MROS_0484	TonB-dependent receptor plug	45.97	1
397689346	gi|397689346|ref|YP_006526600.1|	MROS_0343	Fe-S cluster assembly ATP-binding protein SufC	45.58	1
397689658	gi|397689658|ref|YP_006526912.1|	MROS_0656	hypothetical protein	45.58	1
397690399	gi|397690399|ref|YP_006527653.1|	MROS_1403	phytoene desaturase	45.41	1
397690031	gi|397690031|ref|YP_006527285.1|	MROS_1032	Arsenite permease-like protein	45.22	1
397691036	gi|397691036|ref|YP_006528290.1|	MROS_2046	GTPase	45.17	2
397691584	gi|397691584|ref|YP_006528838.1|	MROS_2595	ABC transporter-like protein	45.16	2
397690348	gi|397690348|ref|YP_006527602.1|	MROS_1352	YceI family protein	45.08	1
397689159	gi|397689159|ref|YP_006526413.1|	MROS_0156	NADH dehydrogenase subunit E	45	2
397690217	gi|397690217|ref|YP_006527471.1|	MROS_1221	mechanosensitive ion channel family protein	44.99	1
397689279	gi|397689279|ref|YP_006526533.1|	MROS_0276	F0F1 ATP synthase subunit A	44.62	1
397689748	gi|397689748|ref|YP_006527002.1|	MROS_0747	hypothetical protein	44.61	1
397689103	gi|397689103|ref|YP_006526357.1|	MROS_0100	ethanolamine utilization protein EutE	44.52	1
397690062	gi|397690062|ref|YP_006527316.1|	MROS_1063	Arsenite efflux pump ACR3-like protein	44.36	1
397690839	gi|397690839|ref|YP_006528093.1|	MROS_1847	iron dependent repressor	44.26	1
397691259	gi|397691259|ref|YP_006528513.1|	MROS_2270	glutamyl/glutaminyl-tRNA synthetase	44.17	1
397689674	gi|397689674|ref|YP_006526928.1|	MROS_0672	isoprenylcysteine carboxyl methyltransferase	43.92	2
397691348	gi|397691348|ref|YP_006528602.1|	MROS_2359	esterase	43.76	2
397690194	gi|397690194|ref|YP_006527448.1|	MROS_1198	MscS Mechanosensitive ion channel	43.19	1
397690684	gi|397690684|ref|YP_006527938.1|	MROS_1691	ErfK/YbiS/YcfS/YnhG family protein	43.11	2
397689809	gi|397689809|ref|YP_006527063.1|	MROS_0809	CRISPR-associated protein cas1	42.81	1
397689073	gi|397689073|ref|YP_006526327.1|	MROS_0070	translation initiation factor IF-3	42.72	1
397689067	gi|397689067|ref|YP_006526321.1|	MROS_0064	hypothetical protein	42.44	1
397690056	gi|397690056|ref|YP_006527310.1|	MROS_1057	Isoquinoline 1-oxidoreductase subunit alpha	42.38	1
397691494	gi|397691494|ref|YP_006528748.1|	MROS_2505	ParA family chromosome partitioning protein	42.29	1
397690164	gi|397690164|ref|YP_006527418.1|	MROS_1167	phosphatidylethanolamine-binding protein	42.13	1
397691020	gi|397691020|ref|YP_006528274.1|	MROS_2029	Xylulose kinase	42.1	1
397690788	gi|397690788|ref|YP_006528042.1|	MROS_1795	pantothenate synthetase	41.72	1
397689455	gi|397689455|ref|YP_006526709.1|	MROS_0453	peptidase, M48 family	41.48	2
397689394	gi|397689394|ref|YP_006526648.1|	MROS_0392	Ste24 endopeptidase	41.19	1
397691526	gi|397691526|ref|YP_006528780.1|	MROS_2537	PSP1 domain protein	41.15	1
397690291	gi|397690291|ref|YP_006527545.1|	MROS_1295	Na+/solute symporter	40.92	1
397690403	gi|397690403|ref|YP_006527657.1|	MROS_1407	hypothetical protein	40.78	2
397691663	gi|397691663|ref|YP_006528917.1|	MROS_2674	hypothetical protein	40.16	2
397689123	gi|397689123|ref|YP_006526377.1|	MROS_0120	DEAD/DEAH box helicase	40.14	2
397690176	gi|397690176|ref|YP_006527430.1|	MROS_1180	band 7 protein	40.14	1
397689695	gi|397689695|ref|YP_006526949.1|	MROS_0693	Transketolase	39.75	1
397691495	gi|397691495|ref|YP_006528749.1|	MROS_2506	ParB family chromosome partitioning protein	39.62	2
397691636	gi|397691636|ref|YP_006528890.1|	MROS_2647	hypothetical protein	39.55	1
397690052	gi|397690052|ref|YP_006527306.1|	MROS_1053	FAD dependent oxidoreductase	39.43	1
397690987	gi|397690987|ref|YP_006528241.1|	MROS_1996	hypothetical protein	39.28	1
397691604	gi|397691604|ref|YP_006528858.1|	MROS_2615	major facilitator superfamily MFS_1	39.22	1
397691459	gi|397691459|ref|YP_006528713.1|	MROS_2470	orotate phosphoribosyltransferase	39.1	1
397689586	gi|397689586|ref|YP_006526840.1|	MROS_0584	hypothetical protein	39.02	1
397690732	gi|397690732|ref|YP_006527986.1|	MROS_1739	hypothetical protein	38.62	1
397689815	gi|397689815|ref|YP_006527069.1|	MROS_0815	hypothetical protein	38.54	1
397690354	gi|397690354|ref|YP_006527608.1|	MROS_1358	hypothetical protein	38.2	2
397689348	gi|397689348|ref|YP_006526602.1|	MROS_0345	Appr-1-p processing protein	38.04	1
397690554	gi|397690554|ref|YP_006527808.1|	MROS_1558	family 9 glycosyl transferase	38.04	1
397689259	gi|397689259|ref|YP_006526513.1|	MROS_0256	hypothetical protein	38.02	1
397691024	gi|397691024|ref|YP_006528278.1|	MROS_2033	NADH dehydrogenase subunit H	37.96	2
397689041	gi|397689041|ref|YP_006526295.1|	MROS_0038	cytochrome c oxidase subunit I	37.78	1
397689600	gi|397689600|ref|YP_006526854.1|	MROS_0598	Type IV pilus assembly protein PilC	37.74	1
397689666	gi|397689666|ref|YP_006526920.1|	MROS_0664	multi-sensor signal transduction histidine kinase	37.52	1
397690394	gi|397690394|ref|YP_006527648.1|	MROS_1398	phytoene synthase	37.32	1
397691806	gi|397691806|ref|YP_006529060.1|	MROS_2817	Cell division protein	37.07	1
397690475	gi|397690475|ref|YP_006527729.1|	MROS_1479	electron transport complex, RnfABCDGE type, E subunit	36.9	1
397689796	gi|397689796|ref|YP_006527050.1|	MROS_0796	hypothetical protein	36.87	1
397691012	gi|397691012|ref|YP_006528266.1|	MROS_2021	universal stress protein	36.73	1
397689045	gi|397689045|ref|YP_006526299.1|	MROS_0042	hypothetical protein	36.6	1
397690385	gi|397690385|ref|YP_006527639.1|	MROS_1389	RNA methylase	36.59	1
397691842	gi|397691842|ref|YP_006529096.1|	MROS_2853	50S ribosomal protein L27	36.45	1
397691014	gi|397691014|ref|YP_006528268.1|	MROS_2023	hypothetical protein	36.21	1
397690805	gi|397690805|ref|YP_006528059.1|	MROS_1813	M16B family peptidase	36.18	1
397689984	gi|397689984|ref|YP_006527238.1|	MROS_0984	beta-galactosidase	35.5	2
397691791	gi|397691791|ref|YP_006529045.1|	MROS_2802	prolyl oligopeptidase	35.5	1
397691541	gi|397691541|ref|YP_006528795.1|	MROS_2552	Segregation and condensation protein ScpB	34.96	1
397690918	gi|397690918|ref|YP_006528172.1|	MROS_1927	3-oxoacyl-[acyl-carrier protein] reductase	34.93	1
397689347	gi|397689347|ref|YP_006526601.1|	MROS_0344	Fe-S cluster assembly protein SufB	34.89	1
397691810	gi|397691810|ref|YP_006529064.1|	MROS_2821	phosphoribosylaminoimidazolecarboxamide formyltransferase/IMP cyclohydrolase	34.64	1
397689694	gi|397689694|ref|YP_006526948.1|	MROS_0692	hypothetical protein	34.53	2
397690005	gi|397690005|ref|YP_006527259.1|	MROS_1006	cationic amino acid transporter	33.66	1
397689559	gi|397689559|ref|YP_006526813.1|	MROS_0557	NusG antitermination factor	33.44	1
397690725	gi|397690725|ref|YP_006527979.1|	MROS_1732	hypothetical protein	33.17	1
397691392	gi|397691392|ref|YP_006528646.1|	MROS_2403	nitrilase/cyanide hydratase and apolipoprotein N-acyltransferase	33.03	1
397690111	gi|397690111|ref|YP_006527365.1|	MROS_1113	hypothetical protein	32.98	1
397691385	gi|397691385|ref|YP_006528639.1|	MROS_2396	Organic solvent tolerance protein OstA-like protein	32.95	1
397690447	gi|397690447|ref|YP_006527701.1|	MROS_1451	menaquinone-specific isochorismate synthase	32.81	1
397689838	gi|397689838|ref|YP_006527092.1|	MROS_0838	GDSL family lipase	32.75	1
397691416	gi|397691416|ref|YP_006528670.1|	MROS_2427	TonB family protein	32.67	1
397691045	gi|397691045|ref|YP_006528299.1|	MROS_2055	tetratricopeptide domain-containing protein	32.61	1
397689343	gi|397689343|ref|YP_006526597.1|	MROS_0340	metal-sulfur cluster biosynthetic enzyme	32.47	1
397690786	gi|397690786|ref|YP_006528040.1|	MROS_1793	Inositol-1-monophosphatase (IMPase) (Inositol-1-phosphatase) (I-1-Pase)	32.3	1
397689773	gi|397689773|ref|YP_006527027.1|	MROS_0772	cation efflux system transmembrane protein	32.24	1
397690277	gi|397690277|ref|YP_006527531.1|	MROS_1281	gamma-glutamyl phosphate reductase	32.16	1
397689337	gi|397689337|ref|YP_006526591.1|	MROS_0334	hypothetical protein	32.09	1
397689131	gi|397689131|ref|YP_006526385.1|	MROS_0128	iron (III) ABC transporter, ATP-binding protein (hemV-1)	31.98	1
397691779	gi|397691779|ref|YP_006529033.1|	MROS_2790	1-(5-phosphoribosyl)-5-((5- phosphoribosylamino)methylideneamino) imidazole-4-carboxamide isomerase	31.72	1
397691443	gi|397691443|ref|YP_006528697.1|	MROS_2454	3-ketoacyl-(acyl-carrier-protein) reductase	31.71	1
397689830	gi|397689830|ref|YP_006527084.1|	MROS_0830	extracellular solute-binding protein family 1	31.45	1
397690734	gi|397690734|ref|YP_006527988.1|	MROS_1741	Ribosomal RNA small subunit methyltransferase B	31.21	1
397691531	gi|397691531|ref|YP_006528785.1|	MROS_2542	hypothetical protein	30.85	1
397690429	gi|397690429|ref|YP_006527683.1|	MROS_1433	ribonuclease HIII	30.53	1
397689232	gi|397689232|ref|YP_006526486.1|	MROS_0229	preprotein translocase subunit SecE	30.25	1
397691454	gi|397691454|ref|YP_006528708.1|	MROS_2465	ATP-dependent DNA helicase	30.25	1
397691482	gi|397691482|ref|YP_006528736.1|	MROS_2493	family 9 glycosyl transferase	30.12	1
397689982	gi|397689982|ref|YP_006527236.1|	MROS_0982	hypothetical protein	30.09	1
397690877	gi|397690877|ref|YP_006528131.1|	MROS_1885	undecaprenyl diphosphate synthase	30.02	1
397689140	gi|397689140|ref|YP_006526394.1|	MROS_0137	NADH dehydrogenase subunit K	29.78	1
397690086	gi|397690086|ref|YP_006527340.1|	MROS_1088	hypothetical protein	29.73	1
397690978	gi|397690978|ref|YP_006528232.1|	MROS_1987	oxidoreductase	29.71	1
397691543	gi|397691543|ref|YP_006528797.1|	MROS_2554	tryptophanyl-tRNA synthetase	29.68	1
397689386	gi|397689386|ref|YP_006526640.1|	MROS_0384	2-dehydro-3-deoxyphosphooctonate aldolase	29.54	1
397690995	gi|397690995|ref|YP_006528249.1|	MROS_2004	hypothetical protein	29.49	1
397690317	gi|397690317|ref|YP_006527571.1|	MROS_1321	oxidoreductase, short chain dehydrogenase/reductase family	29.47	1
397689424	gi|397689424|ref|YP_006526678.1|	MROS_0422	hypothetical protein	29.37	1
397689456	gi|397689456|ref|YP_006526710.1|	MROS_0454	transport system permease protein	29.1	1
397691179	gi|397691179|ref|YP_006528433.1|	MROS_2190	PAS/PAC sensor hybrid histidine kinase	28.73	2
397691062	gi|397691062|ref|YP_006528316.1|	MROS_2073	hypothetical protein	28.64	1
397691069	gi|397691069|ref|YP_006528323.1|	MROS_2080	5'-nucleotidase domain-containing protein	28.49	1
397691295	gi|397691295|ref|YP_006528549.1|	MROS_2306	hypothetical protein	28.47	1
397689751	gi|397689751|ref|YP_006527005.1|	MROS_0750	hypothetical protein	28.25	1
397690802	gi|397690802|ref|YP_006528056.1|	MROS_1810	hypothetical protein	27.84	1
397689345	gi|397689345|ref|YP_006526599.1|	MROS_0342	Fe-S cluster assembly protein SufD	27.76	1
397689138	gi|397689138|ref|YP_006526392.1|	MROS_0135	NADH dehydrogenase subunit M	27.55	1
397689482	gi|397689482|ref|YP_006526736.1|	MROS_0480	peptidase s41	27.42	1
397691596	gi|397691596|ref|YP_006528850.1|	MROS_2607	glycoside hydrolase family 28	27.35	1
397689587	gi|397689587|ref|YP_006526841.1|	MROS_0585	hypothetical protein	27.07	1
397689747	gi|397689747|ref|YP_006527001.1|	MROS_0746	single-stranded-DNA-specific exonuclease RecJ	26.84	1
397691288	gi|397691288|ref|YP_006528542.1|	MROS_2299	Endoribonuclease L-PSP	26.82	1
397689557	gi|397689557|ref|YP_006526811.1|	MROS_0555	Tetratricopeptide TPR_2 repeat protein	26.72	1
397690407	gi|397690407|ref|YP_006527661.1|	MROS_1411	hypothetical protein	26.31	1
397691378	gi|397691378|ref|YP_006528632.1|	MROS_2389	phosphoesterase PA-phosphatase-like protein	26.05	1
397691638	gi|397691638|ref|YP_006528892.1|	MROS_2649	Lipoprotein-releasing system permease protein	26.03	1
397689702	gi|397689702|ref|YP_006526956.1|	MROS_0700	primosomal protein N'	25.61	1
397690979	gi|397690979|ref|YP_006528233.1|	MROS_1988	hypothetical protein	25.53	1
397689926	gi|397689926|ref|YP_006527180.1|	MROS_0926	hypothetical protein	25.49	1
397691446	gi|397691446|ref|YP_006528700.1|	MROS_2457	ribonuclease III	25.42	1
397690458	gi|397690458|ref|YP_006527712.1|	MROS_1462	hypothetical protein	25.35	1
397689701	gi|397689701|ref|YP_006526955.1|	MROS_0699	hypothetical protein	25.13	1
397689171	gi|397689171|ref|YP_006526425.1|	MROS_0168	Peptidase M23	24.97	1
397690449	gi|397690449|ref|YP_006527703.1|	MROS_1453	50S ribosomal protein L11 methyltransferase	24.9	1
397691099	gi|397691099|ref|YP_006528353.1|	MROS_2110	purine nucleoside phosphorylase	24.87	1
397691418	gi|397691418|ref|YP_006528672.1|	MROS_2429	Membrane protein involved in colicin uptake-like protein	24.49	1
397689109	gi|397689109|ref|YP_006526363.1|	MROS_0106	esterase	24.31	1
397691213	gi|397691213|ref|YP_006528467.1|	MROS_2224	pyridoxal phosphate biosynthetic protein PdxJ	23.94	1
397689283	gi|397689283|ref|YP_006526537.1|	MROS_0280	membrane peptidase	23.92	1
397690677	gi|397690677|ref|YP_006527931.1|	MROS_1684	50S ribosomal protein L13	23.84	1
397690804	gi|397690804|ref|YP_006528058.1|	MROS_1812	Peptidase, M16 family protein	23.61	1
397691173	gi|397691173|ref|YP_006528427.1|	MROS_2184	glycosyl transferase family 2	23.52	1
397690504	gi|397690504|ref|YP_006527758.1|	MROS_1508	hypothetical protein	23.27	1
397689511	gi|397689511|ref|YP_006526765.1|	MROS_0509	Na+/solute symporter	23.05	1
397691180	gi|397691180|ref|YP_006528434.1|	MROS_2191	PAS/PAC sensor signal transduction histidine kinase	22.88	1
397689936	gi|397689936|ref|YP_006527190.1|	MROS_0936	hypothetical protein	22.78	1
397690241	gi|397690241|ref|YP_006527495.1|	MROS_1245	sensor histidine kinase	22.3	1
397690068	gi|397690068|ref|YP_006527322.1|	MROS_1070	sigma-54 dependent DNA-binding response regulator	22.23	1
397691204	gi|397691204|ref|YP_006528458.1|	MROS_2215	hypothetical protein	21.92	1
397690697	gi|397690697|ref|YP_006527951.1|	MROS_1704	6-phosphogluconate dehydrogenase NAD-binding protein	21.58	1
397690372	gi|397690372|ref|YP_006527626.1|	MROS_1376	nucleotidyl transferase	21.41	1
397690369	gi|397690369|ref|YP_006527623.1|	MROS_1373	aspartate transaminase	21.24	1
397690983	gi|397690983|ref|YP_006528237.1|	MROS_1992	TPR repeat-containing protein	21.03	1
397689291	gi|397689291|ref|YP_006526545.1|	MROS_0288	Acyl-CoA dehydrogenase	20.91	1
397690819	gi|397690819|ref|YP_006528073.1|	MROS_1827	acetyltransferase, gnat family	20.72	1
397690149	gi|397690149|ref|YP_006527403.1|	MROS_1152	NAD-dependent epimerase/dehydratase	20.5	1
397689774	gi|397689774|ref|YP_006527028.1|	MROS_0773	heavy metal efflux pump, CzcA family	20.48	1
397689736	gi|397689736|ref|YP_006526990.1|	MROS_0735	PhoH family protein	20.41	1
397689013	gi|397689013|ref|YP_006526267.1|	MROS_0010	4-hydroxythreonine-4-phosphate dehydrogenase	20.33	1
397691111	gi|397691111|ref|YP_006528365.1|	MROS_2122	Cemotaxis phosphatase CheZ	19.92	1
397691831	gi|397691831|ref|YP_006529085.1|	MROS_2842	TonB-dependent receptor	19.68	1
397689420	gi|397689420|ref|YP_006526674.1|	MROS_0418	lipoprotein	19.48	1
397690132	gi|397690132|ref|YP_006527386.1|	MROS_1134	homoserine kinase	19.38	1
397690211	gi|397690211|ref|YP_006527465.1|	MROS_1215	ATP-dependent protease ATP-binding subunit ClpX	19.32	1
397690426	gi|397690426|ref|YP_006527680.1|	MROS_1430	excinuclease ABC, A subunit	19.23	1
397691252	gi|397691252|ref|YP_006528506.1|	MROS_2263	2-oxoglutarate ferredoxin oxidoreductase subunit beta	19.03	1
397689408	gi|397689408|ref|YP_006526662.1|	MROS_0406	NADPH-dependent thioredoxin reductase	18.96	1
397689726	gi|397689726|ref|YP_006526980.1|	MROS_0725	OsmC/Ohr family protein	18.95	1
397689985	gi|397689985|ref|YP_006527239.1|	MROS_0985	hypothetical protein	18.88	1
397690913	gi|397690913|ref|YP_006528167.1|	MROS_1922	hypothetical protein	18.73	1
397691164	gi|397691164|ref|YP_006528418.1|	MROS_2175	autoinducer 2 sensor kinase/phosphatase LuxQ	18.65	1
397691207	gi|397691207|ref|YP_006528461.1|	MROS_2218	citrate lyase, beta subunit	18.55	1
397691434	gi|397691434|ref|YP_006528688.1|	MROS_2445	ArgK-like periplasmic protein kinase	18.31	1
397691289	gi|397691289|ref|YP_006528543.1|	MROS_2300	hypothetical protein	17.94	1
397691223	gi|397691223|ref|YP_006528477.1|	MROS_2234	sodium/alanine symporter	17.88	1
397691716	gi|397691716|ref|YP_006528970.1|	MROS_2727	glycerate kinase	17.88	1
397691574	gi|397691574|ref|YP_006528828.1|	MROS_2585	hypothetical protein	17.86	1
397689873	gi|397689873|ref|YP_006527127.1|	MROS_0873	YrkE	17.51	1
397690706	gi|397690706|ref|YP_006527960.1|	MROS_1713	DNA repair protein RecN	17.46	1
397691624	gi|397691624|ref|YP_006528878.1|	MROS_2635	phosphate uptake regulator, PhoU	17.41	1
397691551	gi|397691551|ref|YP_006528805.1|	MROS_2562	hypothetical protein	17.05	1
397691694	gi|397691694|ref|YP_006528948.1|	MROS_2705	recombination protein RecR	16.95	1
397689124	gi|397689124|ref|YP_006526378.1|	MROS_0121	hypothetical protein	16.78	1
397691124	gi|397691124|ref|YP_006528378.1|	MROS_2135	hypothetical protein	16.75	1
397689500	gi|397689500|ref|YP_006526754.1|	MROS_0498	Dinitrogenase iron-molybdenum cofactor biosynthesis protein	16.42	1
397691503	gi|397691503|ref|YP_006528757.1|	MROS_2514	hypothetical protein	16.25	1
397689794	gi|397689794|ref|YP_006527048.1|	MROS_0794	dehydrogenase (flavoprotein)-like protein	16.22	1
397690252	gi|397690252|ref|YP_006527506.1|	MROS_1256	transcriptional regulator TtgR	15.99	1
397690773	gi|397690773|ref|YP_006528027.1|	MROS_1780	peptidase S45 penicillin amidase	15.68	1
397691205	gi|397691205|ref|YP_006528459.1|	MROS_2216	hypothetical protein	15.67	1
397690418	gi|397690418|ref|YP_006527672.1|	MROS_1422	deoxyribodipyrimidine photolyase	15.58	1
397691830	gi|397691830|ref|YP_006529084.1|	MROS_2841	endonuclease/exonuclease/phosphatase	15.54	1
397690949	gi|397690949|ref|YP_006528203.1|	MROS_1958	hypothetical protein	15.5	1
397691814	gi|397691814|ref|YP_006529068.1|	MROS_2825	Lytic transglycosylase catalytic	15.46	1
397689604	gi|397689604|ref|YP_006526858.1|	MROS_0602	thioesterase superfamily protein	15.42	1
397690190	gi|397690190|ref|YP_006527444.1|	MROS_1194	peptidase, M28A family	15.31	1
397690944	gi|397690944|ref|YP_006528198.1|	MROS_1953	metallophosphoesterase	15.28	1
397691751	gi|397691751|ref|YP_006529005.1|	MROS_2762	hypothetical protein	14.66	1
397689944	gi|397689944|ref|YP_006527198.1|	MROS_0944	aminopeptidase C	14.04	1
397691383	gi|397691383|ref|YP_006528637.1|	MROS_2394	hypothetical protein	13.85	1
397689285	gi|397689285|ref|YP_006526539.1|	MROS_0282	lipid A biosynthesis acyltransferase	13.77	1
397689853	gi|397689853|ref|YP_006527107.1|	MROS_0853	major facilitator superfamily mfs_1	13.73	1
397691565	gi|397691565|ref|YP_006528819.1|	MROS_2576	pyrrolo-quinoline quinone	13.35	1
397689717	gi|397689717|ref|YP_006526971.1|	MROS_0716	GTP-binding protein HflX	13.29	1

## Sheet: T934
PID	prot_acc	Synonym	Product	prot_score	number_unique_peptides
397689289	gi|397689289|ref|YP_006526543.1|	MROS_0286	TonB-dependent receptor	32633.3	37
397689288	gi|397689288|ref|YP_006526542.1|	MROS_0285	hypothetical protein	21093.1	29
397690807	gi|397690807|ref|YP_006528061.1|	MROS_1815	TonB-dependent receptor	12569.8	29
397689864	gi|397689864|ref|YP_006527118.1|	MROS_0864	sulfate adenylyltransferase subunit 1	10353	13
397689522	gi|397689522|ref|YP_006526776.1|	MROS_0520	hypothetical protein	7539.37	25
397691682	gi|397691682|ref|YP_006528936.1|	MROS_2693	Chaperonin GroEL	6588.15	17
397689579	gi|397689579|ref|YP_006526833.1|	MROS_0577	heavy metal efflux pump, CzcA family	4979.72	25
397689287	gi|397689287|ref|YP_006526541.1|	MROS_0284	hypothetical protein	4801.64	7
397689863	gi|397689863|ref|YP_006527117.1|	MROS_0863	sulfate adenylyltransferase subunit 2	4474.42	19
397689577	gi|397689577|ref|YP_006526831.1|	MROS_0575	outer membrane efflux protein	3926.91	17
397690810	gi|397690810|ref|YP_006528064.1|	MROS_1818	hypothetical protein	3735.72	12
397691351	gi|397691351|ref|YP_006528605.1|	MROS_2362	F0F1 ATP synthase subunit beta	3627.95	19
397689578	gi|397689578|ref|YP_006526832.1|	MROS_0576	secretion protein HlyD	3442.62	10
397690934	gi|397690934|ref|YP_006528188.1|	MROS_1943	signal peptide protein	3375.43	10
397690827	gi|397690827|ref|YP_006528081.1|	MROS_1835	pyruvate phosphate dikinase	3075.33	24
397690387	gi|397690387|ref|YP_006527641.1|	MROS_1391	Peroxidase/catalase (Catalase-peroxidase)	2813.69	20
397691270	gi|397691270|ref|YP_006528524.1|	MROS_2281	efflux transporter, RND family, MFP subunit	2723.52	13
397689561	gi|397689561|ref|YP_006526815.1|	MROS_0559	TonB-dependent receptor plug	2713.13	15
397689438	gi|397689438|ref|YP_006526692.1|	MROS_0436	Cell division protease FtsH	2692.47	12
397689663	gi|397689663|ref|YP_006526917.1|	MROS_0661	TonB-dependent receptor	2651.67	19
397689352	gi|397689352|ref|YP_006526606.1|	MROS_0349	enolase	2599.43	13
397689227	gi|397689227|ref|YP_006526481.1|	MROS_0224	50S ribosomal protein L7/L12	2538.16	5
397690785	gi|397690785|ref|YP_006528039.1|	MROS_1792	ATP-dependent Lon protease	2531.87	20
397691617	gi|397691617|ref|YP_006528871.1|	MROS_2628	TonB-dependent receptor	2466.79	18
397689762	gi|397689762|ref|YP_006527016.1|	MROS_0761	TonB dependent receptor	2352.7	19
397690374	gi|397690374|ref|YP_006527628.1|	MROS_1378	S-adenosylhomocysteine hydrolase	2281.39	17
397691616	gi|397691616|ref|YP_006528870.1|	MROS_2627	5'-nucleotidase domain-containing protein	2248.01	12
397690463	gi|397690463|ref|YP_006527717.1|	MROS_1467	PpiC-type peptidyl-prolyl cis-trans isomerase	2185.3	17
397689873	gi|397689873|ref|YP_006527127.1|	MROS_0873	YrkE	2109.04	7
397691407	gi|397691407|ref|YP_006528661.1|	MROS_2418	Molecular chaperone DnaK	2066.44	9
397689859	gi|397689859|ref|YP_006527113.1|	MROS_0859	pyruvate dehydrogenase E1 component	2055.51	17
397689047	gi|397689047|ref|YP_006526301.1|	MROS_0044	molybdopterin oxidoreductase, iron-sulfur binding subunit	2047.07	19
397689226	gi|397689226|ref|YP_006526480.1|	MROS_0223	DNA-directed RNA polymerase, beta subunit	2018.37	15
397691560	gi|397691560|ref|YP_006528814.1|	MROS_2571	MotA/TolQ/ExbB proton channel	1984.83	2
397691428	gi|397691428|ref|YP_006528682.1|	MROS_2439	inosine-5'-monophosphate dehydrogenase	1889.27	14
397691269	gi|397691269|ref|YP_006528523.1|	MROS_2280	outer membrane efflux protein	1794.47	10
397689262	gi|397689262|ref|YP_006526516.1|	MROS_0259	tetratricopeptide domain-containing protein	1789.81	9
397689858	gi|397689858|ref|YP_006527112.1|	MROS_0858	pyruvate dehydrogenase E2 component	1782.96	13
397691096	gi|397691096|ref|YP_006528350.1|	MROS_2107	Ribonucleoside-diphosphate reductase subunit alpha	1726.94	18
397690793	gi|397690793|ref|YP_006528047.1|	MROS_1800	30S ribosomal protein S1	1708.22	12
397689221	gi|397689221|ref|YP_006526475.1|	MROS_0218	Elongation factor EF-Tu	1651.84	12
397689225	gi|397689225|ref|YP_006526479.1|	MROS_0222	DNA-directed RNA polymerase, beta' subunit	1646.94	16
397690338	gi|397690338|ref|YP_006527592.1|	MROS_1342	cysteine synthase	1636.13	9
397691688	gi|397691688|ref|YP_006528942.1|	MROS_2699	capsular exopolysaccharide family	1625.99	16
397690967	gi|397690967|ref|YP_006528221.1|	MROS_1976	thioredoxin	1591.95	8
397689175	gi|397689175|ref|YP_006526429.1|	MROS_0172	Parvulin-like peptidyl-prolyl isomerase	1562.92	13
397690249	gi|397690249|ref|YP_006527503.1|	MROS_1253	Cation/multidrug efflux pump	1542.5	10
397689625	gi|397689625|ref|YP_006526879.1|	MROS_0623	Cytochrome c-type biogenesis protein F	1540.31	8
397690813	gi|397690813|ref|YP_006528067.1|	MROS_1821	OmpA/MotB domain protein	1482.17	8
397691247	gi|397691247|ref|YP_006528501.1|	MROS_2258	2-oxoisovalerate dehydrogenase E1 component	1466.48	13
397689998	gi|397689998|ref|YP_006527252.1|	MROS_0998	lipoprotein	1461.58	6
397689477	gi|397689477|ref|YP_006526731.1|	MROS_0475	TonB-dependent receptor	1456.21	18
397691582	gi|397691582|ref|YP_006528836.1|	MROS_2593	Membrane-bound lytic murein transglycosylase D	1455.97	11
397689728	gi|397689728|ref|YP_006526982.1|	MROS_0727	hypothetical protein	1452.16	17
397689193	gi|397689193|ref|YP_006526447.1|	MROS_0190	30S ribosomal protein S4	1404.66	5
397691736	gi|397691736|ref|YP_006528990.1|	MROS_2747	NAD-dependent epimerase/dehydratase	1403.81	9
397690550	gi|397690550|ref|YP_006527804.1|	MROS_1554	D-isomer specific 2-hydroxyacid dehydrogenase NAD-binding protein	1403.55	12
397691559	gi|397691559|ref|YP_006528813.1|	MROS_2570	Biopolymer transport protein ExbD/TolR	1385.78	6
397689761	gi|397689761|ref|YP_006527015.1|	MROS_0760	SusD/RagB family protein	1384.97	11
397691558	gi|397691558|ref|YP_006528812.1|	MROS_2569	Biopolymer transport protein ExbD/TolR	1373.05	8
397689276	gi|397689276|ref|YP_006526530.1|	MROS_0273	F0F1 ATP synthase subunit delta	1342.28	8
397690854	gi|397690854|ref|YP_006528108.1|	MROS_1862	preprotein translocase subunit SecD	1335.66	8
397691221	gi|397691221|ref|YP_006528475.1|	MROS_2232	UvrD/REP helicase	1333.75	14
397690876	gi|397690876|ref|YP_006528130.1|	MROS_1884	outer membrane protein assembly complex	1329.61	12
397690679	gi|397690679|ref|YP_006527933.1|	MROS_1686	30S ribosomal protein S2	1312.33	6
397690020	gi|397690020|ref|YP_006527274.1|	MROS_1021	membrane protein involved in aromatic hydrocarbon degradation	1309.49	5
397690520	gi|397690520|ref|YP_006527774.1|	MROS_1524	bifunctional aspartokinase I/homoserine dehydrogenase I	1302.72	11
397689244	gi|397689244|ref|YP_006526498.1|	MROS_0241	homoserine dehydrogenase	1299.82	8
397691552	gi|397691552|ref|YP_006528806.1|	MROS_2563	membrane protein involved in aromatic hydrocarbon degradation	1291.43	8
397690654	gi|397690654|ref|YP_006527908.1|	MROS_1661	multi-sensor hybrid histidine kinase	1259.78	9
397690332	gi|397690332|ref|YP_006527586.1|	MROS_1336	carbamoyl-phosphate synthase, large subunit	1258.61	17
397689866	gi|397689866|ref|YP_006527120.1|	MROS_0866	sulfite reductase, contains SirA-like domain	1248.7	13
397689729	gi|397689729|ref|YP_006526983.1|	MROS_0728	hypothetical protein	1243.19	5
397689192	gi|397689192|ref|YP_006526446.1|	MROS_0189	DNA-directed RNA polymerase, alpha subunit	1234.56	9
397689203	gi|397689203|ref|YP_006526457.1|	MROS_0200	50S ribosomal protein L18	1218.12	2
397689254	gi|397689254|ref|YP_006526508.1|	MROS_0251	peptidase M20	1210.11	10
397690864	gi|397690864|ref|YP_006528118.1|	MROS_1872	WD40 domain-containing protein	1201.27	11
397689202	gi|397689202|ref|YP_006526456.1|	MROS_0199	30S ribosomal protein S5	1185.88	3
397690271	gi|397690271|ref|YP_006527525.1|	MROS_1275	dipeptidyl-peptidase III	1172.2	15
397690373	gi|397690373|ref|YP_006527627.1|	MROS_1377	S-adenosylmethionine synthetase	1172.16	9
397691588	gi|397691588|ref|YP_006528842.1|	MROS_2599	Trypsin-like serine protease	1165.65	9
397690568	gi|397690568|ref|YP_006527822.1|	MROS_1573	phospho-2-dehydro-3-deoxyheptonate aldolase	1155.11	13
397690823	gi|397690823|ref|YP_006528077.1|	MROS_1831	NAD(P)H-dependent glycerol-3-phosphate dehydrogenase	1154.93	9
397690880	gi|397690880|ref|YP_006528134.1|	MROS_1889	hypothetical protein	1143.7	5
397690853	gi|397690853|ref|YP_006528107.1|	MROS_1861	preprotein translocase subunit SecF	1140.37	11
397690971	gi|397690971|ref|YP_006528225.1|	MROS_1980	aminopeptidase A/I	1139.48	11
397689402	gi|397689402|ref|YP_006526656.1|	MROS_0400	ATPase associated with various cellular activities AAA_3	1130.62	7
397690247	gi|397690247|ref|YP_006527501.1|	MROS_1251	outer membrane efflux protein	1111.74	14
397690248	gi|397690248|ref|YP_006527502.1|	MROS_1252	cation efflux system protein	1090.08	11
397689662	gi|397689662|ref|YP_006526916.1|	MROS_0660	membrane-associated zinc metalloprotease	1088.28	7
397690865	gi|397690865|ref|YP_006528119.1|	MROS_1873	ribonuclease R	1080.62	14
397691457	gi|397691457|ref|YP_006528711.1|	MROS_2468	ATP-dependent Clp protease ATP-binding subunit ClpC	1078.77	10
397691689	gi|397691689|ref|YP_006528943.1|	MROS_2700	hypothetical protein	1073.28	5
397691456	gi|397691456|ref|YP_006528710.1|	MROS_2467	hypothetical protein	1058.72	9
397689275	gi|397689275|ref|YP_006526529.1|	MROS_0272	F0F1 ATP synthase subunit alpha	1042.23	10
397689601	gi|397689601|ref|YP_006526855.1|	MROS_0599	hypothetical protein	1036.1	2
397690023	gi|397690023|ref|YP_006527277.1|	MROS_1024	hypothetical protein	1035.59	7
397689865	gi|397689865|ref|YP_006527119.1|	MROS_0865	uroporphyrin-III C-methyltransferase	1034.92	7
397691578	gi|397691578|ref|YP_006528832.1|	MROS_2589	Arginine decarboxylase	1032.45	3
397690130	gi|397690130|ref|YP_006527384.1|	MROS_1132	bifunctional aspartokinase I/homoserine dehydrogenase I	1022.74	7
397690132	gi|397690132|ref|YP_006527386.1|	MROS_1134	homoserine kinase	1012.28	7
397690038	gi|397690038|ref|YP_006527292.1|	MROS_1039	DNA gyrase subunit B	1010.85	11
397691704	gi|397691704|ref|YP_006528958.1|	MROS_2715	hypothetical protein	988.8	6
397690817	gi|397690817|ref|YP_006528071.1|	MROS_1825	FG-GAP repeat protein	981.34	9
397689871	gi|397689871|ref|YP_006527125.1|	MROS_0871	O-acetylhomoserineaminocarboxypropyltransferase	979.39	8
397689308	gi|397689308|ref|YP_006526562.1|	MROS_0305	Periplasmic polysaccharide export protein	976.9	9
397690968	gi|397690968|ref|YP_006528222.1|	MROS_1977	2-oxoglutarate ferredoxin oxidoreductase, alpha subunit	974.13	8
397690580	gi|397690580|ref|YP_006527834.1|	MROS_1586	Mannosyl-oligosaccharide 1,2-alpha-mannosidase	960.52	7
397691398	gi|397691398|ref|YP_006528652.1|	MROS_2409	gliding motility-related protein	954.96	13
397689134	gi|397689134|ref|YP_006526388.1|	MROS_0131	Carbohydrate kinase family protein	953.98	11
397690139	gi|397690139|ref|YP_006527393.1|	MROS_1141	preprotein translocase subunit YidC	949.64	7
397691365	gi|397691365|ref|YP_006528619.1|	MROS_2376	NADH dehydrogenase subunit D	945.84	10
397690411	gi|397690411|ref|YP_006527665.1|	MROS_1415	transcriptional dual regulator HU-beta	940.77	4
397689218	gi|397689218|ref|YP_006526472.1|	MROS_0215	50S ribosomal protein L4	939.87	5
397691781	gi|397691781|ref|YP_006529035.1|	MROS_2792	Imidazoleglycerol-phosphate dehydratase	934.49	5
397691023	gi|397691023|ref|YP_006528277.1|	MROS_2032	NADH dehydrogenase subunit G	926.54	10
397691243	gi|397691243|ref|YP_006528497.1|	MROS_2254	phosphomannomutase	913.99	8
397689485	gi|397689485|ref|YP_006526739.1|	MROS_0483	outer membrane efflux protein	895.89	6
397689483	gi|397689483|ref|YP_006526737.1|	MROS_0481	acriflavin resistance protein	894.86	12
397689207	gi|397689207|ref|YP_006526461.1|	MROS_0204	50S ribosomal protein L5	893.41	6
397691185	gi|397691185|ref|YP_006528439.1|	MROS_2196	oxidoreductase domain-containing protein	890.41	10
397690842	gi|397690842|ref|YP_006528096.1|	MROS_1850	polyphosphate kinase	886.39	9
397689307	gi|397689307|ref|YP_006526561.1|	MROS_0304	lipopolysaccharide biosynthesis protein	884.41	6
397691819	gi|397691819|ref|YP_006529073.1|	MROS_2830	penicillin-binding protein, 1A family	877.72	8
397690040	gi|397690040|ref|YP_006527294.1|	MROS_1041	DNA gyrase subunit A	877.3	10
397690648	gi|397690648|ref|YP_006527902.1|	MROS_1655	hypothetical protein	874.87	10
397690576	gi|397690576|ref|YP_006527830.1|	MROS_1581	TonB-dependent receptor	873.84	12
397691587	gi|397691587|ref|YP_006528841.1|	MROS_2598	chorismate synthase	858.59	8
397689479	gi|397689479|ref|YP_006526733.1|	MROS_0477	phosphoenolpyruvate carboxylase	858.44	12
397691352	gi|397691352|ref|YP_006528606.1|	MROS_2363	F0F1 ATP synthase subunit epsilon	857.53	5
397690789	gi|397690789|ref|YP_006528043.1|	MROS_1796	flavoprotein	848.13	9
397689521	gi|397689521|ref|YP_006526775.1|	MROS_0519	FG-GAP repeat protein	846.23	6
397690833	gi|397690833|ref|YP_006528087.1|	MROS_1841	Smc family protein	841.84	9
397689311	gi|397689311|ref|YP_006526565.1|	MROS_0308	hypothetical protein	836.32	4
397691783	gi|397691783|ref|YP_006529037.1|	MROS_2794	histidinol dehydrogenase	834.29	9
397691265	gi|397691265|ref|YP_006528519.1|	MROS_2276	serine/threonine protein kinase with PASTA sensor(s)	823.77	5
397689056	gi|397689056|ref|YP_006526310.1|	MROS_0053	glycogen synthase	818.99	7
397691285	gi|397691285|ref|YP_006528539.1|	MROS_2296	LysM domain protein	814.95	9
397689754	gi|397689754|ref|YP_006527008.1|	MROS_0753	endoglucanase	814.91	8
397690401	gi|397690401|ref|YP_006527655.1|	MROS_1405	Helix-turn-helix, Fis-type	808.89	8
397691248	gi|397691248|ref|YP_006528502.1|	MROS_2259	2-oxoisovalerate dehydrogenase E2 component	807.71	8
397691468	gi|397691468|ref|YP_006528722.1|	MROS_2479	hypothetical protein	793.2	5
397689756	gi|397689756|ref|YP_006527010.1|	MROS_0755	glucokinase	786.13	7
397690834	gi|397690834|ref|YP_006528088.1|	MROS_1842	glycoside hydrolase family 2 sugar binding protein	781.66	7
397691301	gi|397691301|ref|YP_006528555.1|	MROS_2312	oxidoreductase domain-containing protein	778.21	5
397689436	gi|397689436|ref|YP_006526690.1|	MROS_0434	hypothetical protein	776.42	7
397689416	gi|397689416|ref|YP_006526670.1|	MROS_0414	LemA family protein	773.36	9
397690237	gi|397690237|ref|YP_006527491.1|	MROS_1241	hypothetical protein	763.99	11
397690331	gi|397690331|ref|YP_006527585.1|	MROS_1335	hypothetical protein	759.57	7
397690597	gi|397690597|ref|YP_006527851.1|	MROS_1604	DNA-binding response regulator HsfA	747.66	8
397689536	gi|397689536|ref|YP_006526790.1|	MROS_0534	tryptophan synthase subunit beta	747.62	5
397690881	gi|397690881|ref|YP_006528135.1|	MROS_1890	FG-GAP repeat protein	738.8	8
397689460	gi|397689460|ref|YP_006526714.1|	MROS_0458	succinate dehydrogenase/fumarate reductase flavoprotein subunit	738.64	8
397691356	gi|397691356|ref|YP_006528610.1|	MROS_2367	membrane-bound proton-translocating pyrophosphatase	736.46	4
397689607	gi|397689607|ref|YP_006526861.1|	MROS_0605	protoporphyrinogen oxidase	736.04	4
397689434	gi|397689434|ref|YP_006526688.1|	MROS_0432	preprotein translocase subunit SecA	733.89	9
397689274	gi|397689274|ref|YP_006526528.1|	MROS_0271	F0F1 ATP synthase subunit gamma	731.94	9
397690911	gi|397690911|ref|YP_006528165.1|	MROS_1920	glyceraldehyde-3-phosphate dehydrogenase	724.38	7
397691184	gi|397691184|ref|YP_006528438.1|	MROS_2195	methyl-accepting chemotaxis sensory transducer	724.1	5
397691093	gi|397691093|ref|YP_006528347.1|	MROS_2104	histidine kinase	722.79	8
397691042	gi|397691042|ref|YP_006528296.1|	MROS_2052	membrane protein involved in aromatic hydrocarbon degradation	721.86	7
397689178	gi|397689178|ref|YP_006526432.1|	MROS_0175	Long-chain acyl-CoA synthetase	714.98	7
397689396	gi|397689396|ref|YP_006526650.1|	MROS_0394	BatD	714.14	7
397690855	gi|397690855|ref|YP_006528109.1|	MROS_1863	50S ribosomal protein L9	712.21	3
397689897	gi|397689897|ref|YP_006527151.1|	MROS_0897	hypothetical protein	710.72	6
397690689	gi|397690689|ref|YP_006527943.1|	MROS_1696	hypothetical protein	707.37	3
397689213	gi|397689213|ref|YP_006526467.1|	MROS_0210	30S ribosomal protein S3	706.87	5
397691030	gi|397691030|ref|YP_006528284.1|	MROS_2039	hypothetical protein	702.9	5
397690468	gi|397690468|ref|YP_006527722.1|	MROS_1472	hypothetical protein	699.93	4
397689527	gi|397689527|ref|YP_006526781.1|	MROS_0525	ABC transport system substrate-binding protein	696.27	6
397689770	gi|397689770|ref|YP_006527024.1|	MROS_0769	AMP-dependent synthetase and ligase	695.46	4
397691685	gi|397691685|ref|YP_006528939.1|	MROS_2696	Serine protease	684.22	6
397689158	gi|397689158|ref|YP_006526412.1|	MROS_0155	NADH dehydrogenase subunit F	674.71	6
397691222	gi|397691222|ref|YP_006528476.1|	MROS_2233	phosphofructokinase	673.02	6
397689432	gi|397689432|ref|YP_006526686.1|	MROS_0430	TPR repeat-containing protein	670.5	7
397691277	gi|397691277|ref|YP_006528531.1|	MROS_2288	Tetratricopeptide domain protein	667.05	6
397690587	gi|397690587|ref|YP_006527841.1|	MROS_1593	alpha/beta hydrolase related protein	666.98	9
397689478	gi|397689478|ref|YP_006526732.1|	MROS_0476	Carbon-nitrogen hydrolase	666.33	10
397690844	gi|397690844|ref|YP_006528098.1|	MROS_1852	integral membrane sensor signal transduction histidine kinase	666.17	7
397691353	gi|397691353|ref|YP_006528607.1|	MROS_2364	Superoxide dismutase	666.01	4
397690095	gi|397690095|ref|YP_006527349.1|	MROS_1097	hypothetical protein	658.07	9
397690560	gi|397690560|ref|YP_006527814.1|	MROS_1564	hypothetical protein	654.53	7
397691280	gi|397691280|ref|YP_006528534.1|	MROS_2291	acetyl-CoA carboxylase	654.01	9
397689194	gi|397689194|ref|YP_006526448.1|	MROS_0191	30S ribosomal protein S11	646.71	4
397690710	gi|397690710|ref|YP_006527964.1|	MROS_1717	transcription elongation factor NusA	645.69	8
397689626	gi|397689626|ref|YP_006526880.1|	MROS_0624	Cytochrome c-type biogenesis protein E	643.3	1
397691813	gi|397691813|ref|YP_006529067.1|	MROS_2824	CTP synthase	643.08	7
397690524	gi|397690524|ref|YP_006527778.1|	MROS_1528	Dipeptidyl-peptidase 7	642.24	6
397690772	gi|397690772|ref|YP_006528026.1|	MROS_1779	hypothetical protein	637.22	3
397691369	gi|397691369|ref|YP_006528623.1|	MROS_2380	NAD(P) transhydrogenase subunit alpha part 1	637.05	5
397690577	gi|397690577|ref|YP_006527831.1|	MROS_1582	Gingipain R	636.27	4
397690893	gi|397690893|ref|YP_006528147.1|	MROS_1902	carboxyl-terminal protease	630.82	8
397690315	gi|397690315|ref|YP_006527569.1|	MROS_1319	Pit	629.26	5
397690879	gi|397690879|ref|YP_006528133.1|	MROS_1888	hypothetical protein	626.83	4
397690236	gi|397690236|ref|YP_006527490.1|	MROS_1240	major facilitator superfamily MFS_1	626.39	3
397691549	gi|397691549|ref|YP_006528803.1|	MROS_2560	membrane CBS domain protein	624.49	7
397689161	gi|397689161|ref|YP_006526415.1|	MROS_0158	NADH dehydrogenase subunit C	622.11	6
397690021	gi|397690021|ref|YP_006527275.1|	MROS_1022	hypothetical protein	618.47	4
397689484	gi|397689484|ref|YP_006526738.1|	MROS_0482	efflux transporter, RND family, MFP subunit	617.3	7
397690339	gi|397690339|ref|YP_006527593.1|	MROS_1343	serine acetyltransferase, plasmid	616.84	4
397690115	gi|397690115|ref|YP_006527369.1|	MROS_1117	hypothetical protein	609.49	11
397690711	gi|397690711|ref|YP_006527965.1|	MROS_1718	bacterial translation initiation factor 2 (bif-2)	604.31	7
397690540	gi|397690540|ref|YP_006527794.1|	MROS_1544	glutamate racemase	603.66	6
397690716	gi|397690716|ref|YP_006527970.1|	MROS_1723	polynucleotide phosphorylase/polyadenylase	601.88	8
397690861	gi|397690861|ref|YP_006528115.1|	MROS_1869	ribose-phosphate pyrophosphokinase	595.88	7
397689034	gi|397689034|ref|YP_006526288.1|	MROS_0031	Na+/glucose cotransporter	591.52	3
397691702	gi|397691702|ref|YP_006528956.1|	MROS_2713	Succinyl-CoA synthetase subunit alpha	587.66	4
397691439	gi|397691439|ref|YP_006528693.1|	MROS_2450	fatty acid/phospholipid synthesis protein PlsX	586.17	6
397691197	gi|397691197|ref|YP_006528451.1|	MROS_2208	TonB-dependent outer membrane transport protein	584.3	4
397689956	gi|397689956|ref|YP_006527210.1|	MROS_0956	hypothetical protein	579.97	5
397691371	gi|397691371|ref|YP_006528625.1|	MROS_2382	NAD(P) transhydrogenase subunit beta	577.6	2
397689481	gi|397689481|ref|YP_006526735.1|	MROS_0479	periplasmic serine protease	576.58	6
397689241	gi|397689241|ref|YP_006526495.1|	MROS_0238	acetolactate synthase 3 regulatory subunit	575.11	5
397689053	gi|397689053|ref|YP_006526307.1|	MROS_0050	hypothetical protein	572.16	9
397689914	gi|397689914|ref|YP_006527168.1|	MROS_0914	ABC transporter ATPase subunit	566.16	4
397691022	gi|397691022|ref|YP_006528276.1|	MROS_2031	peptidase M16 domain-containing protein	561.51	4
397689160	gi|397689160|ref|YP_006526414.1|	MROS_0157	NADH dehydrogenase subunit D	560.34	6
397689791	gi|397689791|ref|YP_006527045.1|	MROS_0791	copper-transporting P-type ATPase	558.98	7
397690742	gi|397690742|ref|YP_006527996.1|	MROS_1749	ABC transporter, ATP-binding protein, MsbA family	552.96	4
397691304	gi|397691304|ref|YP_006528558.1|	MROS_2315	Tetratricopeptide TPR_2 repeat protein	552.81	6
397690906	gi|397690906|ref|YP_006528160.1|	MROS_1915	glucokinase	549.16	4
397689054	gi|397689054|ref|YP_006526308.1|	MROS_0051	hypothetical protein	544.31	4
397690376	gi|397690376|ref|YP_006527630.1|	MROS_1380	multi-sensor signal transduction histidine kinase	543.29	6
397689045	gi|397689045|ref|YP_006526299.1|	MROS_0042	hypothetical protein	543.27	3
397691537	gi|397691537|ref|YP_006528791.1|	MROS_2548	carboxyl-terminal protease	542.32	8
397690466	gi|397690466|ref|YP_006527720.1|	MROS_1470	3-dehydroquinate synthase	538.46	8
397690381	gi|397690381|ref|YP_006527635.1|	MROS_1385	ATP-dependent protease	538.19	7
397690611	gi|397690611|ref|YP_006527865.1|	MROS_1618	Heat shock protein HtpX	536.09	1
397690613	gi|397690613|ref|YP_006527867.1|	MROS_1620	outer membrane assembly lipoprotein YfiO	532.04	5
397689845	gi|397689845|ref|YP_006527099.1|	MROS_0845	succinyl-CoA synthetase, beta subunit	530.82	8
397691271	gi|397691271|ref|YP_006528525.1|	MROS_2282	ABC transporter related protein	524.54	6
397690882	gi|397690882|ref|YP_006528136.1|	MROS_1891	WD40 domain-containing protein	523.63	7
397689209	gi|397689209|ref|YP_006526463.1|	MROS_0206	50S ribosomal protein L14	523.57	4
397690718	gi|397690718|ref|YP_006527972.1|	MROS_1725	ribonuclease E and G	523	8
397691598	gi|397691598|ref|YP_006528852.1|	MROS_2609	FG-GAP repeat protein	521.81	6
397689219	gi|397689219|ref|YP_006526473.1|	MROS_0216	50S ribosomal protein L3	517.59	5
397690195	gi|397690195|ref|YP_006527449.1|	MROS_1199	hypothetical protein	515.08	5
397689599	gi|397689599|ref|YP_006526853.1|	MROS_0597	Type IV pilus assembly protein PilB	515	5
397691649	gi|397691649|ref|YP_006528903.1|	MROS_2660	TonB-dependent outer membrane receptor	512.42	6
397689035	gi|397689035|ref|YP_006526289.1|	MROS_0032	Aldose 1-epimerase	511.77	7
397689839	gi|397689839|ref|YP_006527093.1|	MROS_0839	hypothetical protein	510.95	7
397690631	gi|397690631|ref|YP_006527885.1|	MROS_1638	hypothetical protein	507.53	5
397690180	gi|397690180|ref|YP_006527434.1|	MROS_1184	DNA repair protein RadA	504.98	4
397691797	gi|397691797|ref|YP_006529051.1|	MROS_2808	Ferritin-like protein	504.01	3
397691707	gi|397691707|ref|YP_006528961.1|	MROS_2718	preprotein translocase, YajC subunit	501.42	2
397689205	gi|397689205|ref|YP_006526459.1|	MROS_0202	30S ribosomal protein S8	499.57	6
397690436	gi|397690436|ref|YP_006527690.1|	MROS_1440	oligopeptide transporter, OPT family	496.51	3
397689313	gi|397689313|ref|YP_006526567.1|	MROS_0310	cell division protein FtsA	495.92	6
397690024	gi|397690024|ref|YP_006527278.1|	MROS_1025	pyridine nucleotide-disulfide oxidoreductase domain protein	493.74	6
397689222	gi|397689222|ref|YP_006526476.1|	MROS_0219	Elongation factor EF-G	493.34	7
397689229	gi|397689229|ref|YP_006526483.1|	MROS_0226	50S ribosomal protein L1	489.8	5
397689459	gi|397689459|ref|YP_006526713.1|	MROS_0457	succinate dehydrogenase/fumarate reductase iron-sulfur subunit	489.35	5
397690511	gi|397690511|ref|YP_006527765.1|	MROS_1515	cbb3-type cytochrome c oxidase subunit III	489.28	2
397691644	gi|397691644|ref|YP_006528898.1|	MROS_2655	small GTP-binding protein	486.09	6
397689052	gi|397689052|ref|YP_006526306.1|	MROS_0049	Tetratricopeptide TPR_2 repeat protein	485.53	5
397689121	gi|397689121|ref|YP_006526375.1|	MROS_0118	Histidine kinase-like ATPase	485.42	7
397689658	gi|397689658|ref|YP_006526912.1|	MROS_0656	hypothetical protein	485.38	4
397689773	gi|397689773|ref|YP_006527027.1|	MROS_0772	cation efflux system transmembrane protein	484.57	7
397689297	gi|397689297|ref|YP_006526551.1|	MROS_0294	Acetyl-CoA carboxylase, alpha subunit	479.13	5
397689665	gi|397689665|ref|YP_006526919.1|	MROS_0663	hypothetical protein	478.9	2
397690816	gi|397690816|ref|YP_006528070.1|	MROS_1824	hypothetical protein	478.54	3
397691300	gi|397691300|ref|YP_006528554.1|	MROS_2311	1-deoxy-D-xylulose-5-phosphate synthase	477.66	8
397689755	gi|397689755|ref|YP_006527009.1|	MROS_0754	glycoside hydrolase family 3 protein	477.12	6
397690457	gi|397690457|ref|YP_006527711.1|	MROS_1461	hypothetical protein	475.91	2
397689204	gi|397689204|ref|YP_006526458.1|	MROS_0201	50S ribosomal protein L6	474.46	6
397690300	gi|397690300|ref|YP_006527554.1|	MROS_1304	ABC transporter cobalamide binding protein	474.33	4
397689833	gi|397689833|ref|YP_006527087.1|	MROS_0833	pyrimidine-nucleoside phosphorylase	473	5
397690120	gi|397690120|ref|YP_006527374.1|	MROS_1122	ATP-dependent HslUV protease ATP-binding subunit	471.87	7
397690678	gi|397690678|ref|YP_006527932.1|	MROS_1685	30S ribosomal protein S9	470.61	4
397689231	gi|397689231|ref|YP_006526485.1|	MROS_0228	Transcriptional antiterminator NusG	465.36	4
397689931	gi|397689931|ref|YP_006527185.1|	MROS_0931	hypothetical protein	462.97	6
397689212	gi|397689212|ref|YP_006526466.1|	MROS_0209	50S ribosomal protein L16	461.1	5
397689452	gi|397689452|ref|YP_006526706.1|	MROS_0450	30S ribosomal protein S21	459.96	2
397689360	gi|397689360|ref|YP_006526614.1|	MROS_0357	acetaldehyde dehydrogenase (acetylating)	457.28	4
397689326	gi|397689326|ref|YP_006526580.1|	MROS_0323	TPR repeat-containing protein	456.87	2
397689299	gi|397689299|ref|YP_006526553.1|	MROS_0296	glycosyl transferase, group 2 family protein	454.35	5
397691809	gi|397691809|ref|YP_006529063.1|	MROS_2820	Rod shape-determining protein MreB	453.24	6
397691720	gi|397691720|ref|YP_006528974.1|	MROS_2731	hypothetical protein	452.91	2
397689303	gi|397689303|ref|YP_006526557.1|	MROS_0300	glycosyl transferase group 1	451.45	7
397690333	gi|397690333|ref|YP_006527587.1|	MROS_1337	carbamoyl-phosphate synthase, small subunit	449.25	5
397689774	gi|397689774|ref|YP_006527028.1|	MROS_0773	heavy metal efflux pump, CzcA family	447.94	8
397689580	gi|397689580|ref|YP_006526834.1|	MROS_0578	nitrogen regulatory protein P-II	446.38	4
397689723	gi|397689723|ref|YP_006526977.1|	MROS_0722	hypothetical protein	445.89	4
397689223	gi|397689223|ref|YP_006526477.1|	MROS_0220	30S ribosomal protein S7	444.91	3
397689857	gi|397689857|ref|YP_006527111.1|	MROS_0857	pyruvate dehydrogenase E3 component	444.5	7
397691706	gi|397691706|ref|YP_006528960.1|	MROS_2717	agmatinase	443.34	5
397691264	gi|397691264|ref|YP_006528518.1|	MROS_2275	trigger factor	439.83	6
397691261	gi|397691261|ref|YP_006528515.1|	MROS_2272	multi-sensor hybrid histidine kinase	435.89	6
397691425	gi|397691425|ref|YP_006528679.1|	MROS_2436	Recombination protein RecA	429.5	4
397689189	gi|397689189|ref|YP_006526443.1|	MROS_0186	diguanylate cyclase	429.45	8
397690872	gi|397690872|ref|YP_006528126.1|	MROS_1880	UDP-3-O-[3-hydroxymyristoyl] N-acetylglucosamine deacetylase	426.2	4
397689440	gi|397689440|ref|YP_006526694.1|	MROS_0438	cell cycle control ATPase	423.35	6
397690394	gi|397690394|ref|YP_006527648.1|	MROS_1398	phytoene synthase	420.3	5
397689613	gi|397689613|ref|YP_006526867.1|	MROS_0611	porphobilinogen deaminase	417.87	5
397689852	gi|397689852|ref|YP_006527106.1|	MROS_0852	ABC transporter, ATP-binding protein	415.46	6
397690683	gi|397690683|ref|YP_006527937.1|	MROS_1690	Malic enzyme	415.23	8
397690448	gi|397690448|ref|YP_006527702.1|	MROS_1452	MarR family transcriptional regulator	415.21	4
397690549	gi|397690549|ref|YP_006527803.1|	MROS_1553	ABC transporter related protein	412.66	6
397690596	gi|397690596|ref|YP_006527850.1|	MROS_1603	alpha/beta hydrolase fold protein	412.4	6
397690973	gi|397690973|ref|YP_006528227.1|	MROS_1982	alkyl hydroperoxide reductase/ Thiol specific antioxidant/ Mal allergen	411.42	3
397691215	gi|397691215|ref|YP_006528469.1|	MROS_2226	oligopeptide transporter OPT	409.4	5
397689682	gi|397689682|ref|YP_006526936.1|	MROS_0680	Xaa-Pro aminopeptidase	406.91	6
397690826	gi|397690826|ref|YP_006528080.1|	MROS_1834	S-adenosylmethionine/tRNA-ribosyltransferase-isomerase	404.22	5
397691038	gi|397691038|ref|YP_006528292.1|	MROS_2048	Cytochrome c554	401.92	2
397689015	gi|397689015|ref|YP_006526269.1|	MROS_0012	transcription termination factor Rho	399.95	5
397690337	gi|397690337|ref|YP_006527591.1|	MROS_1341	alkyl hydroperoxide reductase	398.84	4
397690947	gi|397690947|ref|YP_006528201.1|	MROS_1956	subtilisin-like serine protease	398.08	3
397689872	gi|397689872|ref|YP_006527126.1|	MROS_0872	UBA/THIF-type NAD/FAD binding protein	398.06	2
397690322	gi|397690322|ref|YP_006527576.1|	MROS_1326	hypothetical protein	396.3	4
397689208	gi|397689208|ref|YP_006526462.1|	MROS_0205	50S ribosomal protein L24	394.82	4
397689320	gi|397689320|ref|YP_006526574.1|	MROS_0317	UDP-N-acetylmuramyl pentapeptide synthase	393.94	6
397691681	gi|397691681|ref|YP_006528935.1|	MROS_2692	carbohydrate phosphorylase family protein	393.03	7
397690656	gi|397690656|ref|YP_006527910.1|	MROS_1663	AMP nucleosidase	391.19	2
397689772	gi|397689772|ref|YP_006527026.1|	MROS_0771	Outer membrane efflux protein precursor	387.82	7
397691599	gi|397691599|ref|YP_006528853.1|	MROS_2610	TonB-dependent receptor	386.55	7
397691366	gi|397691366|ref|YP_006528620.1|	MROS_2377	NADH dehydrogenase subunit C	386.11	4
397691705	gi|397691705|ref|YP_006528959.1|	MROS_2716	YqeZ	384.73	5
397690858	gi|397690858|ref|YP_006528112.1|	MROS_1866	30S ribosomal protein S6	379.84	4
397690118	gi|397690118|ref|YP_006527372.1|	MROS_1120	metallophosphoesterase	379.73	3
397690067	gi|397690067|ref|YP_006527321.1|	MROS_1069	integral membrane sensor signal transduction histidine kinase	379.21	4
397690225	gi|397690225|ref|YP_006527479.1|	MROS_1229	PAS/PAC sensor signal transduction histidine kinase	379.16	5
397690976	gi|397690976|ref|YP_006528230.1|	MROS_1985	GTP cyclohydrolase I	373.89	5
397689042	gi|397689042|ref|YP_006526296.1|	MROS_0039	SCO1/SenC family protein	373.32	4
397690202	gi|397690202|ref|YP_006527456.1|	MROS_1206	1-pyrroline-5-carboxylate dehydrogenase	373.32	6
397689942	gi|397689942|ref|YP_006527196.1|	MROS_0942	secretion protein HlyD	372.6	5
397691429	gi|397691429|ref|YP_006528683.1|	MROS_2440	glycosyl transferase group 1	371.48	7
397690388	gi|397690388|ref|YP_006527642.1|	MROS_1392	hypothetical protein	371.46	5
397689064	gi|397689064|ref|YP_006526318.1|	MROS_0061	L-proline dehydrogenase	370.44	6
397690685	gi|397690685|ref|YP_006527939.1|	MROS_1692	hypothetical protein	370.2	4
397689043	gi|397689043|ref|YP_006526297.1|	MROS_0040	Cytochrome c subfamily	369.68	4
397689346	gi|397689346|ref|YP_006526600.1|	MROS_0343	Fe-S cluster assembly ATP-binding protein SufC	366.75	7
397689066	gi|397689066|ref|YP_006526320.1|	MROS_0063	2',3'-cyclic-nucleotide 2'-phosphodiesterase	362.34	5
397691067	gi|397691067|ref|YP_006528321.1|	MROS_2078	TonB-dependent receptor	361.76	2
397690551	gi|397690551|ref|YP_006527805.1|	MROS_1555	ABC transporter-like protein	360.62	2
397690680	gi|397690680|ref|YP_006527934.1|	MROS_1687	translation elongation factor Ts	359.2	4
397689290	gi|397689290|ref|YP_006526544.1|	MROS_0287	thioredoxin	358.1	3
397691594	gi|397691594|ref|YP_006528848.1|	MROS_2605	ABC transporter efflux protein	354.69	4
397689139	gi|397689139|ref|YP_006526393.1|	MROS_0136	NADH dehydrogenase subunit L	354.03	3
397690044	gi|397690044|ref|YP_006527298.1|	MROS_1045	peptidase S8/S53 subtilisin kexin sedolisin	353.15	4
397689913	gi|397689913|ref|YP_006527167.1|	MROS_0913	ABC-type transporter permease protein	352.06	4
397689216	gi|397689216|ref|YP_006526470.1|	MROS_0213	50S ribosomal protein L2	351.78	5
397689499	gi|397689499|ref|YP_006526753.1|	MROS_0497	TonB-dependent receptor plug	350.85	6
397689760	gi|397689760|ref|YP_006527014.1|	MROS_0759	lipoprotein	347.81	3
397690179	gi|397690179|ref|YP_006527433.1|	MROS_1183	hypothetical protein	342.38	3
397689074	gi|397689074|ref|YP_006526328.1|	MROS_0071	threonyl-tRNA synthetase	341.75	6
397689199	gi|397689199|ref|YP_006526453.1|	MROS_0196	preprotein translocase, SecY subunit	339.33	4
397691533	gi|397691533|ref|YP_006528787.1|	MROS_2544	DNA topoisomerase I	339.26	6
397689453	gi|397689453|ref|YP_006526707.1|	MROS_0451	hypothetical protein	338.72	3
397689217	gi|397689217|ref|YP_006526471.1|	MROS_0214	50S ribosomal protein L23	338.67	2
397689999	gi|397689999|ref|YP_006527253.1|	MROS_0999	TonB-dependent outer membrane protein	336.42	6
397689292	gi|397689292|ref|YP_006526546.1|	MROS_0289	Short-chain dehydrogenase/reductase SDR precursor	335.83	5
397690176	gi|397690176|ref|YP_006527430.1|	MROS_1180	band 7 protein	333.81	5
397689174	gi|397689174|ref|YP_006526428.1|	MROS_0171	hypothetical protein	333.43	5
397690908	gi|397690908|ref|YP_006528162.1|	MROS_1917	two component regulator propeller domain-containing protein	331.58	4
397689444	gi|397689444|ref|YP_006526698.1|	MROS_0442	hypothetical protein	329.95	3
397690709	gi|397690709|ref|YP_006527963.1|	MROS_1716	hypothetical protein	329.38	4
397690985	gi|397690985|ref|YP_006528239.1|	MROS_1994	hypothetical protein	327.29	4
397689403	gi|397689403|ref|YP_006526657.1|	MROS_0401	Class II aldolase/adducin-like protein	326.45	3
397690233	gi|397690233|ref|YP_006527487.1|	MROS_1237	hypothetical protein	325.43	3
397689172	gi|397689172|ref|YP_006526426.1|	MROS_0169	ATPase	325.04	3
397689906	gi|397689906|ref|YP_006527160.1|	MROS_0906	hypothetical protein	323.98	2
397691721	gi|397691721|ref|YP_006528975.1|	MROS_2732	hypothetical protein	321.15	3
397690369	gi|397690369|ref|YP_006527623.1|	MROS_1373	aspartate transaminase	317.41	2
397689038	gi|397689038|ref|YP_006526292.1|	MROS_0035	cytochrome c oxidase subunit II	316.81	3
397689316	gi|397689316|ref|YP_006526570.1|	MROS_0313	N-acetylglucosaminyl transferase	316.1	4
397691203	gi|397691203|ref|YP_006528457.1|	MROS_2214	TonB-dependent receptor plug	315.48	6
397690901	gi|397690901|ref|YP_006528155.1|	MROS_1910	deoxyribose-phosphate aldolase	315.35	4
397689132	gi|397689132|ref|YP_006526386.1|	MROS_0129	TonB protein	314.45	3
397689041	gi|397689041|ref|YP_006526295.1|	MROS_0038	cytochrome c oxidase subunit I	313.16	4
397691547	gi|397691547|ref|YP_006528801.1|	MROS_2558	organic solvents resistance ABC transporter periplasmic protein	312.05	4
397691055	gi|397691055|ref|YP_006528309.1|	MROS_2066	family 2 glycosyl transferase	310.62	4
397690992	gi|397690992|ref|YP_006528246.1|	MROS_2001	hypothetical protein	310.16	2
397691239	gi|397691239|ref|YP_006528493.1|	MROS_2250	PAS:Response regulator receiver:ATP-binding region, ATPase-like:Histidine kinase A-like protein	308.79	5
397689071	gi|397689071|ref|YP_006526325.1|	MROS_0068	50S ribosomal protein L20	308.44	1
397691738	gi|397691738|ref|YP_006528992.1|	MROS_2749	hypothetical protein	307.28	2
397690857	gi|397690857|ref|YP_006528111.1|	MROS_1865	Single-stranded DNA-binding protein	305.21	4
397691406	gi|397691406|ref|YP_006528660.1|	MROS_2417	Molecular chaperone (small heat shock protein)	300.42	3
397690702	gi|397690702|ref|YP_006527956.1|	MROS_1709	nucleic acid binding, OB-fold, tRNA/helicase-type	299.47	2
397691758	gi|397691758|ref|YP_006529012.1|	MROS_2769	cAMP-binding protein	293.42	3
397690874	gi|397690874|ref|YP_006528128.1|	MROS_1882	outer membrane chaperone Skp (OmpH)	293.33	5
397689752	gi|397689752|ref|YP_006527006.1|	MROS_0751	Adenine specific DNA methyltransferase	292.46	2
397690986	gi|397690986|ref|YP_006528240.1|	MROS_1995	hypothetical protein	292.36	3
397690126	gi|397690126|ref|YP_006527380.1|	MROS_1128	histidine kinase	292.01	5
397690715	gi|397690715|ref|YP_006527969.1|	MROS_1722	30S ribosomal protein S15	291.08	1
397689228	gi|397689228|ref|YP_006526482.1|	MROS_0225	50S ribosomal protein L10	290.54	3
397691584	gi|397691584|ref|YP_006528838.1|	MROS_2595	ABC transporter-like protein	288.81	4
397689155	gi|397689155|ref|YP_006526409.1|	MROS_0152	GTPase-like protein	288.72	6
397690676	gi|397690676|ref|YP_006527930.1|	MROS_1683	deoxyhypusine synthase-like protein	287.91	3
397690677	gi|397690677|ref|YP_006527931.1|	MROS_1684	50S ribosomal protein L13	287.83	2
397689455	gi|397689455|ref|YP_006526709.1|	MROS_0453	peptidase, M48 family	287.19	3
397690848	gi|397690848|ref|YP_006528102.1|	MROS_1856	hypothetical protein	287.07	4
397691220	gi|397691220|ref|YP_006528474.1|	MROS_2231	leucyl aminopeptidase (aminopeptidase T)	286.17	5
397689277	gi|397689277|ref|YP_006526531.1|	MROS_0274	F0F1 ATP synthase subunit B	285.4	3
397690140	gi|397690140|ref|YP_006527394.1|	MROS_1142	esterase	284.28	5
397689325	gi|397689325|ref|YP_006526579.1|	MROS_0322	protein MraZ	284.22	4
397689168	gi|397689168|ref|YP_006526422.1|	MROS_0165	lysine biosynthesis enzyme LysX	284.12	3
397691509	gi|397691509|ref|YP_006528763.1|	MROS_2520	lipoprotein	284.04	2
397690722	gi|397690722|ref|YP_006527976.1|	MROS_1729	cell division FtsK/SpoIIIE	283.83	3
397690674	gi|397690674|ref|YP_006527928.1|	MROS_1681	hypothetical protein	283.35	3
397689330	gi|397689330|ref|YP_006526584.1|	MROS_0327	copper-transporting P-type ATPase	282.61	2
397690521	gi|397690521|ref|YP_006527775.1|	MROS_1525	O-acetylhomoserine/O-acetylserine sulfhydrylase	280.83	3
397690446	gi|397690446|ref|YP_006527700.1|	MROS_1450	2-succinyl-6-hydroxy-2, 4-cyclohexadiene-1-carboxylic acid synthase/2-oxoglutarate decarboxylase	280.81	4
397691667	gi|397691667|ref|YP_006528921.1|	MROS_2678	N-acetyl sugar amidotransferase	279.24	4
397689862	gi|397689862|ref|YP_006527116.1|	MROS_0862	adenylylsulfate reductase, thioredoxin dependent	278.01	4
397690942	gi|397690942|ref|YP_006528196.1|	MROS_1951	hypothetical protein	277.62	4
397689359	gi|397689359|ref|YP_006526613.1|	MROS_0356	magnesium transporter	275.83	4
397689987	gi|397689987|ref|YP_006527241.1|	MROS_0987	oxidoreductase, short chain dehydrogenase	273.81	5
397689869	gi|397689869|ref|YP_006527123.1|	MROS_0869	cysteine synthase A	273.8	6
397690964	gi|397690964|ref|YP_006528218.1|	MROS_1973	hypothetical protein	273.01	4
397689373	gi|397689373|ref|YP_006526627.1|	MROS_0370	PTS IIA-like nitrogen-regulatory protein PtsN	271.38	1
397690166	gi|397690166|ref|YP_006527420.1|	MROS_1169	peptidase, S9A/B/C family, catalytic domain protein	271.17	6
397690707	gi|397690707|ref|YP_006527961.1|	MROS_1714	hypothetical protein	271.02	6
397689195	gi|397689195|ref|YP_006526449.1|	MROS_0192	30S ribosomal protein S13	269.85	3
397691025	gi|397691025|ref|YP_006528279.1|	MROS_2034	NADH dehydrogenase subunit I	269.45	4
397689441	gi|397689441|ref|YP_006526695.1|	MROS_0439	riboflavin biosynthesis protein RibD	268.61	4
397691671	gi|397691671|ref|YP_006528925.1|	MROS_2682	hypothetical protein	265.55	2
397690507	gi|397690507|ref|YP_006527761.1|	MROS_1511	Cation transport ATPase	264.09	4
397690243	gi|397690243|ref|YP_006527497.1|	MROS_1247	processing peptidase	262.66	4
397689266	gi|397689266|ref|YP_006526520.1|	MROS_0263	phosphoglycerate dehydrogenase-like protein	261.08	6
397689200	gi|397689200|ref|YP_006526454.1|	MROS_0197	50S ribosomal protein L15	260.2	3
397689214	gi|397689214|ref|YP_006526468.1|	MROS_0211	50S ribosomal protein L22	258.89	5
397690773	gi|397690773|ref|YP_006528027.1|	MROS_1780	peptidase S45 penicillin amidase	256.78	4
397689165	gi|397689165|ref|YP_006526419.1|	MROS_0162	acetylglutamate kinase	256.46	2
397690400	gi|397690400|ref|YP_006527654.1|	MROS_1404	L-glutamine synthetase	255.63	4
397689734	gi|397689734|ref|YP_006526988.1|	MROS_0733	alanyl-tRNA synthetase	255.25	6
397689684	gi|397689684|ref|YP_006526938.1|	MROS_0682	beta-lactamase domain-containing protein	254.8	2
397690687	gi|397690687|ref|YP_006527941.1|	MROS_1694	YicC domain protein	254.78	4
[truncated: 639 more rows]

## Sheet: T935
PID	prot_acc	Synonym	Product	prot_score	number_unique_peptides
[truncated: 1,106 more rows]

[truncated: 1 more sheets: T936]
